# Supplementary material for: Crystal structures of 3-halo-2-organochalcogenylbenzo[b]chalcogenophenes
Source: Acta Crystallogr E Crystallogr Commun. 2022 Feb 3;78(Pt 3):275–81. doi: 10.1107/S2056989022000962 (PMC8900512; doi:10.1107/S2056989022000962)
Supplement: Supplementary file 1 [file e-78-00275-sup1.cif]

##############################################################################
#                                                                            #
# This CIF contains the data in a paper accepted for publication in          #
# Acta Crystallographica Section E. It conforms to the requirements of       #
# Notes for Authors for Acta Crystallographica Section E, and has been       #
# peer reviewed under the auspices of the IUCr Commission on Journals.       #
#                                                                            #
# Full details of the Crystallographic Information File format               #
# are given in the paper "The Crystallographic Information File (CIF):       #
# a New Standard Archive File for Crystallography" by S. R. Hall, F. H.      #
# Allen and I. D. Brown [Acta Cryst. (1991), A47, 655-685].                  #
#                                                                            #
# The current version of the core CIF dictionary is obtainable from          #
# ftp://ftp.iucr.org/pub/cif_core.dic.                                       #
#                                                                            #
# Software is freely available for graphical display of the structure(s)     #
# in this CIF. For information consult the CIF software page                 #
# http://www.iucr.org/resources/cif/software.                                #
#                                                                            #
# This file may be used for bona fide research purposes within the           #
# scientific community so long as proper attribution is given to the journal # 
# article from which it was obtained.                                        #
#                                                                            #
##############################################################################
data_1
_audit_creation_method     'SHELXL-2018/3'
_chemical_name_systematic
;
3-Bromo-2-(phenylsulfanyl)benzo[<i>b</i>]thiophene
;
_chemical_name_common     ?
_chemical_formula_moiety     'C14 H9 Br S2'
_chemical_formula_sum     'C14 H9 Br S2'
_chemical_formula_structural     'C14H9BrS2'
_chemical_formula_iupac     'C14 H9 Br S2'
_chemical_formula_weight     321.24
_chemical_melting_point     ?
_space_group_crystal_system     monoclinic
_space_group_name_H-M_alt     'P 21/c'
_space_group_name_Hall     '-P 2ybc'
loop_
    _space_group_symop_operation_xyz
    'x, y, z'
    '-x, y+1/2, -z+1/2'
    '-x, -y, -z'
    'x, -y-1/2, z-1/2'
_cell_length_a     8.2471(8)
_cell_length_b     9.9562(8)
_cell_length_c     15.7601(14)
_cell_angle_alpha     90
_cell_angle_beta     98.967(3)
_cell_angle_gamma     90
_cell_volume     1278.2(2)
_cell_formula_units_Z     4
_cell_measurement_reflns_used     9946
_cell_measurement_theta_min     2.62
_cell_measurement_theta_max     28.03
_cell_measurement_temperature     296(2)
_exptl_crystal_description     parallelepiped
_exptl_crystal_colour     colourless
_exptl_crystal_size_max     0.275
_exptl_crystal_size_mid     0.212
_exptl_crystal_size_min     0.140
_exptl_crystal_density_diffrn     1.669
_exptl_crystal_density_meas     ?
_exptl_crystal_density_method     ?
_exptl_crystal_F_000     640
_exptl_absorpt_coefficient_mu     3.514
_exptl_absorpt_correction_type     multi-scan
_exptl_absorpt_process_details
;
(SADABS; Krause <i>et al.</i>,  2015)
;
_exptl_absorpt_correction_T_min     0.6280
_exptl_absorpt_correction_T_max     0.7461
_diffrn_ambient_temperature     296(2)
_diffrn_source     'fine-focus sealed tube'
_diffrn_radiation_type     MoK\a
_diffrn_radiation_wavelength     0.71073
_diffrn_radiation_monochromator     graphite
_diffrn_measurement_device_type     'Bruker D8 Venture/Photon 100 CMOS'
_diffrn_measurement_method     '\f and \w scans'
_diffrn_detector_area_resol_mean     10.4167
_diffrn_reflns_number     55020
_diffrn_reflns_av_R_equivalents     0.0412
_diffrn_reflns_av_unetI/netI     0.0133
_diffrn_reflns_theta_min     3.231
_diffrn_reflns_theta_max     27.995
_diffrn_reflns_theta_full     25.242
_diffrn_measured_fraction_theta_max     0.998
_diffrn_measured_fraction_theta_full     0.998
_diffrn_reflns_limit_h_min     -10
_diffrn_reflns_limit_h_max     10
_diffrn_reflns_limit_k_min     -13
_diffrn_reflns_limit_k_max     13
_diffrn_reflns_limit_l_min     -20
_diffrn_reflns_limit_l_max     20
_reflns_number_total     3078
_reflns_number_gt     2559
_reflns_threshold_expression     'I > 2\s(I)'
_refine_ls_structure_factor_coef     Fsqd
_refine_ls_matrix_type     full
_refine_ls_R_factor_all     0.0402
_refine_ls_R_factor_gt     0.0289
_refine_ls_wR_factor_gt     0.0684
_refine_ls_wR_factor_ref     0.0726
_refine_ls_goodness_of_fit_ref     1.036
_refine_ls_restrained_S_all     1.036
_refine_ls_number_reflns     3078
_refine_ls_number_parameters     190
_refine_ls_number_restraints     0
_refine_ls_hydrogen_treatment     refall
_refine_ls_weighting_scheme     calc
_refine_ls_weighting_details
              'w=1/[\s^2^(Fo^2^)+(0.0347P)^2^+0.7059P] where P=(Fo^2^+2Fc^2^)/3'
_atom_sites_solution_hydrogens     difmap
_atom_sites_solution_primary     dual
_atom_sites_solution_secondary     difmap
_refine_ls_shift/su_max     0.000
_refine_ls_shift/su_mean     0.000
_refine_diff_density_max     0.413
_refine_diff_density_min     -0.761
_refine_ls_extinction_method     none
_refine_ls_extinction_coef     .
loop_
    _atom_type_symbol
    _atom_type_description
    _atom_type_scat_dispersion_real
    _atom_type_scat_dispersion_imag
    _atom_type_scat_source
    'C' 'C' 0.0033 0.0016
                         'International Tables Vol C Tables 4.2.6.8 and 6.1.1.4'
    'H' 'H' 0.0000 0.0000
                         'International Tables Vol C Tables 4.2.6.8 and 6.1.1.4'
    'Br' 'Br' -0.2901 2.4595
                         'International Tables Vol C Tables 4.2.6.8 and 6.1.1.4'
    'S' 'S' 0.1246 0.1234
                         'International Tables Vol C Tables 4.2.6.8 and 6.1.1.4'
_computing_data_collection
;
APEX3 (Bruker, 2015)
;
_computing_cell_refinement
;
SAINT (Bruker, 2002)
;
_computing_data_reduction
;
SAINT (Bruker, 2002)
;
_computing_structure_solution
;
SHELXT (Sheldrick, 2015a)
;
_computing_structure_refinement
;
<i>SHELXL2018/3</i> (Sheldrick, 2015b)
;
_computing_molecular_graphics
;
DIAMOND (Brandenburg & Putz, 2006)
;
_computing_publication_material
;
SHELXL97 (Sheldrick, 2008) and WINGX (Farrugia, 2012)
;
loop_
    _atom_site_type_symbol
    _atom_site_label
    _atom_site_fract_x
    _atom_site_fract_y
    _atom_site_fract_z
    _atom_site_U_iso_or_equiv
    _atom_site_adp_type
    _atom_site_calc_flag
    _atom_site_occupancy
    _atom_site_disorder_assembly
    _atom_site_disorder_group
    C C2 0.1651(3) 0.3373(2) 0.41693(14) 0.0405(5) Uani d 1 . .
    C C3 0.2308(2) 0.4295(2) 0.47529(13) 0.0361(4) Uani d 1 . .
    C C4 0.1731(2) 0.56405(19) 0.45645(12) 0.0315(4) Uani d 1 . .
    C C5 0.2140(3) 0.6832(2) 0.50152(14) 0.0399(4) Uani d 1 . .
    C C6 0.1421(3) 0.8012(2) 0.47034(16) 0.0460(5) Uani d 1 . .
    C C7 0.0310(3) 0.8041(2) 0.39437(16) 0.0468(5) Uani d 1 . .
    C C8 -0.0120(3) 0.6888(2) 0.34898(14) 0.0426(5) Uani d 1 . .
    C C9 0.0599(2) 0.56820(19) 0.38079(12) 0.0325(4) Uani d 1 . .
    C C11 0.3783(3) 0.1481(2) 0.36842(14) 0.0392(4) Uani d 1 . .
    C C12 0.4614(3) 0.0261(2) 0.38205(16) 0.0487(5) Uani d 1 . .
    C C13 0.6017(3) 0.0046(3) 0.34629(17) 0.0562(6) Uani d 1 . .
    C C14 0.6591(3) 0.1024(3) 0.29691(18) 0.0578(6) Uani d 1 . .
    C C15 0.5762(3) 0.2225(3) 0.28289(16) 0.0512(6) Uani d 1 . .
    C C16 0.4356(3) 0.2460(2) 0.31852(14) 0.0435(5) Uani d 1 . .
    Br Br1 0.38366(3) 0.38960(3) 0.57285(2) 0.05735(10) Uani d 1 . .
    S S1 0.02548(7) 0.41026(6) 0.33534(4) 0.04409(13) Uani d 1 . .
    S S10 0.19752(8) 0.16429(6) 0.41634(5) 0.05842(19) Uani d 1 . .
    H H5 0.289(3) 0.680(2) 0.5496(15) 0.042(6) Uiso d 1 . .
    H H6 0.172(3) 0.880(3) 0.4980(17) 0.053(7) Uiso d 1 . .
    H H7 -0.009(4) 0.887(3) 0.3766(18) 0.060(8) Uiso d 1 . .
    H H8 -0.089(3) 0.691(3) 0.2997(17) 0.055(7) Uiso d 1 . .
    H H12 0.429(3) -0.039(3) 0.4186(17) 0.056(7) Uiso d 1 . .
    H H13 0.660(4) -0.081(3) 0.3556(18) 0.065(8) Uiso d 1 . .
    H H14 0.751(4) 0.092(3) 0.278(2) 0.073(9) Uiso d 1 . .
    H H15 0.613(3) 0.286(3) 0.2530(18) 0.058(8) Uiso d 1 . .
    H H16 0.379(3) 0.325(3) 0.3084(17) 0.058(8) Uiso d 1 . .
loop_
    _atom_site_aniso_label
    _atom_site_aniso_U_11
    _atom_site_aniso_U_22
    _atom_site_aniso_U_33
    _atom_site_aniso_U_12
    _atom_site_aniso_U_13
    _atom_site_aniso_U_23
    C2 0.0426(11) 0.0318(9) 0.0515(12) 0.0038(8) 0.0207(9) 0.0049(9)
    C3 0.0300(9) 0.0371(10) 0.0432(10) 0.0039(7) 0.0116(8) 0.0087(8)
    C4 0.0281(8) 0.0343(9) 0.0337(9) 0.0004(7) 0.0100(7) 0.0047(7)
    C5 0.0368(10) 0.0437(11) 0.0389(11) -0.0035(8) 0.0049(8) -0.0012(9)
    C6 0.0514(13) 0.0329(10) 0.0562(13) -0.0040(9) 0.0160(10) -0.0046(10)
    C7 0.0511(13) 0.0332(10) 0.0583(14) 0.0064(9) 0.0157(10) 0.0122(10)
    C8 0.0433(11) 0.0431(11) 0.0405(11) 0.0038(9) 0.0038(9) 0.0130(9)
    C9 0.0339(9) 0.0331(9) 0.0321(9) -0.0002(7) 0.0097(7) 0.0025(7)
    C11 0.0416(11) 0.0342(10) 0.0429(11) -0.0005(8) 0.0103(8) -0.0054(8)
    C12 0.0587(14) 0.0356(11) 0.0536(13) 0.0060(10) 0.0147(11) -0.0019(10)
    C13 0.0590(15) 0.0477(13) 0.0632(15) 0.0141(12) 0.0134(12) -0.0077(12)
    C14 0.0489(14) 0.0706(17) 0.0573(15) 0.0079(12) 0.0186(11) -0.0125(13)
    C15 0.0492(13) 0.0611(15) 0.0452(12) -0.0055(11) 0.0135(10) 0.0010(11)
    C16 0.0439(11) 0.0415(11) 0.0455(12) 0.0020(9) 0.0083(9) 0.0024(9)
    Br1 0.03881(13) 0.06510(17) 0.06559(17) 0.00695(10) 0.00017(10) 0.02733(12)
    S1 0.0519(3) 0.0402(3) 0.0404(3) -0.0055(2) 0.0080(2) -0.0061(2)
    S10 0.0637(4) 0.0289(3) 0.0928(5) 0.0022(2) 0.0440(4) 0.0058(3)
_geom_special_details
;
 All esds (except the esd in the dihedral angle between two l.s. planes)
 are estimated using the full covariance matrix.  The cell esds are taken
 into account individually in the estimation of esds in distances, angles
 and torsion angles; correlations between esds in cell parameters are only
 used when they are defined by crystal symmetry.  An approximate (isotropic)
 treatment of cell esds is used for estimating esds involving l.s. planes.
;
loop_
    _geom_bond_atom_site_label_1
    _geom_bond_atom_site_label_2
    _geom_bond_site_symmetry_2
    _geom_bond_distance
    _geom_bond_publ_flag
    C2 C3 . 1.352(3) ?
    C2 S10 . 1.744(2) ?
    C2 S1 . 1.745(2) ?
    C3 C4 . 1.437(3) ?
    C3 Br1 . 1.873(2) ?
    C4 C9 . 1.396(3) ?
    C4 C5 . 1.397(3) ?
    C5 C6 . 1.373(3) ?
    C5 H5 . 0.90(2) ?
    C6 C7 . 1.390(4) ?
    C6 H6 . 0.91(3) ?
    C7 C8 . 1.369(3) ?
    C7 H7 . 0.92(3) ?
    C8 C9 . 1.397(3) ?
    C8 H8 . 0.92(3) ?
    C9 S1 . 1.733(2) ?
    C11 C16 . 1.381(3) ?
    C11 C12 . 1.395(3) ?
    C11 S10 . 1.781(2) ?
    C12 C13 . 1.380(3) ?
    C12 H12 . 0.93(3) ?
    C13 C14 . 1.376(4) ?
    C13 H13 . 0.98(3) ?
    C14 C15 . 1.377(4) ?
    C14 H14 . 0.87(3) ?
    C15 C16 . 1.385(3) ?
    C15 H15 . 0.87(3) ?
    C16 H16 . 0.91(3) ?
loop_
    _geom_angle_atom_site_label_1
    _geom_angle_atom_site_label_2
    _geom_angle_atom_site_label_3
    _geom_angle_site_symmetry_1
    _geom_angle_site_symmetry_3
    _geom_angle
    _geom_angle_publ_flag
    C3 C2 S10 . . 128.98(18) ?
    C3 C2 S1 . . 111.54(15) ?
    S10 C2 S1 . . 119.44(14) ?
    C2 C3 C4 . . 114.06(18) ?
    C2 C3 Br1 . . 124.17(16) ?
    C4 C3 Br1 . . 121.76(15) ?
    C9 C4 C5 . . 119.07(18) ?
    C9 C4 C3 . . 111.10(17) ?
    C5 C4 C3 . . 129.82(18) ?
    C6 C5 C4 . . 119.2(2) ?
    C6 C5 H5 . . 122.1(16) ?
    C4 C5 H5 . . 118.6(16) ?
    C5 C6 C7 . . 121.1(2) ?
    C5 C6 H6 . . 119.9(17) ?
    C7 C6 H6 . . 118.9(17) ?
    C8 C7 C6 . . 121.0(2) ?
    C8 C7 H7 . . 123.0(18) ?
    C6 C7 H7 . . 116.0(18) ?
    C7 C8 C9 . . 118.2(2) ?
    C7 C8 H8 . . 120.6(18) ?
    C9 C8 H8 . . 121.2(18) ?
    C4 C9 C8 . . 121.46(19) ?
    C4 C9 S1 . . 111.78(14) ?
    C8 C9 S1 . . 126.76(16) ?
    C16 C11 C12 . . 119.9(2) ?
    C16 C11 S10 . . 124.14(17) ?
    C12 C11 S10 . . 115.92(17) ?
    C13 C12 C11 . . 119.7(2) ?
    C13 C12 H12 . . 118.7(16) ?
    C11 C12 H12 . . 121.4(17) ?
    C14 C13 C12 . . 120.3(2) ?
    C14 C13 H13 . . 120.0(17) ?
    C12 C13 H13 . . 119.7(17) ?
    C13 C14 C15 . . 119.9(2) ?
    C13 C14 H14 . . 121(2) ?
    C15 C14 H14 . . 119(2) ?
    C14 C15 C16 . . 120.5(2) ?
    C14 C15 H15 . . 120.8(18) ?
    C16 C15 H15 . . 118.7(18) ?
    C11 C16 C15 . . 119.6(2) ?
    C11 C16 H16 . . 119.7(18) ?
    C15 C16 H16 . . 120.7(18) ?
    C9 S1 C2 . . 91.51(10) ?
    C2 S10 C11 . . 103.35(10) ?
loop_
    _geom_torsion_atom_site_label_1
    _geom_torsion_atom_site_label_2
    _geom_torsion_atom_site_label_3
    _geom_torsion_atom_site_label_4
    _geom_torsion_site_symmetry_1
    _geom_torsion_site_symmetry_2
    _geom_torsion_site_symmetry_3
    _geom_torsion_site_symmetry_4
    _geom_torsion
    _geom_torsion_publ_flag
    S10 C2 C3 C4 . . . . -178.52(15) ?
    S1 C2 C3 C4 . . . . -0.7(2) ?
    S10 C2 C3 Br1 . . . . 1.5(3) ?
    S1 C2 C3 Br1 . . . . 179.28(10) ?
    C2 C3 C4 C9 . . . . 0.2(2) ?
    Br1 C3 C4 C9 . . . . -179.83(13) ?
    C2 C3 C4 C5 . . . . -179.69(19) ?
    Br1 C3 C4 C5 . . . . 0.3(3) ?
    C9 C4 C5 C6 . . . . 0.0(3) ?
    C3 C4 C5 C6 . . . . 179.8(2) ?
    C4 C5 C6 C7 . . . . -0.7(3) ?
    C5 C6 C7 C8 . . . . 1.0(4) ?
    C6 C7 C8 C9 . . . . -0.5(3) ?
    C5 C4 C9 C8 . . . . 0.5(3) ?
    C3 C4 C9 C8 . . . . -179.35(18) ?
    C5 C4 C9 S1 . . . . -179.67(14) ?
    C3 C4 C9 S1 . . . . 0.5(2) ?
    C7 C8 C9 C4 . . . . -0.3(3) ?
    C7 C8 C9 S1 . . . . 179.94(17) ?
    C16 C11 C12 C13 . . . . 0.7(4) ?
    S10 C11 C12 C13 . . . . 179.2(2) ?
    C11 C12 C13 C14 . . . . -0.4(4) ?
    C12 C13 C14 C15 . . . . -0.1(4) ?
    C13 C14 C15 C16 . . . . 0.3(4) ?
    C12 C11 C16 C15 . . . . -0.5(3) ?
    S10 C11 C16 C15 . . . . -178.85(18) ?
    C14 C15 C16 C11 . . . . 0.0(4) ?
    C4 C9 S1 C2 . . . . -0.72(15) ?
    C8 C9 S1 C2 . . . . 179.07(19) ?
    C3 C2 S1 C9 . . . . 0.82(16) ?
    S10 C2 S1 C9 . . . . 178.86(13) ?
    C3 C2 S10 C11 . . . . -84.8(2) ?
    S1 C2 S10 C11 . . . . 97.56(14) ?
    C16 C11 S10 C2 . . . . -19.9(2) ?
    C12 C11 S10 C2 . . . . 161.70(18) ?
_shelx_space_group_comment
;
The symmetry employed for this shelxl refinement is uniquely defined
by the following loop, which should always be used as a source of
symmetry information in preference to the above space-group names.
They are only intended as comments.
;
_shelx_estimated_absorpt_T_min     ?
_shelx_estimated_absorpt_T_max     ?
_shelx_hkl_file
;
  -2   0   0   82.04    1.42
  -2   0   0   82.15    1.51
  -2   0   0   83.35    1.52
  -2   0   0   83.77    1.52
   2   0   0   81.19    1.42
   2   0   0   85.06    1.51
   2   0   0   83.31    1.52
   2   0   0   84.27    1.52
  -3   0   0  119.48    2.17
  -3   0   0  119.19    2.18
  -3   0   0  116.00    2.17
  -3   0   0  118.70    2.04
   3   0   0  117.39    2.16
   3   0   0  118.36    2.03
   3   0   0  121.91    2.18
   3   0   0  117.17    2.17
  -4   0   0  141.97    2.67
  -4   0   0  141.74    2.66
  -4   0   0  145.81    2.69
   4   0   0  143.16    2.67
   4   0   0  148.25    2.70
   4   0   0  143.59    2.66
  -5   0   0  782.24   12.84
  -5   0   0  798.71   13.14
  -5   0   0  787.61   13.15
  -5   0   0  788.74   13.14
   5   0   0  795.67   13.13
   5   0   0  798.62   13.15
   5   0   0  793.87   13.15
  -6   0   0    0.28    0.25
  -6   0   0    0.85    0.58
  -6   0   0    0.67    0.59
  -6   0   0    0.88    0.58
   6   0   0    0.17    0.58
   6   0   0    0.91    0.54
   6   0   0    0.63    0.60
  -7   0   0   12.01    1.18
  -7   0   0   12.09    0.51
  -7   0   0   12.31    0.95
   7   0   0   11.68    0.95
   7   0   0   11.17    0.96
  -8   0   0   20.66    1.52
   8   0   0   20.72    1.57
   8   0   0   19.42    1.48
   8   0   0   18.95    1.40
  -9   0   0   18.34    1.10
  -9   0   0   20.16    1.85
  -9   0   0   20.51    1.77
  -9   0   0   22.24    1.82
   9   0   0   23.04    1.74
   9   0   0   23.90    1.74
   9   0   0   20.77    0.70
   9   0   0   24.92    1.81
   9   0   0   19.51    1.82
 -10   0   0    5.69    1.34
 -10   0   0    3.21    1.28
 -10   0   0    3.34    0.70
 -10   0   0    3.17    1.25
 -10   0   0    3.45    1.31
  10   0   0    3.80    1.28
  10   0   0    3.69    1.29
  10   0   0    3.07    1.29
  10   0   0    5.38    1.20
  10   0   0    1.12    1.41
 -11   0   0   -0.92    1.37
 -11   0   0    0.02    2.20
  11   0   0   -1.27    1.48
  11   0   0    1.69    1.43
  11  -1   0    6.47    1.43
  11  -1   0    5.09    1.72
 -11   1   0    7.36    1.79
 -11   1   0    4.32    1.49
  10  -1   0    5.34    1.33
  10  -1   0    4.20    1.12
  10  -1   0    5.50    1.51
  10  -1   0    3.81    1.23
  10  -1   0    3.51    0.52
  10  -1   0    3.34    1.32
 -10   1   0    3.37    1.13
 -10   1   0    3.59    1.28
 -10   1   0    5.65    0.69
 -10   1   0    8.62    1.39
 -10   1   0    2.77    1.31
   9  -1   0    0.96    1.02
   9  -1   0    2.38    1.14
   9  -1   0    1.03    0.94
  -9   1   0    2.33    1.03
  -9   1   0    2.46    0.60
  -9   1   0    1.55    0.93
  -9   1   0    0.23    1.04
  -9   1   0    2.56    1.06
   8  -1   0    4.11    0.81
   8  -1   0    3.57    1.54
   8  -1   0    5.12    0.95
  -8   1   0    4.12    0.90
  -8   1   0    4.09    0.85
  -8   1   0    4.05    0.97
  -8   1   0    4.35    0.56
  -8   1   0    4.50    0.88
   7  -1   0   10.01    0.94
  -7   1   0    8.38    0.85
  -7   1   0    9.67    0.90
  -7   1   0   11.23    0.97
  -7   1   0   10.19    0.75
   6  -1   0  109.66    2.33
   6  -1   0  108.68    2.36
   6  -1   0  104.92    2.37
  -6   1   0  104.32    2.03
  -6   1   0  106.51    2.36
  -6   1   0  105.52    2.34
   5  -1   0    9.13    0.81
   5  -1   0    9.14    0.85
   5  -1   0    8.64    0.79
  -5   1   0    8.53    0.65
  -5   1   0    9.00    0.75
   4  -1   0   40.60    1.12
   4  -1   0   40.76    1.08
   4  -1   0   41.45    1.11
  -4   1   0   41.25    1.09
  -4   1   0   40.97    1.08
  -4   1   0   42.51    0.81
  -4   1   0   40.78    0.81
   3  -1   0   79.79    1.56
   3  -1   0   78.41    1.53
   3  -1   0   77.57    1.55
  -3   1   0   78.23    1.55
  -3   1   0   77.47    1.41
  -3   1   0   77.55    1.34
  -3   1   0   77.81    1.36
  -3   1   0   80.84    1.55
   2  -1   0  159.48    2.66
   2  -1   0  159.49    2.77
   2  -1   0  161.45    2.75
   2  -1   0  164.49    2.77
  -2   1   0  163.01    2.76
  -2   1   0  158.74    2.68
  -2   1   0  159.66    2.66
  -2   1   0  161.53    2.77
   1  -1   0  238.68    3.97
   1  -1   0  236.93    3.97
   1  -1   0  241.24    3.94
   1  -1   0  245.02    3.97
  -1   1   0  237.96    3.97
  -1   1   0  246.62    3.97
  -1   1   0  242.28    3.92
  -1  -1   0  222.29    3.89
  -1  -1   0  240.48    3.90
  -1  -1   0  242.65    3.90
  -1  -1   0  245.36    3.92
   1   1   0  238.66    3.90
   1   1   0  241.76    3.89
   1   1   0  225.38    3.89
   1   1   0  237.22    3.92
   1   1   0  238.90    3.89
  -2  -1   0  164.46    2.79
  -2  -1   0  162.59    2.77
  -2  -1   0  161.59    2.76
   2   1   0  159.33    2.77
   2   1   0  163.33    2.77
   2   1   0  158.75    2.73
   2   1   0  160.81    2.78
  -3  -1   0   80.25    1.59
  -3  -1   0   79.90    1.56
  -3  -1   0   78.73    1.55
   3   1   0   80.23    1.57
   3   1   0   79.44    1.57
   3   1   0   79.27    1.48
   3   1   0   79.68    1.58
  -4  -1   0   42.20    1.13
  -4  -1   0   41.72    1.08
  -4  -1   0   42.00    1.11
   4   1   0   40.24    1.11
   4   1   0   41.86    0.95
   4   1   0   40.60    1.09
   4   1   0   40.98    1.09
  -5  -1   0    8.89    0.86
  -5  -1   0    8.05    0.79
  -5  -1   0    8.85    0.84
   5   1   0    7.48    0.62
   5   1   0    8.65    0.75
   5   1   0    7.15    0.62
   5   1   0    9.02    0.58
  -6  -1   0  103.89    2.32
  -6  -1   0  105.17    2.30
  -6  -1   0  105.27    2.31
   6   1   0  104.03    2.31
   6   1   0  102.38    2.29
   6   1   0  103.77    2.26
   6   1   0   99.84    1.76
  -7  -1   0   10.36    0.90
  -7  -1   0   11.04    0.91
  -7  -1   0   11.74    0.96
   7   1   0    8.38    0.32
   7   1   0   11.06    0.96
   7   1   0    9.12    0.97
   7   1   0    9.14    0.89
  -8  -1   0    5.21    0.93
  -8  -1   0    5.15    0.37
  -8  -1   0    3.98    0.89
  -8  -1   0    4.99    0.96
   8   1   0    5.33    0.91
   8   1   0    4.24    0.93
  -9  -1   0    0.80    1.05
  -9  -1   0    2.48    1.08
  -9  -1   0    0.22    0.69
   9   1   0    1.72    1.07
   9   1   0    0.07    1.17
   9   1   0    1.45    0.94
   9   1   0    2.12    0.98
 -10  -1   0    5.45    1.32
 -10  -1   0    4.62    1.33
 -10  -1   0    4.45    1.37
 -10  -1   0    6.06    1.31
  10   1   0    6.44    1.44
  10   1   0    5.81    1.13
  10   1   0    3.73    1.25
  10   1   0    5.57    1.31
  10   1   0    5.36    1.44
 -11  -1   0    8.35    1.71
 -11  -1   0    6.29    1.63
  11   1   0    5.54    1.50
  11   1   0    3.73    1.68
  11  -2   0   -2.87    1.47
  11  -2   0    1.83    1.35
 -11   2   0    0.95    1.30
  10  -2   0   -0.52    1.25
  10  -2   0   -0.21    1.04
  10  -2   0    0.77    1.34
  10  -2   0   -0.26    1.12
  10  -2   0    2.04    1.30
 -10   2   0    1.39    1.13
 -10   2   0   -1.06    1.28
 -10   2   0   -0.97    1.17
 -10   2   0   -0.91    1.27
 -10   2   0   -0.95    0.58
   9  -2   0    4.95    1.17
   9  -2   0    3.33    1.11
   9  -2   0    2.55    0.98
  -9   2   0    3.40    1.04
  -9   2   0    4.37    0.99
  -9   2   0    3.13    1.02
  -9   2   0    3.55    1.16
  -9   2   0    4.65    0.62
   8  -2   0    2.94    0.93
   8  -2   0    3.00    0.84
   8  -2   0    3.96    0.99
  -8   2   0    3.39    0.82
  -8   2   0    3.06    0.96
  -8   2   0    2.21    0.52
  -8   2   0    3.31    0.90
  -8   2   0    2.07    0.91
   7  -2   0    2.58    0.86
   7  -2   0    1.21    0.71
  -7   2   0    1.84    0.67
  -7   2   0    3.23    0.79
  -7   2   0    1.63    0.80
  -7   2   0    2.55    0.46
  -7   2   0    2.63    1.22
   6  -2   0    1.78    0.57
   6  -2   0    1.55    0.64
   6  -2   0    1.57    0.67
  -6   2   0    1.08    0.63
  -6   2   0    0.48    0.59
  -6   2   0    0.92    0.38
  -6   2   0    1.28    0.57
  -6   2   0    1.65    0.51
   5  -2   0    0.48    0.44
   5  -2   0    0.80    0.53
   5  -2   0    0.66    0.52
  -5   2   0   -0.16    0.51
  -5   2   0    0.45    0.49
  -5   2   0    0.24    0.41
  -5   2   0    0.82    0.32
  -5   2   0    1.10    0.49
   4  -2   0    1.45    0.43
   4  -2   0    1.27    0.36
   4  -2   0    1.00    0.42
  -4   2   0    1.39    0.13
  -4   2   0    0.86    0.32
  -4   2   0    1.10    0.42
  -4   2   0    1.36    0.41
  -4   2   0    1.10    0.27
  -4   2   0    1.38    0.39
   3  -2   0   41.71    0.99
   3  -2   0   40.88    0.99
   3  -2   0   40.94    1.01
   3  -2   0   40.71    0.83
  -3   2   0   39.41    0.86
  -3   2   0   38.83    0.99
  -3   2   0   41.36    1.00
  -3   2   0   41.17    1.01
  -3   2   0   40.61    0.86
   2  -2   0   16.32    0.46
   2  -2   0   16.92    0.56
   2  -2   0   17.50    0.46
   2  -2   0   16.41    0.53
  -2   2   0   16.83    0.55
  -2   2   0   17.17    0.55
  -2   2   0   16.92    0.42
  -2   2   0   16.62    0.46
   1  -2   0   24.99    0.50
   1  -2   0   25.80    0.58
   1  -2   0   26.21    0.58
   1  -2   0   26.47    0.58
  -1   2   0   25.11    0.57
  -1   2   0   25.66    0.58
  -1   2   0   25.21    0.58
  -1   2   0   25.59    0.51
   0  -2   0    6.70    0.35
   0  -2   0    7.06    0.26
   0  -2   0    7.22    0.26
   0   2   0    6.96    0.26
   0   2   0    6.70    0.27
   0   2   0    6.91    0.35
   0   2   0    7.01    0.22
  -1  -2   0   25.72    0.57
  -1  -2   0   25.79    0.64
  -1  -2   0   25.35    0.57
  -1  -2   0   25.48    0.52
  -1  -2   0   25.94    0.61
  -1  -2   0   24.70    0.52
   1   2   0   25.23    0.51
   1   2   0   25.90    0.57
   1   2   0   26.43    0.52
   1   2   0   25.41    0.58
   1   2   0   24.79    0.61
  -2  -2   0   17.24    0.53
  -2  -2   0   16.70    0.54
  -2  -2   0   15.53    0.52
  -2  -2   0   18.02    0.61
   2   2   0   16.15    0.53
   2   2   0   17.73    0.57
   2   2   0   17.00    0.46
   2   2   0   16.80    0.53
   2   2   0   16.09    0.59
  -3  -2   0   41.01    1.02
  -3  -2   0   39.54    0.97
  -3  -2   0   40.11    0.93
  -3  -2   0   40.26    0.97
   3   2   0   39.40    0.97
   3   2   0   40.48    0.97
   3   2   0   40.16    0.94
   3   2   0   40.73    1.03
  -4  -2   0    1.74    0.34
  -4  -2   0    1.03    0.42
  -4  -2   0    1.38    0.43
  -4  -2   0    1.10    0.40
   4   2   0    1.23    0.39
   4   2   0    0.70    0.39
   4   2   0    1.40    0.41
   4   2   0    1.23    0.34
  -5  -2   0    0.82    0.39
  -5  -2   0    0.49    0.47
  -5  -2   0    0.29    0.47
  -5  -2   0    0.42    0.48
   5   2   0    0.26    0.46
   5   2   0    0.53    0.49
   5   2   0    0.18    0.37
   5   2   0    0.52    0.45
  -6  -2   0    1.05    0.62
  -6  -2   0    1.29    0.63
  -6  -2   0    1.31    0.63
  -6  -2   0    1.43    0.46
   6   2   0    1.30    0.44
   6   2   0    1.39    0.59
   6   2   0    1.88    0.63
   6   2   0    1.42    0.57
  -7  -2   0    1.24    0.76
  -7  -2   0    1.77    0.73
  -7  -2   0    3.25    0.60
  -7  -2   0    2.17    0.75
   7   2   0    2.29    0.75
   7   2   0    2.42    0.76
  -8  -2   0    3.02    0.95
  -8  -2   0    2.75    0.91
  -8  -2   0    1.32    1.05
  -8  -2   0    1.98    0.65
   8   2   0    2.48    1.02
   8   2   0    2.62    0.87
   8   2   0    2.98    0.90
  -9  -2   0    3.94    0.80
  -9  -2   0    5.72    1.13
  -9  -2   0    3.45    0.39
  -9  -2   0    3.48    1.12
   9   2   0    4.05    1.25
   9   2   0    3.10    1.13
   9   2   0    3.24    1.04
   9   2   0    4.31    1.14
   9   2   0    3.60    0.96
 -10  -2   0    0.39    1.15
 -10  -2   0   -0.38    1.24
 -10  -2   0    0.27    1.67
  10   2   0    0.11    1.28
  10   2   0    0.25    1.23
  10   2   0   -0.09    1.12
  10   2   0   -0.60    1.44
  10   2   0   -0.30    1.32
 -11  -2   0    0.07    1.59
 -11  -2   0    2.22    1.51
  11   2   0   -0.43    1.63
  11  -3   0   12.90    1.52
 -11   3   0   13.61    1.37
  10  -3   0    2.02    1.33
  10  -3   0   -0.61    1.17
  10  -3   0   -1.84    1.40
  10  -3   0    0.08    1.32
  10  -3   0    0.76    1.03
 -10   3   0    0.48    1.28
 -10   3   0    1.12    1.05
 -10   3   0    0.54    1.28
   9  -3   0    7.08    1.20
   9  -3   0    7.75    1.34
   9  -3   0    6.29    1.00
  -9   3   0   10.92    1.27
  -9   3   0   10.00    0.98
  -9   3   0    9.27    1.30
  -9   3   0    7.70    1.19
  -9   3   0    8.48    1.01
   8  -3   0   15.76    1.49
   8  -3   0   15.78    1.55
   8  -3   0   16.20    1.26
  -8   3   0   16.48    1.51
  -8   3   0   14.08    0.93
  -8   3   0   14.76    1.47
  -8   3   0   15.71    1.52
  -8   3   0   15.91    1.19
   7  -3   0   35.00    1.53
   7  -3   0   32.40    2.33
   7  -3   0   36.91    1.96
  -7   3   0   36.32    1.58
  -7   3   0   33.73    1.50
  -7   3   0   35.32    1.08
  -7   3   0   30.79    1.80
  -7   3   0   35.27    1.24
   6  -3   0  117.10    2.49
   6  -3   0  109.38    2.50
   6  -3   0  112.29    2.52
  -6   3   0  112.18    2.48
  -6   3   0  117.13    2.53
  -6   3   0  112.11    2.26
  -6   3   0  114.66    2.54
  -6   3   0  110.08    2.16
   5  -3   0    0.41    0.53
   5  -3   0    0.95    0.46
   5  -3   0    0.34    0.52
  -5   3   0    0.58    0.38
  -5   3   0    0.01    0.50
  -5   3   0    0.15    0.53
  -5   3   0    0.08    0.33
   4  -3   0    4.54    0.52
   4  -3   0    5.03    0.45
   4  -3   0    4.20    0.46
   4  -3   0    4.56    0.51
  -4   3   0    4.73    0.46
  -4   3   0    4.05    0.36
  -4   3   0    5.86    0.56
  -4   3   0    4.39    0.50
   3  -3   0  142.10    2.64
   3  -3   0  146.54    2.66
   3  -3   0  147.48    2.66
   3  -3   0  144.35    2.52
   3  -3   0  143.46    2.54
  -3   3   0  146.59    2.66
  -3   3   0  141.03    2.48
  -3   3   0  144.10    2.64
   2  -3   0  191.49    3.30
   2  -3   0  196.10    3.31
   2  -3   0  188.66    3.17
   2  -3   0  191.27    3.26
  -2   3   0  188.19    3.28
  -2   3   0  187.55    3.29
  -2   3   0  191.87    3.30
  -2   3   0  189.05    3.18
   1  -3   0  183.62    3.12
   1  -3   0  181.03    3.12
   1  -3   0  176.84    2.98
   1  -3   0  183.65    3.14
   1  -3   0  180.56    3.06
  -1   3   0  182.04    3.11
  -1   3   0  183.61    3.12
  -1   3   0  187.96    3.21
  -1   3   0  188.06    3.14
   0  -3   0   -0.07    0.18
   0  -3   0   -0.09    0.26
   0  -3   0    0.30    0.17
   0   3   0    0.24    0.18
   0   3   0    0.16    0.14
   0   3   0    0.15    0.18
   0   3   0   -0.15    0.25
  -1  -3   0  181.29    3.06
  -1  -3   0  177.48    3.04
  -1  -3   0  183.07    3.19
  -1  -3   0  184.02    3.11
  -1  -3   0  182.49    3.11
   1   3   0  187.77    3.20
   1   3   0  180.84    3.10
   1   3   0  182.01    3.01
   1   3   0  182.97    3.11
   1   3   0  181.06    3.10
  -2  -3   0  194.08    3.38
  -2  -3   0  191.59    3.29
  -2  -3   0  192.88    3.34
  -2  -3   0  191.62    3.30
   2   3   0  188.11    3.29
   2   3   0  185.75    3.20
   2   3   0  195.93    3.29
   2   3   0  186.87    3.20
   2   3   0  185.65    3.23
   2   3   0  191.81    3.34
   2   3   0  194.82    3.35
  -3  -3   0  145.13    2.62
  -3  -3   0  143.25    2.69
  -3  -3   0  140.85    2.62
  -3  -3   0  143.55    2.62
  -3  -3   0  138.98    2.38
   3   3   0  144.20    2.70
   3   3   0  146.10    2.61
   3   3   0  146.97    2.59
   3   3   0  145.24    2.62
   3   3   0  143.85    2.51
   3   3   0  145.17    2.64
  -4  -3   0    4.69    0.56
  -4  -3   0    4.90    0.50
  -4  -3   0    4.88    0.46
  -4  -3   0    4.26    0.48
   4   3   0    4.53    0.48
   4   3   0    5.43    0.51
   4   3   0    4.76    0.50
   4   3   0    5.69    0.54
  -5  -3   0    0.32    0.48
  -5  -3   0    0.37    0.51
  -5  -3   0    0.00    0.41
  -5  -3   0    0.44    0.49
   5   3   0    0.55    0.49
   5   3   0    0.36    0.47
   5   3   0    0.34    0.43
   5   3   0    1.14    0.54
   5   3   0   -0.19    0.48
  -6  -3   0  113.36    2.46
  -6  -3   0  112.51    2.54
  -6  -3   0  112.78    2.46
  -6  -3   0  112.23    2.31
   6   3   0  110.83    2.50
   6   3   0  111.41    2.32
   6   3   0  115.61    2.47
   6   3   0  108.65    2.43
   6   3   0  105.77    2.41
  -7  -3   0   33.93    1.28
  -7  -3   0   33.70    1.51
  -7  -3   0   30.60    2.25
   7   3   0   31.92    1.44
   7   3   0   33.88    1.51
   7   3   0   33.74    1.28
   7   3   0   34.28    1.61
  -8  -3   0   14.82    1.50
  -8  -3   0   15.94    1.49
  -8  -3   0   14.30    1.19
  -8  -3   0   13.33    1.20
   8   3   0   15.54    1.20
   8   3   0   12.03    1.11
   8   3   0   17.00    1.49
  -9  -3   0   11.22    1.27
  -9  -3   0    7.32    1.16
  -9  -3   0    9.68    1.25
   9   3   0    8.40    1.24
   9   3   0    9.40    1.38
   9   3   0    8.76    1.27
   9   3   0    6.76    1.10
   9   3   0    6.62    1.12
 -10  -3   0    0.27    0.37
 -10  -3   0    2.43    1.26
 -10  -3   0    1.50    1.43
 -10  -3   0   -0.55    1.25
  10   3   0   -0.33    1.33
  10   3   0   -0.04    1.41
  10   3   0    0.27    1.25
  10   3   0   -1.52    1.87
 -11  -3   0   13.32    1.72
  11   3   0    8.96    1.81
  11  -4   0   -0.11    1.28
  10  -4   0    1.97    1.47
  10  -4   0    3.59    1.54
  10  -4   0   -1.35    1.40
  10  -4   0    3.25    1.06
 -10   4   0    2.09    1.37
   9  -4   0   18.85    1.52
   9  -4   0   12.22    1.17
   9  -4   0   16.69    1.46
   9  -4   0   15.38    1.49
  -9   4   0   13.57    1.33
  -9   4   0   17.71    1.44
  -9   4   0   14.16    1.43
   8  -4   0   23.43    1.57
   8  -4   0   24.32    1.78
   8  -4   0   26.64    1.78
  -8   4   0   22.61    1.24
  -8   4   0   23.66    1.69
  -8   4   0   24.00    1.74
   7  -4   0   29.96    1.55
   7  -4   0   27.42    1.58
   7  -4   0   25.77    1.46
  -7   4   0   26.80    1.48
  -7   4   0   27.99    1.50
  -7   4   0   25.66    1.08
   6  -4   0    1.88    0.60
   6  -4   0    3.52    0.75
   6  -4   0    2.89    0.75
  -6   4   0    3.19    0.52
  -6   4   0    2.34    0.71
   5  -4   0  130.67    2.66
   5  -4   0  129.84    2.39
   5  -4   0  130.80    2.70
   5  -4   0  131.53    2.67
  -5   4   0  131.79    2.69
  -5   4   0  126.93    2.38
  -5   4   0  128.91    2.67
   4  -4   0   87.66    1.72
   4  -4   0   90.78    1.93
   4  -4   0   90.02    1.92
   4  -4   0   87.45    1.75
   4  -4   0   87.74    1.89
  -4   4   0   86.32    1.65
  -4   4   0   85.33    1.89
  -4   4   0   89.16    1.84
  -4   4   0   89.29    1.91
   3  -4   0  123.31    2.25
   3  -4   0  119.04    2.26
   3  -4   0  123.27    2.34
   3  -4   0  122.93    2.37
  -3   4   0  123.10    2.34
  -3   4   0  121.82    2.34
  -3   4   0  121.85    2.15
  -3   4   0  126.22    2.31
   2  -4   0   19.61    0.69
   2  -4   0   19.31    0.50
   2  -4   0   19.48    0.67
   2  -4   0   19.71    0.70
  -2   4   0   20.03    0.69
  -2   4   0   19.41    0.55
  -2   4   0   18.30    0.76
  -2   4   0   19.67    0.69
  -2   4   0   19.82    0.69
   1  -4   0    0.87    0.27
   1  -4   0    0.82    0.31
   1  -4   0    1.18    0.13
   1  -4   0    1.17    0.25
   1  -4   0    1.31    0.27
  -1   4   0    0.83    0.26
  -1   4   0    1.35    0.28
  -1   4   0    1.04    0.36
   0  -4   0  522.42    8.72
   0  -4   0  526.81    8.72
   0  -4   0  537.37    8.79
   0  -4   0  538.27    8.85
   0   4   0  534.24    8.72
   0   4   0  535.35    8.84
   0   4   0  525.38    8.71
  -1  -4   0    0.99    0.28
  -1  -4   0    1.34    0.37
  -1  -4   0    1.41    0.28
  -1  -4   0    1.40    0.23
   1   4   0    1.14    0.25
   1   4   0    1.01    0.15
   1   4   0    1.21    0.36
   1   4   0    0.79    0.27
   1   4   0    1.15    0.37
   1   4   0    0.91    0.26
  -2  -4   0   19.39    0.78
  -2  -4   0   19.78    0.84
  -2  -4   0   20.24    0.81
  -2  -4   0   20.91    0.70
  -2  -4   0   20.22    0.69
  -2  -4   0   19.40    0.58
   2   4   0   20.38    0.81
   2   4   0   19.64    0.78
   2   4   0   20.62    0.68
   2   4   0   19.94    0.57
   2   4   0   20.10    0.68
  -3  -4   0  120.04    2.31
  -3  -4   0  122.50    2.44
  -3  -4   0  124.32    2.31
  -3  -4   0  121.83    2.36
   3   4   0  121.22    2.37
   3   4   0  125.36    2.31
   3   4   0  121.96    2.31
   3   4   0  121.69    2.16
   3   4   0  119.09    2.34
   3   4   0  120.61    2.24
   3   4   0  122.84    2.17
  -4  -4   0   87.01    1.86
  -4  -4   0   86.73    1.87
  -4  -4   0   86.26    1.85
  -4  -4   0   83.69    1.46
  -4  -4   0   88.88    1.99
   4   4   0   89.59    1.69
   4   4   0   87.55    1.85
   4   4   0   88.96    1.91
   4   4   0   87.81    1.82
   4   4   0   87.68    1.70
   4   4   0   86.42    1.86
  -5  -4   0  129.27    2.64
  -5  -4   0  130.27    2.75
  -5  -4   0  128.25    2.63
  -5  -4   0  129.77    2.60
   5   4   0  129.05    2.43
   5   4   0  130.15    2.63
   5   4   0  128.13    2.72
   5   4   0  130.85    2.62
   5   4   0  131.63    2.64
   5   4   0  133.41    2.65
  -6  -4   0    2.89    0.73
  -6  -4   0    3.16    0.70
  -6  -4   0    2.30    0.67
  -6  -4   0    2.58    0.64
   6   4   0    2.89    0.65
   6   4   0    2.85    0.52
   6   4   0    0.71    0.66
   6   4   0    3.27    0.69
  -7  -4   0   27.84    1.48
  -7  -4   0   28.87    1.65
  -7  -4   0   28.16    1.48
  -7  -4   0   25.66    1.31
   7   4   0   26.97    1.30
   7   4   0   28.92    1.54
   7   4   0   28.55    1.47
   7   4   0   25.95    1.39
  -8  -4   0   23.46    1.62
  -8  -4   0   24.38    1.42
  -8  -4   0   23.41    1.62
  -8  -4   0   24.84    1.66
   8   4   0   25.85    1.42
   8   4   0   20.55    1.53
   8   4   0   25.14    1.67
   8   4   0   23.03    1.58
   8   4   0   22.87    1.74
   8   4   0   22.35    1.70
  -9  -4   0   18.58    1.43
  -9  -4   0   15.61    1.43
  -9  -4   0   19.18    1.49
  -9  -4   0   17.15    1.47
   9   4   0   20.67    1.91
   9   4   0   13.74    1.37
   9   4   0   15.35    1.48
   9   4   0   14.79    1.32
 -10  -4   0    2.33    1.34
 -10  -4   0    2.77    1.39
 -10  -4   0    2.82    1.37
 -10  -4   0    2.32    1.04
  10   4   0    1.24    1.36
  10   4   0    2.25    1.26
  10   4   0    1.83    1.30
  10   4   0    4.07    1.49
 -11  -4   0    0.94    1.59
  11   4   0   -2.74    1.50
  10  -5   0   12.59    2.70
  10  -5   0    6.16    1.50
  10  -5   0    5.31    1.51
  10  -5   0    7.76    1.10
 -10   5   0    8.11    1.61
 -10   5   0    6.79    1.01
 -10   5   0    6.49    1.21
   9  -5   0   -1.41    1.20
   9  -5   0    0.95    1.01
   9  -5   0   -1.50    1.18
   9  -5   0   -0.33    0.79
  -9   5   0    0.36    1.17
  -9   5   0    0.71    0.77
  -9   5   0    0.23    1.20
  -9   5   0    1.53    1.03
   8  -5   0    0.53    0.85
   8  -5   0    0.26    1.03
   8  -5   0   -0.90    1.03
  -8   5   0    2.16    1.01
  -8   5   0    1.57    0.87
  -8   5   0    1.15    0.65
  -8   5   0    0.52    0.96
   7  -5   0   -0.14    0.74
   7  -5   0   -0.29    0.88
   7  -5   0    0.17    0.91
  -7   5   0   -0.20    0.49
  -7   5   0   -0.33    0.81
  -7   5   0    0.61    0.54
  -7   5   0    0.21    0.71
   6  -5   0   35.64    1.51
   6  -5   0   34.14    1.07
   6  -5   0   34.39    1.59
   6  -5   0   35.17    1.49
  -6   5   0   35.22    1.34
  -6   5   0   33.70    1.03
  -6   5   0   35.83    1.50
   5  -5   0   39.42    1.42
   5  -5   0   39.55    1.12
   5  -5   0   42.33    1.39
   5  -5   0   40.86    1.41
  -5   5   0   38.60    1.27
  -5   5   0   39.72    1.34
  -5   5   0   37.80    0.75
  -5   5   0   39.20    1.40
  -5   5   0   39.23    0.99
   4  -5   0   13.66    0.77
   4  -5   0   14.89    0.91
   4  -5   0   13.16    0.95
   4  -5   0   14.31    0.75
   4  -5   0   13.73    0.95
  -4   5   0   13.67    0.58
  -4   5   0   14.20    0.84
  -4   5   0   15.75    0.93
  -4   5   0   15.00    0.91
   3  -5   0    9.01    0.42
   3  -5   0    9.17    0.74
   3  -5   0    8.07    0.72
   3  -5   0    8.74    0.67
  -3   5   0    8.46    0.49
  -3   5   0    8.68    0.71
  -3   5   0    9.71    0.75
  -3   5   0    9.79    0.74
  -3   5   0    9.09    0.69
   2  -5   0    0.13    0.34
   2  -5   0    0.16    0.37
   2  -5   0    0.33    0.37
   2  -5   0    0.43    0.36
   2  -5   0    0.38    0.12
   2  -5   0    0.43    0.24
  -2   5   0    0.41    0.34
  -2   5   0    0.32    0.34
  -2   5   0    0.46    0.38
  -2   5   0    0.67    0.46
   1  -5   0  126.91    2.37
   1  -5   0  126.21    2.27
   1  -5   0  125.56    2.31
   1  -5   0  124.80    2.45
   1  -5   0  125.01    2.31
  -1   5   0  126.47    2.47
  -1   5   0  124.09    2.30
  -1   5   0  123.67    2.29
   0  -5   0    0.49    0.30
   0  -5   0   -0.07    0.12
   0  -5   0    0.34    0.28
   0  -5   0    0.05    0.41
   0  -5   0    0.26    0.37
   0   5   0   -0.36    0.40
   0   5   0    0.67    0.28
   0   5   0   -0.21    0.46
   0   5   0    0.49    0.31
   0   5   0   -0.04    0.22
  -1  -5   0  121.70    2.46
  -1  -5   0  127.56    2.32
  -1  -5   0  127.83    2.34
   1   5   0  124.49    2.31
   1   5   0  125.26    2.48
   1   5   0  127.94    2.29
   1   5   0  127.05    2.33
   1   5   0  130.10    2.47
   1   5   0  128.60    2.51
  -2  -5   0    0.46    0.25
  -2  -5   0    0.04    0.33
  -2  -5   0    0.11    0.43
  -2  -5   0    0.28    0.27
  -2  -5   0    0.02    0.34
   2   5   0    0.16    0.23
   2   5   0    0.00    0.33
   2   5   0   -0.15    0.35
   2   5   0    0.42    0.44
   2   5   0    0.04    0.35
   2   5   0    0.06    0.43
  -3  -5   0    8.64    0.70
  -3  -5   0   10.73    0.93
  -3  -5   0    9.76    0.78
  -3  -5   0    8.88    0.71
  -3  -5   0    8.50    0.83
   3   5   0    8.63    0.57
   3   5   0    9.71    0.79
   3   5   0    9.17    0.71
   3   5   0   10.34    0.84
   3   5   0    9.27    0.71
   3   5   0    8.37    0.79
  -4  -5   0   14.26    0.48
  -4  -5   0   13.17    0.95
  -4  -5   0   13.55    0.87
  -4  -5   0   14.47    1.08
  -4  -5   0   14.82    0.89
   4   5   0   14.03    0.86
   4   5   0   13.88    0.78
   4   5   0   14.37    0.62
   4   5   0   13.02    0.93
   4   5   0   12.59    0.91
   4   5   0   13.02    0.86
  -5  -5   0   39.24    1.33
  -5  -5   0   40.84    1.55
  -5  -5   0   37.63    1.33
  -5  -5   0   40.37    1.35
   5   5   0   39.74    1.30
   5   5   0   39.83    1.34
   5   5   0   39.43    1.33
   5   5   0   40.12    1.06
   5   5   0   38.35    1.43
   5   5   0   38.43    1.04
   5   5   0   38.20    1.42
  -6  -5   0   34.52    1.64
  -6  -5   0   33.89    1.41
  -6  -5   0   36.58    1.43
  -6  -5   0   37.00    1.43
   6   5   0   34.50    1.13
   6   5   0   37.39    2.09
   6   5   0   34.92    1.44
   6   5   0   33.00    1.39
   6   5   0   32.81    1.39
   6   5   0   36.61    1.63
   6   5   0   35.67    1.08
  -7  -5   0   -0.19    0.77
  -7  -5   0   -0.12    0.74
  -7  -5   0    0.06    0.75
  -7  -5   0   -0.24    0.87
   7   5   0    0.14    0.76
   7   5   0    1.19    0.59
   7   5   0   -0.29    0.52
   7   5   0    0.23    0.77
   7   5   0   -1.49    0.94
   7   5   0    0.25    0.78
   7   5   0   -0.27    0.79
  -8  -5   0    0.97    0.98
  -8  -5   0    1.53    1.02
  -8  -5   0    1.11    0.93
  -8  -5   0   -1.25    0.96
   8   5   0    0.46    0.84
   8   5   0    2.31    0.68
   8   5   0    1.43    0.98
   8   5   0    0.53    0.70
   8   5   0    1.11    0.92
   8   5   0    0.88    1.07
   8   5   0   -0.28    0.96
  -9  -5   0    0.00    1.20
  -9  -5   0    2.70    1.20
  -9  -5   0    1.19    1.13
   9   5   0    0.47    0.80
   9   5   0    0.76    1.29
   9   5   0    0.54    1.37
   9   5   0    1.62    1.21
   9   5   0   -0.56    1.00
   9   5   0    0.21    0.75
 -10  -5   0    6.80    1.54
 -10  -5   0    8.98    1.24
 -10  -5   0    9.17    1.57
 -10  -5   0    6.96    1.95
  10   5   0    7.59    1.49
  10   5   0    8.79    1.05
  10   5   0    6.77    0.93
  10   5   0    7.49    1.53
  10   5   0    8.47    2.44
  10  -6   0    2.65    1.50
 -10   6   0   -1.39    1.53
 -10   6   0    0.17    1.23
   9  -6   0    1.99    1.34
   9  -6   0    1.32    0.77
   9  -6   0    3.03    1.40
   9  -6   0    1.03    1.06
  -9   6   0    0.34    0.99
  -9   6   0    1.95    1.27
  -9   6   0    2.44    0.75
   8  -6   0    4.25    0.99
   8  -6   0    2.56    0.65
   8  -6   0    3.98    1.12
   8  -6   0    1.52    1.13
  -8   6   0    2.42    1.12
  -8   6   0    3.42    0.96
  -8   6   0    3.26    1.03
  -8   6   0    2.11    0.65
   7  -6   0    1.50    0.82
   7  -6   0    1.34    1.53
   7  -6   0    1.11    0.97
  -7   6   0    0.94    0.64
  -7   6   0    1.82    0.55
  -7   6   0    1.38    0.89
  -7   6   0    0.69    0.75
   6  -6   0    4.49    0.81
   6  -6   0    4.93    0.88
   6  -6   0    6.27    0.62
   6  -6   0    5.80    0.91
  -6   6   0    4.39    0.76
  -6   6   0    6.23    0.54
  -6   6   0    4.46    0.87
   5  -6   0    2.18    0.70
   5  -6   0    1.53    0.69
   5  -6   0    1.66    0.53
   5  -6   0    1.95    0.51
   5  -6   0    2.74    0.69
  -5   6   0    2.40    0.67
  -5   6   0    1.99    0.26
  -5   6   0    2.15    0.41
  -5   6   0    2.03    0.71
  -5   6   0    2.74    0.66
   4  -6   0    1.22    0.47
   4  -6   0    2.14    0.50
   4  -6   0    2.08    0.61
   4  -6   0    1.51    0.57
  -4   6   0    1.52    0.69
  -4   6   0    2.44    0.57
  -4   6   0    1.79    0.57
  -4   6   0    2.21    0.38
  -4   6   0    2.58    0.62
  -4   6   0    1.80    0.33
   3  -6   0   98.53    2.06
   3  -6   0   96.39    2.05
   3  -6   0   92.44    1.74
   3  -6   0   95.66    2.02
  -3   6   0   96.06    2.04
  -3   6   0   95.18    2.22
  -3   6   0   95.34    2.04
  -3   6   0   98.97    2.05
   2  -6   0   79.06    1.52
   2  -6   0   79.40    1.71
   2  -6   0   78.94    1.73
   2  -6   0   80.17    1.70
   2  -6   0   80.72    1.76
  -2   6   0   79.43    1.86
  -2   6   0   78.91    1.70
  -2   6   0   78.03    1.69
   1  -6   0    3.11    0.55
   1  -6   0    2.98    0.41
   1  -6   0    4.16    0.52
   1  -6   0    4.18    0.45
   1  -6   0    3.70    0.43
  -1   6   0    3.90    0.44
  -1   6   0    3.27    0.42
  -1   6   0    4.17    0.62
   0  -6   0   15.17    0.34
   0  -6   0   15.93    0.72
   0  -6   0   14.38    0.77
   0  -6   0   14.93    0.67
   0  -6   0   16.06    0.87
   0  -6   0   15.91    0.85
   0   6   0   15.67    0.68
   0   6   0   15.28    0.98
   0   6   0   15.39    0.55
   0   6   0   15.24    0.71
   0   6   0   14.73    0.86
  -1  -6   0    3.42    0.45
  -1  -6   0    3.41    0.57
  -1  -6   0    3.84    0.41
   1   6   0    3.09    0.41
   1   6   0    3.13    0.39
   1   6   0    3.10    0.58
   1   6   0    3.52    0.39
   1   6   0    1.97    0.51
   1   6   0    2.83    0.60
  -2  -6   0   81.33    1.72
  -2  -6   0   81.49    1.90
  -2  -6   0   80.87    1.72
  -2  -6   0   79.43    1.56
  -2  -6   0   78.38    1.61
   2   6   0   81.88    1.71
   2   6   0   78.16    1.68
   2   6   0   79.02    1.71
   2   6   0   81.15    1.48
   2   6   0   77.97    1.84
   2   6   0   80.43    1.91
  -3  -6   0   95.08    2.02
  -3  -6   0   96.45    2.23
  -3  -6   0   98.04    2.20
  -3  -6   0   98.18    2.02
   3   6   0   93.85    2.07
   3   6   0   93.74    1.99
   3   6   0   93.22    2.02
   3   6   0   95.23    1.83
   3   6   0   96.12    2.19
   3   6   0   95.56    2.18
  -4  -6   0    2.48    0.56
  -4  -6   0    1.94    0.56
  -4  -6   0    2.41    0.69
  -4  -6   0    2.16    0.63
  -4  -6   0    2.35    0.70
   4   6   0    2.04    0.46
   4   6   0    1.88    0.64
   4   6   0    1.92    0.55
   4   6   0    2.30    0.67
   4   6   0    1.71    0.55
  -5  -6   0    2.17    0.23
  -5  -6   0    2.30    0.76
  -5  -6   0    1.74    0.72
  -5  -6   0    1.81    0.65
  -5  -6   0    3.30    0.76
  -5  -6   0    2.47    0.64
   5   6   0    0.62    0.70
   5   6   0    2.26    0.41
   5   6   0    1.81    0.58
   5   6   0    1.46    0.64
   5   6   0    3.01    0.65
   5   6   0    2.08    0.73
  -6  -6   0    3.97    0.86
  -6  -6   0    5.48    0.82
  -6  -6   0    5.09    0.79
   6   6   0    5.78    0.54
   6   6   0    3.29    0.93
   6   6   0    5.52    0.83
   6   6   0    7.11    0.86
   6   6   0    3.85    0.92
   6   6   0    6.10    0.78
  -7  -6   0    1.91    0.86
  -7  -6   0    2.27    0.97
  -7  -6   0    1.59    0.88
  -7  -6   0    1.17    0.87
   7   6   0    1.52    0.54
   7   6   0    2.46    0.81
   7   6   0    1.61    0.82
   7   6   0    0.55    0.98
   7   6   0    0.50    0.82
   7   6   0    2.15    0.91
   7   6   0    1.74    0.55
  -8  -6   0    2.84    1.13
  -8  -6   0    2.73    1.09
  -8  -6   0    2.87    1.02
   8   6   0    3.42    1.08
   8   6   0    3.02    1.22
   8   6   0    3.20    1.07
   8   6   0    4.03    0.66
   8   6   0    1.98    0.94
   8   6   0    3.37    0.96
   8   6   0    3.24    0.68
  -9  -6   0    2.63    1.33
  -9  -6   0    1.36    1.15
  -9  -6   0    2.94    1.22
  -9  -6   0    1.99    1.08
   9   6   0    1.60    1.29
   9   6   0    1.29    0.70
   9   6   0    4.16    1.88
   9   6   0    0.87    1.35
   9   6   0    1.61    0.77
   9   6   0   -0.24    1.17
 -10  -6   0    0.20    1.18
 -10  -6   0   -0.24    1.47
  10   6   0    0.24    1.54
  10   6   0   -1.55    1.34
 -10   7   0    2.29    1.37
 -10   7   0   -1.32    1.69
   9  -7   0    2.38    0.70
   9  -7   0    2.45    1.36
   9  -7   0    3.85    1.43
   9  -7   0    3.12    1.24
  -9   7   0   -0.06    1.06
  -9   7   0    1.93    1.38
   8  -7   0    7.64    0.66
   8  -7   0    7.20    1.19
   8  -7   0   10.48    1.40
   8  -7   0    9.52    1.34
  -8   7   0    8.21    1.12
  -8   7   0    8.62    1.29
  -8   7   0    8.94    1.23
  -8   7   0    8.15    0.87
   7  -7   0   16.56    1.64
   7  -7   0   14.66    0.82
   7  -7   0   19.04    1.69
   7  -7   0   13.43    1.14
   7  -7   0   17.09    1.16
  -7   7   0   14.51    0.83
  -7   7   0   15.07    1.42
  -7   7   0   18.04    1.58
   6  -7   0   27.10    1.55
   6  -7   0   26.74    0.79
   6  -7   0   27.74    1.56
   6  -7   0   26.15    1.23
   6  -7   0   29.20    1.58
  -6   7   0   27.87    1.78
  -6   7   0   27.91    1.42
  -6   7   0   26.44    1.59
  -6   7   0   25.15    0.89
   5  -7   0   -0.08    0.76
   5  -7   0    0.88    0.73
   5  -7   0   -0.05    0.59
   5  -7   0   -0.13    0.59
   5  -7   0    0.81    0.75
   5  -7   0    0.37    0.21
  -5   7   0    0.14    0.76
  -5   7   0    0.62    0.68
  -5   7   0    0.73    0.88
  -5   7   0    0.31    0.31
   4  -7   0    4.59    0.87
   4  -7   0    3.82    0.64
   4  -7   0    4.16    0.64
   4  -7   0    4.30    0.71
  -4   7   0    3.76    0.68
  -4   7   0    2.33    0.68
  -4   7   0    3.71    0.43
  -4   7   0    3.52    0.68
  -4   7   0    3.98    0.86
   3  -7   0   94.40    2.06
   3  -7   0   92.67    2.06
   3  -7   0   90.05    2.04
   3  -7   0   88.12    1.69
  -3   7   0   87.62    1.87
  -3   7   0   91.66    2.03
  -3   7   0   90.99    2.20
  -3   7   0   91.25    2.04
   2  -7   0   70.98    1.63
   2  -7   0   65.91    1.65
   2  -7   0   68.87    1.69
   2  -7   0   65.31    1.40
   2  -7   0   67.27    1.59
  -2   7   0   67.11    1.79
  -2   7   0   65.91    1.58
  -2   7   0   66.50    1.60
  -2   7   0   66.23    1.58
   1  -7   0   11.26    0.82
   1  -7   0   10.11    0.72
   1  -7   0   11.57    0.81
   1  -7   0   10.50    0.76
  -1   7   0   10.33    0.76
  -1   7   0   11.31    0.96
  -1   7   0   10.53    0.78
  -1   7   0    9.87    0.86
   0  -7   0    0.40    0.55
   0  -7   0    0.21    0.57
   0  -7   0   -0.01    0.43
   0  -7   0   -0.50    0.48
   0  -7   0   -0.21    0.37
   0   7   0    0.27    0.38
   0   7   0    0.34    0.40
   0   7   0   -0.50    0.49
   0   7   0   -0.84    0.62
   0   7   0   -0.52    0.57
   0   7   0   -0.62    0.29
  -1  -7   0    9.53    0.93
  -1  -7   0   11.60    0.80
  -1  -7   0   11.24    0.75
   1   7   0   10.75    0.73
   1   7   0    9.86    0.68
   1   7   0   10.65    0.85
   1   7   0   10.45    0.94
   1   7   0   11.15    0.90
   1   7   0    9.77    0.77
  -2  -7   0   65.65    1.57
  -2  -7   0   66.36    1.41
  -2  -7   0   65.21    1.47
  -2  -7   0   69.06    1.84
  -2  -7   0   67.49    1.59
   2   7   0   66.52    1.57
   2   7   0   66.20    1.80
   2   7   0   67.77    1.57
   2   7   0   65.65    1.83
   2   7   0   64.36    1.54
  -3  -7   0   89.72    2.00
  -3  -7   0   90.17    2.23
  -3  -7   0   88.12    1.82
  -3  -7   0   91.55    2.23
  -3  -7   0   88.62    2.00
   3   7   0   90.78    1.99
   3   7   0   90.91    1.98
   3   7   0   92.46    2.22
   3   7   0   90.71    1.75
   3   7   0   92.12    2.24
   3   7   0   88.38    2.03
  -4  -7   0    3.42    0.63
  -4  -7   0    2.95    1.22
  -4  -7   0    4.52    0.67
  -4  -7   0    3.27    0.78
   4   7   0    3.86    0.64
   4   7   0    4.57    0.81
   4   7   0    3.84    0.50
   4   7   0    2.80    0.81
   4   7   0    2.35    0.71
   4   7   0    3.88    0.65
  -5  -7   0   -0.29    0.66
  -5  -7   0   -0.35    0.81
  -5  -7   0   -0.32    0.62
  -5  -7   0    0.93    0.78
  -5  -7   0   -0.16    0.30
   5   7   0    0.40    0.56
   5   7   0   -0.45    0.66
   5   7   0   -0.99    0.78
   5   7   0   -0.05    0.89
  -6  -7   0   28.29    1.79
  -6  -7   0   24.60    1.44
  -6  -7   0   26.17    1.45
   6   7   0   25.24    1.44
   6   7   0   26.88    1.72
   6   7   0   26.95    1.37
   6   7   0   24.61    1.61
  -7  -7   0   17.06    1.70
  -7  -7   0   12.99    1.11
  -7  -7   0   16.17    1.39
  -7  -7   0   16.85    1.52
   7   7   0   13.64    1.11
   7   7   0   16.11    1.59
   7   7   0   13.80    1.10
   7   7   0   13.91    0.91
   7   7   0   14.98    1.52
   7   7   0   11.16    1.27
  -8  -7   0    8.37    1.20
  -8  -7   0    8.63    1.20
  -8  -7   0    5.85    1.30
   8   7   0    5.37    1.32
   8   7   0    9.19    1.15
   8   7   0    8.37    0.71
   8   7   0    7.71    1.16
   8   7   0    8.42    1.20
   8   7   0    8.08    1.19
  -9  -7   0    2.58    1.26
  -9  -7   0    2.81    1.29
  -9  -7   0   -0.74    1.41
   9   7   0    0.26    1.16
   9   7   0    2.98    1.44
   9   7   0    1.71    1.20
   9   7   0    1.14    0.66
   9   7   0    2.57    1.29
  10   7   0    0.51    1.54
   9  -8   0   -0.28    1.60
   9  -8   0   -1.27    1.30
  -9   8   0    0.25    1.18
  -9   8   0   -1.60    1.56
   8  -8   0    2.02    1.24
   8  -8   0    2.90    0.42
   8  -8   0    2.73    1.30
   8  -8   0    1.40    1.16
  -8   8   0    4.30    1.07
  -8   8   0    0.33    1.27
  -8   8   0    1.84    1.46
   7  -8   0    0.44    0.26
   7  -8   0    0.85    1.04
   7  -8   0   -1.70    0.97
   7  -8   0    0.07    1.07
   7  -8   0    0.03    0.76
  -7   8   0    0.35    0.92
  -7   8   0    1.22    1.01
  -7   8   0    0.61    1.06
  -7   8   0    1.11    1.27
   6  -8   0    6.63    1.11
   6  -8   0    6.75    1.00
   6  -8   0    4.54    1.04
   6  -8   0    5.36    0.82
   6  -8   0    4.51    0.99
  -6   8   0    6.46    0.94
  -6   8   0    8.49    1.01
  -6   8   0    6.03    1.02
  -6   8   0    5.79    1.23
   5  -8   0    0.71    0.80
   5  -8   0    0.12    0.79
   5  -8   0    1.02    0.84
   5  -8   0    0.03    1.14
  -5   8   0    0.98    0.98
  -5   8   0    0.31    0.38
  -5   8   0    0.13    0.77
  -5   8   0    0.54    0.73
  -5   8   0    1.42    0.81
   4  -8   0   44.68    1.52
   4  -8   0   48.14    1.60
   4  -8   0   45.04    1.55
   4  -8   0   45.49    1.76
  -4   8   0   47.40    1.84
  -4   8   0   44.83    1.24
  -4   8   0   48.19    1.78
  -4   8   0   46.67    1.56
  -4   8   0   44.22    1.58
   3  -8   0   17.31    0.68
   3  -8   0   18.08    1.17
   3  -8   0   16.52    1.10
   3  -8   0   17.78    1.14
  -3   8   0   17.58    1.11
  -3   8   0   17.71    1.26
  -3   8   0   15.36    0.95
  -3   8   0   16.34    1.06
   2  -8   0    4.71    0.64
   2  -8   0    3.97    0.58
   2  -8   0    4.91    0.74
   2  -8   0    4.92    0.50
   2  -8   0    4.20    0.69
  -2   8   0    3.54    0.82
  -2   8   0    3.58    0.59
  -2   8   0    4.39    0.59
  -2   8   0    3.67    0.59
   1  -8   0  120.76    2.41
   1  -8   0  122.67    2.47
   1  -8   0  115.92    2.04
   1  -8   0  122.16    2.59
   1  -8   0  119.84    2.43
  -1   8   0  119.51    2.55
  -1   8   0  121.02    2.45
  -1   8   0  119.85    2.80
  -1   8   0  125.42    2.76
  -1   8   0  119.38    2.42
   0  -8   0    1.43    0.53
   0  -8   0    1.35    0.70
   0  -8   0    2.17    0.61
   0  -8   0    1.36    0.49
   0  -8   0    0.76    0.64
   0   8   0    2.18    0.68
   0   8   0    2.09    0.77
   0   8   0    1.38    0.51
   0   8   0    1.48    0.73
   0   8   0    1.42    0.49
  -1  -8   0  119.00    2.70
  -1  -8   0  123.85    2.44
  -1  -8   0  123.64    2.66
  -1  -8   0  117.74    2.36
  -1  -8   0  124.37    2.48
   1   8   0  121.58    2.36
   1   8   0  122.60    2.80
   1   8   0  119.22    2.41
   1   8   0  124.66    2.46
   1   8   0  120.78    2.70
   1   8   0  118.70    2.63
  -2  -8   0    4.45    0.63
  -2  -8   0    3.82    0.47
  -2  -8   0    4.41    0.60
  -2  -8   0    3.07    0.91
  -2  -8   0    3.75    0.53
   2   8   0    4.50    0.60
   2   8   0    4.07    0.56
   2   8   0    3.72    0.58
   2   8   0    3.94    0.75
   2   8   0    3.78    0.85
  -3  -8   0   17.71    1.08
  -3  -8   0   15.93    1.04
  -3  -8   0   18.35    1.29
  -3  -8   0   16.82    1.32
  -3  -8   0   17.68    0.86
   3   8   0   16.34    1.13
   3   8   0   16.97    1.05
   3   8   0   15.24    1.01
   3   8   0   17.35    1.27
   3   8   0   16.27    1.35
  -4  -8   0   46.33    1.71
  -4  -8   0   45.90    1.53
  -4  -8   0   46.69    1.90
  -4  -8   0   44.81    1.50
   4   8   0   45.01    1.66
   4   8   0   45.37    1.22
   4   8   0   46.34    1.50
   4   8   0   46.37    2.64
   4   8   0   43.40    1.48
   4   8   0   46.64    1.83
  -5  -8   0    0.56    0.40
  -5  -8   0   -0.79    0.73
  -5  -8   0    1.04    0.70
  -5  -8   0    0.31    0.91
   5   8   0    0.51    0.57
   5   8   0    0.98    0.85
   5   8   0    0.46    0.71
   5   8   0    0.08    0.94
  -6  -8   0    5.69    0.94
  -6  -8   0    7.67    1.16
  -6  -8   0    5.51    1.10
  -6  -8   0    5.04    0.91
   6   8   0    6.38    0.97
   6   8   0    5.47    1.12
   6   8   0    5.53    0.82
   6   8   0    5.25    0.89
   6   8   0    4.55    1.05
  -7  -8   0    0.89    1.16
  -7  -8   0   -0.05    0.91
  -7  -8   0   -1.26    1.08
  -7  -8   0   -0.25    0.94
   7   8   0   -0.81    0.84
   7   8   0   -0.25    1.05
   7   8   0    0.38    0.86
   7   8   0   -0.54    1.15
   7   8   0   -0.13    0.92
  -8  -8   0    0.31    1.23
  -8  -8   0    3.88    1.15
  -8  -8   0    4.03    1.14
  -8  -8   0    3.29    1.33
   8   8   0    3.46    1.45
   8   8   0    2.11    1.19
   8   8   0    2.24    1.20
   8   8   0    2.36    1.09
   8   8   0    3.52    1.07
   9   8   0    1.25    1.29
   9   8   0    0.26    1.30
   9  -9   0    0.80    1.96
   9  -9   0   -1.04    1.36
  -9   9   0    0.77    1.32
  -9   9   0   -1.12    1.58
   8  -9   0   -1.25    1.48
   8  -9   0    2.00    1.18
  -8   9   0   -2.39    2.20
  -8   9   0    1.75    1.11
  -8   9   0    0.15    1.42
   7  -9   0   -0.94    1.09
   7  -9   0    0.63    1.15
   7  -9   0   -2.07    1.08
  -7   9   0   -0.29    1.41
  -7   9   0   -0.03    0.97
  -7   9   0    2.13    1.19
  -7   9   0   -2.53    1.49
   6  -9   0    1.62    0.95
   6  -9   0    2.00    1.03
   6  -9   0    0.03    1.03
  -6   9   0    0.96    0.93
  -6   9   0   -0.65    1.03
  -6   9   0    1.87    1.25
  -6   9   0    1.21    0.96
   5  -9   0    1.61    0.90
   5  -9   0    1.75    0.92
   5  -9   0    0.34    0.95
   5  -9   0    2.52    0.90
  -5   9   0    2.75    0.91
  -5   9   0    4.84    1.19
  -5   9   0    2.69    0.50
  -5   9   0    1.65    0.87
   4  -9   0    4.73    0.83
   4  -9   0    2.43    0.81
   4  -9   0    3.10    0.81
  -4   9   0    4.32    1.10
  -4   9   0    2.87    0.82
  -4   9   0    4.02    0.58
  -4   9   0    3.30    0.78
   3  -9   0   -0.20    0.65
   3  -9   0    0.05    0.75
   3  -9   0    0.22    0.40
   3  -9   0    1.51    0.72
  -3   9   0    0.43    0.88
  -3   9   0    0.50    0.57
  -3   9   0    0.36    0.65
   2  -9   0   -0.61    0.78
   2  -9   0    0.16    0.65
   2  -9   0   -0.06    0.58
   2  -9   0   -0.42    0.47
   2  -9   0    0.44    0.70
  -2   9   0   -0.52    0.63
  -2   9   0    0.15    0.60
  -2   9   0    0.25    0.86
   1  -9   0    6.94    0.69
   1  -9   0    5.94    0.73
   1  -9   0    5.47    0.96
   1  -9   0    7.67    0.71
  -1   9   0    4.89    0.67
  -1   9   0    6.46    0.81
   0  -9   0   -0.91    0.76
   0  -9   0   -0.24    0.75
   0  -9   0   -0.19    0.64
   0  -9   0   -0.14    0.58
   0  -9   0   -0.65    0.50
   0   9   0   -1.13    1.32
   0   9   0    0.45    0.55
   0   9   0   -0.61    0.66
   0   9   0    0.65    0.53
  -1  -9   0    6.35    0.69
  -1  -9   0    5.22    1.00
  -1  -9   0    4.87    0.59
  -1  -9   0    5.83    0.81
  -1  -9   0    5.08    0.91
  -1  -9   0    6.29    0.65
   1   9   0    6.23    0.64
   1   9   0    6.75    0.60
   1   9   0    4.98    0.83
   1   9   0    4.29    1.40
   1   9   0    6.53    0.70
  -2  -9   0   -0.51    0.59
  -2  -9   0    0.40    0.57
  -2  -9   0    0.05    0.45
  -2  -9   0    0.40    0.54
  -2  -9   0    0.16    0.81
   2   9   0   -0.12    0.80
   2   9   0   -0.04    0.56
   2   9   0   -0.33    0.89
   2   9   0    0.10    0.57
  -3  -9   0    0.10    0.53
  -3  -9   0    0.59    0.89
  -3  -9   0   -0.83    0.58
  -3  -9   0    0.41    0.63
   3   9   0    0.13    0.76
   3   9   0   -1.11    0.82
   3   9   0    0.32    0.92
   3   9   0    0.08    0.65
   3   9   0    0.21    0.68
  -4  -9   0    2.53    0.75
  -4  -9   0    4.94    1.05
  -4  -9   0    3.72    0.78
  -4  -9   0    4.28    0.98
   4   9   0    4.93    0.86
   4   9   0    3.94    1.06
   4   9   0    3.53    1.03
   4   9   0    3.73    0.78
  -5  -9   0    3.13    0.84
  -5  -9   0    2.38    1.12
  -5  -9   0    1.82    0.79
  -5  -9   0    1.55    1.01
  -5  -9   0    1.65    0.51
   5   9   0    2.80    0.61
   5   9   0    2.88    0.81
   5   9   0    1.36    0.79
   5   9   0    2.05    0.92
   5   9   0    2.62    1.12
  -6  -9   0   -1.31    1.09
  -6  -9   0    0.33    0.33
  -6  -9   0    0.87    1.11
  -6  -9   0    1.15    0.88
  -6  -9   0    0.29    0.83
   6   9   0    0.36    0.89
   6   9   0    0.43    0.68
   6   9   0    0.33    0.82
   6   9   0    0.24    1.15
   6   9   0    1.06    1.07
  -7  -9   0    1.51    1.03
  -7  -9   0   -2.05    1.26
  -7  -9   0    1.75    1.01
  -7  -9   0    1.32    1.21
   7   9   0    0.92    1.20
   7   9   0   -0.72    0.84
   7   9   0   -0.55    1.20
   7   9   0    1.33    0.97
   7   9   0    0.65    1.01
  -8  -9   0   -0.18    1.17
   8   9   0    0.98    1.06
   8   9   0   -1.64    1.27
   8   9   0    0.62    1.50
   8   9   0    2.54    1.56
   9   9   0    1.75    1.31
   8 -10   0    4.07    1.29
   8 -10   0    4.30    1.64
  -8  10   0    4.56    1.37
  -8  10   0    5.28    1.52
   7 -10   0    1.50    1.02
   7 -10   0   -0.63    0.98
   7 -10   0   -0.97    1.17
   7 -10   0    0.41    1.28
  -7  10   0   -0.52    1.18
  -7  10   0    0.87    1.37
   6 -10   0    1.36    0.94
   6 -10   0   -1.49    1.10
   6 -10   0   -0.36    0.82
   6 -10   0    3.09    1.34
   6 -10   0    0.67    0.92
   6 -10   0    1.00    1.13
  -6  10   0    0.37    0.97
  -6  10   0    1.58    1.31
  -6  10   0    0.39    1.08
   5 -10   0    3.22    0.97
   5 -10   0    2.07    0.95
   5 -10   0    3.12    0.99
   5 -10   0    3.59    1.00
   5 -10   0    1.75    1.01
  -5  10   0    2.27    1.22
  -5  10   0    3.29    0.60
  -5  10   0    3.10    1.05
  -5  10   0    2.91    0.91
   4 -10   0    0.93    0.89
   4 -10   0    2.35    0.91
   4 -10   0    1.13    0.87
  -4  10   0    0.80    0.62
  -4  10   0    0.89    0.86
  -4  10   0   -0.50    1.11
  -4  10   0    1.34    0.83
   3 -10   0   29.43    1.55
   3 -10   0   28.20    0.94
   3 -10   0   28.88    0.93
   3 -10   0   30.23    1.61
   3 -10   0   29.55    1.47
  -3  10   0   29.84    1.95
  -3  10   0   28.62    1.35
  -3  10   0   28.55    1.43
  -3  10   0   30.16    1.52
  -3  10   0   31.54    1.77
   2 -10   0   17.30    0.97
   2 -10   0   16.48    0.50
   2 -10   0   17.86    1.42
   2 -10   0   16.64    1.18
   2 -10   0   17.47    0.50
   2 -10   0   20.54    1.29
  -2  10   0   19.34    1.31
  -2  10   0   20.46    1.77
  -2  10   0   18.18    1.69
  -2  10   0   16.69    1.29
   1 -10   0    0.05    0.65
   1 -10   0    0.22    0.65
   1 -10   0    0.60    0.60
  -1  10   0   -0.61    0.95
  -1  10   0    0.67    0.95
  -1  10   0   -0.08    0.72
  -1  10   0    0.38    0.92
  -1  10   0    0.68    0.68
   0 -10   0   12.77    1.18
   0 -10   0   12.95    1.05
   0 -10   0    9.26    1.31
   0 -10   0   13.67    1.23
   0  10   0   13.84    1.09
   0  10   0   13.51    1.13
   0  10   0   12.84    1.08
   0  10   0   10.59    1.18
   0  10   0   14.21    1.23
  -1 -10   0    0.85    0.79
  -1 -10   0    0.04    1.23
  -1 -10   0    0.25    0.89
  -1 -10   0    0.08    0.59
  -1 -10   0    0.56    0.67
  -1 -10   0   -0.05    0.57
  -1 -10   0   -0.67    0.86
   1  10   0    0.13    0.88
   1  10   0    0.01    0.53
   1  10   0    0.53    0.60
   1  10   0    0.74    0.65
   1  10   0   -0.16    0.97
  -2 -10   0   19.05    1.23
  -2 -10   0   17.72    1.18
  -2 -10   0   20.05    1.64
  -2 -10   0   16.92    1.61
  -2 -10   0   19.77    1.01
  -2 -10   0   19.41    1.14
   2  10   0   16.99    1.72
   2  10   0   20.23    1.22
   2  10   0   19.24    1.17
   2  10   0   19.44    1.21
   2  10   0   18.82    1.64
  -3 -10   0   30.80    1.88
  -3 -10   0   28.28    1.21
  -3 -10   0   28.60    1.39
  -3 -10   0   29.76    1.42
  -3 -10   0   27.61    1.69
   3  10   0   28.41    1.75
   3  10   0   27.84    1.86
   3  10   0   26.14    1.47
   3  10   0   28.22    1.38
  -4 -10   0    0.13    1.07
  -4 -10   0    1.88    0.79
  -4 -10   0    0.62    0.77
  -4 -10   0    1.68    1.14
   4  10   0    1.78    1.06
   4  10   0    0.97    1.16
   4  10   0    1.68    0.79
   4  10   0   -0.49    0.73
   4  10   0    2.52    0.91
  -5 -10   0    4.38    0.91
  -5 -10   0    3.07    0.91
  -5 -10   0    3.66    1.24
  -5 -10   0    3.32    0.63
  -5 -10   0    1.38    1.21
   5  10   0    1.88    0.83
   5  10   0    2.99    1.25
   5  10   0    3.13    0.88
   5  10   0    0.88    1.01
  -6 -10   0   -0.16    0.44
  -6 -10   0   -0.80    1.24
  -6 -10   0   -0.57    0.95
  -6 -10   0    0.84    0.89
  -6 -10   0    2.71    1.30
   6  10   0   -1.38    0.87
   6  10   0    0.00    0.67
   6  10   0   -1.58    0.90
   6  10   0   -1.27    1.14
   6  10   0    0.42    1.28
  -7 -10   0   -3.08    2.01
  -7 -10   0    2.48    1.11
   7  10   0   -0.39    1.38
   7  10   0   -3.23    1.38
   7  10   0   -0.72    0.80
   7 -11   0   -0.65    1.18
   7 -11   0   -0.61    1.01
  -7  11   0    1.43    2.16
   6 -11   0    1.23    1.09
   6 -11   0   -0.15    0.85
   6 -11   0    1.31    1.27
   6 -11   0   -1.65    1.15
   6 -11   0    0.37    1.11
  -6  11   0   -1.39    1.25
   5 -11   0    0.35    1.12
   5 -11   0   -0.89    1.22
   5 -11   0   -2.00    1.03
   5 -11   0   -0.33    1.01
   5 -11   0    0.69    0.99
   5 -11   0    1.17    0.68
  -5  11   0   -1.26    0.94
  -5  11   0   -0.16    0.62
  -5  11   0   -0.81    1.26
  -5  11   0    0.09    1.03
  -5  11   0   -2.28    1.30
   4 -11   0    4.85    1.04
   4 -11   0    3.57    1.10
   4 -11   0    3.97    0.57
   4 -11   0    4.94    1.28
  -4  11   0    3.02    0.75
  -4  11   0    3.39    1.34
  -4  11   0    1.82    1.37
  -4  11   0    3.72    1.02
  -4  11   0    3.38    0.95
   3 -11   0    7.83    1.02
   3 -11   0   10.44    0.78
   3 -11   0    8.42    1.11
   3 -11   0    9.17    0.60
   3 -11   0   11.81    1.25
   3 -11   0   10.47    0.99
  -3  11   0    8.55    1.00
  -3  11   0   10.13    0.95
  -3  11   0   11.96    1.44
  -3  11   0    9.55    0.97
  -3  11   0   10.34    1.44
   2 -11   0   12.48    1.21
   2 -11   0   12.12    1.01
   2 -11   0   13.38    1.07
   2 -11   0   11.44    0.95
   2 -11   0   12.11    1.16
  -2  11   0   11.41    0.95
  -2  11   0   12.07    1.04
  -2  11   0   12.97    1.40
  -2  11   0   14.06    1.38
  -2  11   0   12.80    1.45
   1 -11   0    3.32    0.81
   1 -11   0    3.47    0.84
   1 -11   0    4.80    0.81
   1 -11   0    3.13    1.04
   1 -11   0    3.80    1.02
  -1  11   0    3.18    0.73
  -1  11   0    3.57    1.23
  -1  11   0    2.52    1.08
  -1  11   0    4.49    0.79
  -1  11   0    2.66    0.87
   0 -11   0   -0.41    0.81
   0 -11   0    0.08    0.66
   0 -11   0   -1.63    1.00
   0 -11   0   -1.29    0.94
   0 -11   0   -0.09    0.74
   0  11   0    0.27    0.71
   0  11   0   -0.34    0.69
   0  11   0   -1.40    1.08
   0  11   0   -0.84    0.86
   0  11   0    2.09    1.06
  -1 -11   0    2.43    0.68
  -1 -11   0    2.42    1.06
  -1 -11   0    3.40    0.93
  -1 -11   0    4.07    1.00
  -1 -11   0    3.19    0.79
  -1 -11   0    3.28    0.75
  -1 -11   0    1.78    1.05
   1  11   0    2.88    0.79
   1  11   0    1.58    1.19
   1  11   0    3.10    0.75
   1  11   0    3.73    1.07
  -2 -11   0   14.68    1.05
  -2 -11   0   12.32    1.23
  -2 -11   0   13.45    1.35
  -2 -11   0   14.07    1.42
  -2 -11   0   14.61    1.32
  -2 -11   0   13.03    0.97
  -2 -11   0   13.53    1.32
   2  11   0   10.86    0.91
   2  11   0   13.18    1.27
   2  11   0   12.51    1.30
   2  11   0   14.18    1.27
   2  11   0   10.51    1.33
  -3 -11   0    7.36    1.31
  -3 -11   0   11.70    0.87
  -3 -11   0    8.04    1.32
  -3 -11   0   10.28    0.97
  -3 -11   0   12.31    1.39
  -3 -11   0    8.69    0.92
   3  11   0   10.53    0.95
   3  11   0   10.40    1.39
   3  11   0   11.44    1.41
   3  11   0    9.72    0.93
   3  11   0   10.13    1.01
  -4 -11   0    3.81    0.92
  -4 -11   0    4.13    1.31
  -4 -11   0    4.91    1.33
  -4 -11   0    4.63    0.89
   4  11   0    2.73    0.98
   4  11   0    3.96    1.31
   4  11   0    4.07    0.89
   4  11   0    2.76    0.86
   4  11   0    3.60    1.27
  -5 -11   0   -0.72    1.31
  -5 -11   0   -0.98    1.21
  -5 -11   0   -0.21    0.93
  -5 -11   0   -0.37    0.86
  -5 -11   0   -1.63    0.67
   5  11   0    0.58    1.27
   5  11   0   -2.33    0.84
   5  11   0    1.21    1.12
   5  11   0   -0.51    0.85
  -6 -11   0   -0.19    0.98
   6  11   0    3.99    1.38
   6  11   0    0.34    1.00
   6  11   0    2.09    2.04
  -7 -11   0    1.74    1.24
  -6  12   0    0.38    1.84
   5 -12   0    3.29    1.36
   5 -12   0    3.90    1.48
  -5  12   0    3.18    1.61
   4 -12   0    3.16    1.26
   4 -12   0    1.18    1.12
   4 -12   0    2.74    0.51
   4 -12   0    0.95    1.21
   4 -12   0    2.70    1.14
  -4  12   0    2.85    0.83
  -4  12   0    2.55    1.45
  -4  12   0    2.40    1.06
  -4  12   0    4.11    1.53
   3 -12   0    1.20    0.51
   3 -12   0   -0.56    1.13
   3 -12   0    0.01    1.19
   3 -12   0    2.27    1.00
  -3  12   0    2.83    0.93
  -3  12   0    0.14    1.35
  -3  12   0    0.78    0.90
  -3  12   0    0.56    1.00
  -3  12   0    5.24    1.46
   2 -12   0    0.27    0.68
   2 -12   0    1.67    1.16
   2 -12   0    0.71    0.86
   2 -12   0    1.62    0.92
   2 -12   0    1.42    1.18
  -2  12   0    0.89    0.88
  -2  12   0    2.72    1.30
  -2  12   0    0.41    1.29
  -2  12   0    1.25    0.96
  -2  12   0   -0.21    0.85
   1 -12   0    5.73    0.94
   1 -12   0    4.23    0.89
   1 -12   0    3.15    0.91
   1 -12   0    5.06    1.22
   1 -12   0    4.19    1.21
  -1  12   0    5.61    1.35
  -1  12   0    4.39    1.33
  -1  12   0    5.69    0.99
  -1  12   0    4.38    0.92
  -1  12   0    6.15    1.12
   0 -12   0   16.42    1.53
   0 -12   0   15.62    1.26
   0 -12   0   14.04    1.34
   0 -12   0   14.61    1.42
   0  12   0   16.31    1.44
   0  12   0   15.22    1.63
   0  12   0   15.39    1.37
   0  12   0   14.75    1.54
   0  12   0   15.94    1.35
  -1 -12   0    4.62    1.08
  -1 -12   0    4.58    1.32
  -1 -12   0    6.58    0.84
  -1 -12   0    5.28    0.88
  -1 -12   0    4.78    0.83
  -1 -12   0    3.42    1.29
  -1 -12   0    3.74    0.93
   1  12   0    3.96    0.84
   1  12   0    4.89    1.42
   1  12   0    4.85    0.87
   1  12   0    4.74    1.16
  -2 -12   0    0.57    1.19
  -2 -12   0   -0.35    1.22
  -2 -12   0    0.53    0.80
  -2 -12   0    0.13    0.97
  -2 -12   0    0.89    0.82
  -2 -12   0    0.52    0.66
  -2 -12   0   -0.55    1.24
  -2 -12   0    1.93    1.14
   2  12   0    1.83    1.17
   2  12   0    1.23    0.77
   2  12   0   -0.71    0.79
   2  12   0    0.44    1.38
  -3 -12   0    0.59    0.84
  -3 -12   0   -0.80    1.63
  -3 -12   0    3.67    1.28
  -3 -12   0    0.74    1.25
  -3 -12   0   -0.45    0.81
  -3 -12   0    1.85    0.77
   3  12   0    0.66    1.33
   3  12   0    2.14    0.85
   3  12   0    1.53    0.94
   3  12   0    2.16    0.89
   3  12   0    1.50    1.32
  -4 -12   0    3.10    0.92
  -4 -12   0    0.32    1.32
   4  12   0    1.69    0.90
   4  12   0    1.92    1.38
   4  12   0    1.54    1.11
   4  12   0    1.71    1.46
  -5 -12   0    4.40    1.04
   5  12   0    2.61    1.34
   5  12   0    4.25    1.11
  -6 -12   0    0.63    1.08
   6  12   0   -1.39    1.45
  -4  13   0    0.37    0.99
   3 -13   0    1.02    1.12
  -3  13   0    1.99    2.18
  -3  13   0    2.38    1.03
   2 -13   0    0.78    1.02
  -2  13   0    3.34    2.30
  -2  13   0    0.03    1.34
  -2  13   0    0.05    0.99
  -2  13   0    0.94    1.47
   1 -13   0    6.12    1.03
   1 -13   0    6.70    1.07
  -1  13   0    6.08    1.52
  -1  13   0    6.01    1.28
  -1  13   0    3.77    1.46
  -1  13   0    5.08    0.99
   0 -13   0    0.23    1.05
   0 -13   0    0.96    0.93
   0 -13   0    0.84    1.11
   0 -13   0   -0.52    0.88
   0  13   0    0.59    0.87
   0  13   0    0.71    1.35
   0  13   0   -1.75    1.11
  -1 -13   0    4.24    0.96
  -1 -13   0    5.55    1.28
  -1 -13   0    2.35    1.33
  -1 -13   0    7.21    1.13
   1  13   0    4.71    1.50
   1  13   0    3.57    1.36
   1  13   0    5.10    0.94
  -2 -13   0    1.49    1.42
  -2 -13   0    3.62    0.96
  -2 -13   0    3.26    1.31
  -2 -13   0    0.98    0.96
   2  13   0    0.54    1.36
   2  13   0   -0.72    0.89
  -3 -13   0    1.77    0.96
  -3 -13   0    2.89    1.50
   3  13   0    1.62    1.01
   3  13   0    1.29    0.97
  -4 -13   0    1.39    1.01
   4  13   0    2.65    1.20
  -2  14   0   -0.08    1.26
   1 -14   0    2.27    1.08
  -1  14   0   -0.85    1.36
   0 -14   0    2.11    1.06
   0 -14   0   -1.55    1.17
   0  14   0    3.49    2.05
  -1 -14   0    1.62    1.06
  -2 -14   0    2.00    1.05
  -2 -14   1    6.67    1.81
  -2 -14   1    3.61    1.20
  -1 -14   1   -0.79    1.06
   0  14  -1   -1.81    2.07
   0 -14   1    0.29    1.09
   0 -14   1    0.38    1.45
  -1  14  -1    2.23    1.36
   4  13  -1   -1.23    1.08
  -4 -13   1    1.33    1.08
   3  13  -1    2.06    1.16
   3  13  -1    2.29    0.97
  -3 -13   1    2.49    1.03
  -3 -13   1    4.12    1.52
   2  13  -1    0.41    1.00
   2  13  -1    0.19    1.88
   2  13  -1    4.19    1.47
  -2 -13   1    4.23    1.38
  -2 -13   1    0.79    1.44
  -2 -13   1    1.64    0.99
  -2 -13   1    3.32    1.64
   1  13  -1    4.15    1.44
   1  13  -1    0.77    0.97
   1  13  -1    2.36    1.38
  -1 -13   1    2.25    0.98
  -1 -13   1    2.96    0.81
  -1 -13   1    3.28    1.03
  -1 -13   1    2.13    1.20
   0  13  -1    0.79    0.96
   0  13  -1    2.95    1.51
   0  13  -1   -1.15    1.39
   0  13  -1    0.24    1.17
   0 -13   1   -2.19    2.13
   0 -13   1    1.01    0.94
   0 -13   1   -0.38    0.91
   0 -13   1    1.75    1.16
   0 -13   1    2.92    1.53
  -1  13  -1    1.36    1.46
  -1  13  -1    4.11    1.06
  -1  13  -1    2.75    1.19
  -1  13  -1    2.20    1.47
   1 -13   1    1.99    1.39
   1 -13   1    3.12    1.06
  -2  13  -1    1.81    2.30
  -2  13  -1    0.34    1.64
  -2  13  -1   -3.23    1.58
   2 -13   1    0.85    1.13
   2 -13   1    3.29    1.38
  -3  13  -1    1.62    1.01
   3 -13   1    0.77    1.09
  -4  13  -1    0.93    0.95
   6  12  -1   -0.06    1.49
   5  12  -1    2.30    1.22
  -5 -12   1    1.18    1.04
   4  12  -1    1.75    1.47
   4  12  -1    0.37    1.03
   4  12  -1   -1.02    1.49
   4  12  -1   -0.59    0.94
   4  12  -1   -2.23    1.34
  -4 -12   1    1.02    1.37
  -4 -12   1    0.98    0.95
  -4 -12   1   -0.27    1.06
  -4 -12   1    4.12    1.54
   3  12  -1    6.64    1.46
   3  12  -1    4.12    1.00
   3  12  -1    4.04    1.13
   3  12  -1    7.57    1.03
   3  12  -1    5.73    1.54
  -3 -12   1    7.77    1.01
  -3 -12   1    7.51    1.41
  -3 -12   1    3.85    0.99
  -3 -12   1    5.26    1.32
  -3 -12   1    4.39    1.51
  -3 -12   1    2.22    1.25
  -3 -12   1    5.61    0.81
   2  12  -1   -1.34    1.25
   2  12  -1    0.08    0.76
   2  12  -1   -0.17    1.18
   2  12  -1    0.09    0.84
   2  12  -1    1.65    0.86
  -2 -12   1   -0.47    1.25
  -2 -12   1    0.83    0.60
  -2 -12   1    0.22    0.74
  -2 -12   1   -1.10    1.13
  -2 -12   1    0.04    1.21
  -2 -12   1   -1.26    0.84
  -2 -12   1   -0.31    0.85
   1  12  -1   10.45    1.04
   1  12  -1    7.73    1.42
   1  12  -1    9.45    1.20
   1  12  -1    9.09    1.33
  -1 -12   1   11.25    1.24
  -1 -12   1    8.51    0.83
  -1 -12   1    7.98    1.33
  -1 -12   1    7.57    0.97
  -1 -12   1    8.94    1.43
  -1 -12   1   10.36    1.06
  -1 -12   1    7.22    1.76
   0  12  -1    0.84    0.85
   0  12  -1    0.14    1.22
   0  12  -1   -0.51    1.00
   0  12  -1   -0.01    0.83
   0  12  -1   -0.15    1.15
   0 -12   1    1.13    0.88
   0 -12   1    0.62    1.11
   0 -12   1    1.05    1.16
   0 -12   1    0.20    0.82
  -1  12  -1    0.82    0.87
  -1  12  -1   -0.67    1.26
  -1  12  -1   -1.40    0.79
  -1  12  -1    0.89    1.38
  -1  12  -1   -0.23    0.97
   1 -12   1   -0.09    1.12
   1 -12   1   -0.44    0.86
   1 -12   1   -1.19    0.86
   1 -12   1    0.38    0.91
   1 -12   1   -0.31    1.17
  -2  12  -1    2.14    1.35
  -2  12  -1    1.01    0.93
  -2  12  -1    0.34    0.94
  -2  12  -1    0.94    0.91
  -2  12  -1    2.54    1.44
   2 -12   1    0.62    0.96
   2 -12   1    1.34    1.16
   2 -12   1    1.61    1.12
   2 -12   1   -0.20    0.89
   2 -12   1    2.40    0.78
  -3  12  -1    5.39    1.04
  -3  12  -1    8.62    1.52
  -3  12  -1    8.97    1.50
  -3  12  -1    6.85    1.04
  -3  12  -1    6.21    1.10
   3 -12   1    8.54    1.15
   3 -12   1    6.70    1.30
   3 -12   1    8.10    0.73
   3 -12   1    8.89    1.16
  -4  12  -1    0.26    1.10
  -4  12  -1    0.85    1.41
  -4  12  -1    0.95    0.84
  -4  12  -1   -0.51    1.36
   4 -12   1   -2.79    1.10
   4 -12   1   -1.89    1.08
   4 -12   1    0.12    1.19
  -5  12  -1    4.20    1.59
  -5  12  -1   -0.79    2.04
   5 -12   1    1.79    1.94
   5 -12   1   -0.57    2.20
   5 -12   1    2.80    1.32
   7  11  -1   -1.21    1.51
   6  11  -1   -1.34    1.41
   6  11  -1   -1.61    1.60
   6  11  -1    0.95    1.29
  -6 -11   1   -0.49    1.07
  -6 -11   1   -0.37    1.92
   5  11  -1    1.27    0.96
   5  11  -1    2.62    1.14
   5  11  -1    0.18    0.96
   5  11  -1    2.34    1.31
  -5 -11   1   -1.98    1.19
  -5 -11   1   -1.03    0.68
  -5 -11   1    1.26    1.31
  -5 -11   1   -0.18    0.90
  -5 -11   1   -0.13    0.96
   4  11  -1   -1.17    1.26
   4  11  -1   -0.70    0.91
   4  11  -1   -0.29    0.89
   4  11  -1    0.74    0.96
   4  11  -1   -0.38    1.26
  -4 -11   1   -1.02    0.86
  -4 -11   1   -0.21    1.11
  -4 -11   1    1.45    1.16
  -4 -11   1    1.31    0.86
   3  11  -1   -0.77    0.78
   3  11  -1    0.48    0.80
   3  11  -1   -0.17    1.13
   3  11  -1   -0.12    0.81
   3  11  -1   -0.08    1.18
  -3 -11   1   -1.10    1.07
  -3 -11   1    0.54    0.63
  -3 -11   1    1.29    0.84
  -3 -11   1    0.92    0.83
  -3 -11   1    1.35    1.15
  -3 -11   1    1.30    1.15
   2  11  -1    0.45    0.78
   2  11  -1    2.53    1.14
   2  11  -1    2.16    0.71
   2  11  -1    2.63    0.80
   2  11  -1    1.21    1.20
  -2 -11   1    2.44    1.14
  -2 -11   1    2.53    0.71
  -2 -11   1    1.72    0.83
  -2 -11   1    2.76    0.57
  -2 -11   1    2.52    1.03
  -2 -11   1    2.16    0.82
  -2 -11   1    1.97    1.11
   1  11  -1    1.05    0.79
   1  11  -1   -1.79    1.09
   1  11  -1   -0.92    0.72
   1  11  -1   -0.58    0.94
  -1 -11   1    0.28    1.00
  -1 -11   1   -0.30    0.72
  -1 -11   1   -0.16    0.79
  -1 -11   1    0.80    0.61
  -1 -11   1   -0.42    0.98
  -1 -11   1   -0.20    0.75
  -1 -11   1    0.71    1.78
   0  11  -1    2.70    0.81
   0  11  -1    1.77    1.17
   0  11  -1    0.60    0.93
   0  11  -1    1.56    1.11
   0  11  -1    2.19    0.79
   0 -11   1    2.03    0.82
   0 -11   1    2.30    0.91
   0 -11   1    1.06    1.05
   0 -11   1    2.84    0.78
  -1  11  -1    0.66    0.78
  -1  11  -1   -0.18    0.84
  -1  11  -1    0.04    0.72
  -1  11  -1    0.10    1.13
  -1  11  -1    2.14    1.11
   1 -11   1    0.87    1.01
   1 -11   1    0.55    0.83
   1 -11   1   -0.92    0.70
   1 -11   1    0.39    0.79
  -2  11  -1    0.45    1.11
  -2  11  -1    2.53    0.81
  -2  11  -1    4.32    1.29
  -2  11  -1    2.10    0.88
  -2  11  -1    2.74    0.89
   2 -11   1    1.84    0.99
   2 -11   1    1.11    0.79
   2 -11   1    1.32    0.88
   2 -11   1    1.54    0.94
   2 -11   1    1.43    0.69
  -3  11  -1    2.69    0.88
  -3  11  -1    4.00    0.95
  -3  11  -1    4.01    1.30
  -3  11  -1    5.65    1.33
   3 -11   1    3.34    0.31
   3 -11   1    3.71    1.03
   3 -11   1    4.25    0.63
   3 -11   1    2.28    0.97
   3 -11   1    2.40    1.04
  -4  11  -1    3.09    0.96
  -4  11  -1    0.92    1.32
  -4  11  -1    1.72    1.02
  -4  11  -1    2.48    0.77
   4 -11   1    1.70    0.51
   4 -11   1    2.49    1.03
   4 -11   1    2.63    0.49
   4 -11   1    1.22    1.03
   4 -11   1    1.03    1.05
  -5  11  -1    0.95    1.11
  -5  11  -1    2.82    1.42
  -5  11  -1    1.76    0.69
   5 -11   1    2.69    1.06
   5 -11   1    0.56    1.13
   5 -11   1    2.29    1.41
   5 -11   1    1.53    0.99
   5 -11   1    1.39    2.39
   5 -11   1    0.89    0.67
  -6  11  -1    0.50    1.14
   6 -11   1    0.55    1.08
   6 -11   1   -0.08    1.81
   6 -11   1   -1.63    1.36
   6 -11   1   -0.45    1.08
   6 -11   1   -0.87    0.82
  -7  11  -1    0.02    1.27
   7 -11   1    0.49    1.26
   7 -11   1    0.64    1.35
   7  10  -1   -2.32    1.33
   7  10  -1    0.44    1.38
   7  10  -1    0.72    0.77
   7  10  -1   -0.17    1.07
  -7 -10   1    0.91    1.14
  -7 -10   1    1.29    1.09
  -7 -10   1    1.31    1.37
   6  10  -1    4.74    0.69
   6  10  -1    2.70    1.36
   6  10  -1    5.04    1.22
   6  10  -1    3.01    0.98
   6  10  -1    4.24    1.06
  -6 -10   1    4.49    1.01
  -6 -10   1    5.12    1.14
  -6 -10   1    2.79    1.27
  -6 -10   1    5.47    1.40
  -6 -10   1    4.16    0.52
   5  10  -1    5.23    0.98
   5  10  -1    5.45    1.32
   5  10  -1    4.74    1.06
   5  10  -1    3.67    0.92
  -5 -10   1    4.50    1.23
  -5 -10   1    5.13    0.66
  -5 -10   1    3.37    0.95
  -5 -10   1    4.58    0.99
  -5 -10   1    4.28    1.14
   4  10  -1    2.05    1.11
   4  10  -1    2.48    0.85
   4  10  -1    0.65    0.87
   4  10  -1    2.03    1.12
   4  10  -1    0.14    0.77
  -4 -10   1    0.50    0.84
  -4 -10   1    2.28    1.00
  -4 -10   1    0.96    0.80
  -4 -10   1    1.90    1.09
   3  10  -1    1.74    0.83
   3  10  -1    3.10    0.79
   3  10  -1    2.13    0.77
   3  10  -1    1.65    0.99
   3  10  -1    2.85    1.07
  -3 -10   1    3.23    1.02
  -3 -10   1    3.36    1.00
  -3 -10   1    3.86    0.61
  -3 -10   1    3.37    0.83
  -3 -10   1    2.06    0.77
   2  10  -1    7.10    0.82
   2  10  -1    5.30    1.01
   2  10  -1    7.82    0.76
   2  10  -1    7.27    1.18
  -2 -10   1    6.96    1.06
  -2 -10   1    7.14    0.81
  -2 -10   1    7.08    0.72
  -2 -10   1    7.91    0.61
  -2 -10   1    6.84    1.06
  -2 -10   1    9.07    0.89
   1  10  -1   23.07    1.32
   1  10  -1   21.98    1.62
   1  10  -1   21.10    1.74
   1  10  -1   21.29    1.02
   1  10  -1   19.32    1.64
  -1 -10   1   21.05    1.25
  -1 -10   1   19.56    1.55
  -1 -10   1   23.31    1.31
  -1 -10   1   20.33    1.44
  -1 -10   1   20.40    1.04
   0  10  -1    3.13    0.88
   0  10  -1    1.68    0.98
   0  10  -1    3.08    0.75
   0  10  -1    1.78    0.97
   0 -10   1    2.56    0.98
   0 -10   1    3.37    0.71
   0 -10   1    4.20    0.85
   0 -10   1    2.88    0.73
  -1  10  -1    5.37    0.82
  -1  10  -1    5.95    1.08
  -1  10  -1    4.00    0.86
  -1  10  -1    3.90    1.05
   1 -10   1    5.65    0.76
   1 -10   1    4.19    0.77
   1 -10   1    5.51    0.81
   1 -10   1    5.16    1.10
  -2  10  -1    1.84    0.84
  -2  10  -1    2.14    0.75
  -2  10  -1    0.57    0.70
  -2  10  -1    2.74    1.03
  -2  10  -1    0.74    1.05
   2 -10   1    1.61    0.63
   2 -10   1    2.65    0.81
   2 -10   1    0.38    1.08
   2 -10   1    1.64    0.71
   2 -10   1    1.94    0.98
  -3  10  -1    3.95    0.86
  -3  10  -1    2.95    1.13
  -3  10  -1    2.78    0.75
  -3  10  -1    2.54    0.84
   3 -10   1    3.84    0.94
   3 -10   1    3.15    0.41
   3 -10   1    1.34    0.78
   3 -10   1    3.68    1.11
   3 -10   1    3.98    0.58
  -4  10  -1    2.64    0.68
  -4  10  -1    3.53    1.19
  -4  10  -1    3.19    0.92
  -4  10  -1    3.04    0.90
   4 -10   1    3.89    0.58
   4 -10   1    2.35    0.90
   4 -10   1    2.21    0.96
   4 -10   1    2.57    0.48
   4 -10   1    4.20    0.97
  -5  10  -1    2.34    0.60
  -5  10  -1    3.36    1.00
  -5  10  -1   -0.96    1.26
  -5  10  -1    1.72    1.06
   5 -10   1    1.08    0.86
   5 -10   1    2.48    0.90
   5 -10   1   -0.40    1.70
   5 -10   1   -0.03    1.08
   5 -10   1    0.92    0.68
   5 -10   1    2.02    1.02
  -6  10  -1    5.55    0.54
  -6  10  -1    5.79    1.47
  -6  10  -1    5.37    1.73
  -6  10  -1    4.57    1.19
   6 -10   1    3.16    1.20
   6 -10   1    5.78    1.00
   6 -10   1    6.42    1.24
   6 -10   1    5.64    1.01
   6 -10   1    3.28    1.20
   6 -10   1    5.51    0.90
  -7  10  -1   -0.77    1.30
   7 -10   1    0.96    1.32
   7 -10   1    0.70    0.97
   7 -10   1   -0.65    0.97
  -8  10  -1    0.79    1.47
   8 -10   1   -0.21    1.25
   8 -10   1    1.37    1.66
   9   9  -1    1.63    1.36
   8   9  -1    2.73    1.35
   8   9  -1    2.80    1.20
   8   9  -1    2.47    1.49
   8   9  -1    2.57    1.02
  -8  -9   1    2.38    1.52
  -8  -9   1    3.09    1.18
   7   9  -1    7.84    1.38
   7   9  -1   10.01    1.00
   7   9  -1    7.98    1.34
   7   9  -1    7.70    1.12
   7   9  -1   11.24    1.28
  -7  -9   1    7.95    1.44
  -7  -9   1    8.43    1.36
  -7  -9   1    9.10    1.16
  -7  -9   1    7.95    1.16
   6   9  -1    0.83    1.17
   6   9  -1    1.05    0.91
   6   9  -1    1.25    1.05
   6   9  -1    0.36    0.68
   6   9  -1    0.08    0.86
  -6  -9   1   -0.52    1.04
  -6  -9   1    2.26    1.18
  -6  -9   1    0.41    0.89
  -6  -9   1   -1.20    0.90
  -6  -9   1    0.58    0.34
   5   9  -1    6.19    1.02
   5   9  -1    6.77    0.90
   5   9  -1    6.24    1.15
   5   9  -1    8.79    1.01
   5   9  -1    6.42    0.62
  -5  -9   1    6.34    1.14
  -5  -9   1    5.85    0.95
  -5  -9   1    8.08    0.95
  -5  -9   1    6.00    1.12
   4   9  -1    5.71    1.02
   4   9  -1    6.44    1.11
   4   9  -1    6.41    0.92
   4   9  -1    4.58    0.81
  -4  -9   1    5.37    0.83
  -4  -9   1    5.40    0.99
  -4  -9   1    3.04    1.12
  -4  -9   1    6.15    0.85
   3   9  -1   10.73    0.85
   3   9  -1   11.06    1.13
   3   9  -1   10.70    0.85
   3   9  -1   12.44    0.92
   3   9  -1    8.10    1.04
  -3  -9   1   11.32    0.83
  -3  -9   1   12.29    0.92
  -3  -9   1   11.21    1.07
   2   9  -1    3.58    0.89
   2   9  -1    4.38    0.71
   2   9  -1    4.16    0.67
   2   9  -1    3.91    0.94
   2   9  -1    4.92    0.64
  -2  -9   1    4.77    0.91
  -2  -9   1    4.42    0.49
  -2  -9   1    4.09    0.71
  -2  -9   1    3.91    0.71
  -2  -9   1    3.68    0.57
   1   9  -1   13.33    0.85
   1   9  -1   11.71    1.00
   1   9  -1   13.59    1.11
   1   9  -1   10.82    1.48
   1   9  -1   13.07    1.06
  -1  -9   1   12.87    1.02
  -1  -9   1   14.57    1.26
  -1  -9   1   13.57    1.18
  -1  -9   1   13.83    1.34
  -1  -9   1   15.46    1.11
   0   9  -1   21.60    1.35
   0   9  -1   26.53    1.21
   0   9  -1   24.91    1.41
   0   9  -1   23.78    1.45
   0  -9   1   25.28    1.47
   0  -9   1   27.27    1.25
   0  -9   1   25.46    1.25
   0  -9   1   21.80    2.09
   0  -9   1   26.16    1.16
  -1   9  -1    6.83    0.73
  -1   9  -1    7.06    0.83
  -1   9  -1    8.09    0.79
   1  -9   1    7.23    1.33
   1  -9   1    6.02    0.72
   1  -9   1    6.90    0.74
   1  -9   1    7.14    0.76
  -2   9  -1    1.69    0.70
  -2   9  -1    1.13    0.86
  -2   9  -1    1.01    0.62
  -2   9  -1    1.11    0.68
   2  -9   1    0.92    0.64
   2  -9   1    1.40    0.27
   2  -9   1    1.67    1.09
   2  -9   1    1.38    1.33
   2  -9   1    2.47    0.57
  -3   9  -1    0.58    0.96
  -3   9  -1   -0.79    0.57
  -3   9  -1    0.87    0.69
   3  -9   1    0.06    1.35
   3  -9   1    0.50    0.48
   3  -9   1    0.22    0.74
   3  -9   1    0.09    0.39
   3  -9   1   -0.75    0.66
  -4   9  -1   10.57    0.95
  -4   9  -1    9.40    0.96
  -4   9  -1    8.32    1.17
  -4   9  -1   10.46    0.99
   4  -9   1   11.05    1.04
   4  -9   1   10.15    1.11
   4  -9   1   10.12    0.90
   4  -9   1   10.20    0.97
   4  -9   1   11.08    1.00
   4  -9   1    8.90    1.03
   4  -9   1   10.18    0.69
  -5   9  -1   21.80    1.72
  -5   9  -1   23.48    1.56
  -5   9  -1   22.63    1.61
  -5   9  -1   22.66    1.01
   5  -9   1   22.34    1.69
   5  -9   1   21.74    1.42
   5  -9   1   22.16    1.61
   5  -9   1   22.50    1.23
   5  -9   1   23.63    1.39
   5  -9   1   21.90    1.77
  -6   9  -1   -0.37    0.99
  -6   9  -1   -0.39    0.87
  -6   9  -1    0.31    0.40
  -6   9  -1    0.74    1.20
  -6   9  -1    0.86    0.96
   6  -9   1    0.14    0.98
   6  -9   1    0.98    0.95
   6  -9   1   -0.91    0.99
   6  -9   1   -0.02    0.79
   6  -9   1   -0.04    1.11
  -7   9  -1   -0.23    1.23
  -7   9  -1    1.60    0.99
  -7   9  -1   -1.05    1.27
   7  -9   1   -1.21    1.16
   7  -9   1   -0.23    0.91
   7  -9   1    0.10    1.09
   7  -9   1    0.00    1.15
  -8   9  -1   -2.01    1.05
  -8   9  -1    2.00    1.42
   8  -9   1    2.41    1.18
   8  -9   1    1.39    1.56
   9   8  -1   -1.08    1.22
   9   8  -1   -0.82    1.41
   9   8  -1    1.74    1.30
  -9  -8   1    4.37    1.87
   8   8  -1   -0.79    0.99
   8   8  -1   -0.24    1.11
   8   8  -1   -0.52    1.17
   8   8  -1    1.12    1.34
   8   8  -1    1.87    1.05
  -8  -8   1    0.32    1.16
  -8  -8   1   -0.61    1.21
  -8  -8   1   -0.53    1.27
  -8  -8   1   -0.55    1.09
   7   8  -1    1.31    1.01
   7   8  -1    1.31    1.16
   7   8  -1    0.49    0.89
   7   8  -1    0.99    0.86
   7   8  -1    2.43    1.17
  -7  -8   1    0.32    1.03
  -7  -8   1    0.77    1.09
  -7  -8   1    0.59    0.97
  -7  -8   1    1.01    0.99
   6   8  -1   40.88    2.00
   6   8  -1   38.93    1.48
   6   8  -1   37.29    1.70
   6   8  -1   39.69    1.76
   6   8  -1   40.67    2.02
  -6  -8   1   40.93    1.93
  -6  -8   1   39.52    1.76
  -6  -8   1   41.61    1.73
  -6  -8   1   40.24    2.07
   5   8  -1    1.57    0.95
   5   8  -1    1.91    0.57
   5   8  -1    1.88    0.78
   5   8  -1    1.90    0.90
  -5  -8   1    1.92    0.73
  -5  -8   1    0.25    0.87
  -5  -8   1    2.51    0.80
   4   8  -1    0.44    0.87
   4   8  -1    2.13    0.43
   4   8  -1    1.32    0.72
   4   8  -1    2.44    0.91
   4   8  -1    1.25    0.68
  -4  -8   1    1.64    0.68
  -4  -8   1    1.12    0.86
  -4  -8   1    1.37    0.68
  -4  -8   1    1.35    0.83
   3   8  -1    7.66    0.76
   3   8  -1    6.96    0.72
   3   8  -1    7.85    0.95
   3   8  -1    6.03    0.91
   3   8  -1    6.95    0.72
  -3  -8   1    8.29    0.78
  -3  -8   1    8.25    1.13
  -3  -8   1    7.35    0.54
  -3  -8   1    6.69    0.86
  -3  -8   1    6.28    0.71
   2   8  -1    0.64    0.56
   2   8  -1    1.00    0.53
   2   8  -1    1.09    0.51
   2   8  -1    1.11    0.74
   2   8  -1    1.83    0.75
  -2  -8   1    1.19    0.55
  -2  -8   1    0.05    0.68
  -2  -8   1    0.70    0.44
  -2  -8   1    1.35    0.59
  -2  -8   1    0.99    0.37
   1   8  -1  152.36    3.24
   1   8  -1  151.18    2.94
   1   8  -1  154.01    3.17
   1   8  -1  146.09    2.89
   1   8  -1  146.97    3.12
   1   8  -1  148.12    2.76
  -1  -8   1  150.78    2.97
  -1  -8   1  148.54    3.16
  -1  -8   1  151.68    2.93
  -1  -8   1  144.88    3.06
   0   8  -1    6.56    0.54
   0   8  -1    7.47    0.67
   0   8  -1    7.09    0.87
   0   8  -1    6.26    0.61
   0   8  -1    7.22    0.87
   0  -8   1    6.42    0.62
   0  -8   1    5.65    0.82
   0  -8   1    7.31    0.71
   0  -8   1    7.88    0.76
   0  -8   1    5.93    0.76
  -1   8  -1    3.30    0.78
  -1   8  -1    2.67    0.60
  -1   8  -1    2.86    0.57
   1  -8   1    3.69    0.61
   1  -8   1    2.98    0.60
   1  -8   1    3.15    0.58
   1  -8   1    2.75    0.69
  -2   8  -1   13.91    0.97
  -2   8  -1   15.44    1.05
  -2   8  -1   14.71    1.17
   2  -8   1   15.58    1.03
   2  -8   1   15.74    0.60
   2  -8   1   15.60    0.83
   2  -8   1   17.16    1.09
   2  -8   1   15.31    1.07
  -3   8  -1    8.35    1.14
  -3   8  -1    6.06    0.91
  -3   8  -1    7.60    0.79
   3  -8   1    5.22    0.76
   3  -8   1    6.84    0.66
   3  -8   1    7.35    0.74
   3  -8   1    7.51    0.81
  -4   8  -1   46.51    1.64
  -4   8  -1   44.33    1.74
  -4   8  -1   43.66    1.28
   4  -8   1   48.21    1.63
   4  -8   1   43.79    1.52
   4  -8   1   44.83    1.10
   4  -8   1   42.96    1.51
   4  -8   1   45.04    1.62
   4  -8   1   48.15    1.79
  -5   8  -1    0.87    0.79
  -5   8  -1    0.54    0.70
  -5   8  -1   -0.02    0.79
  -5   8  -1   -0.06    0.97
  -5   8  -1    0.51    0.43
   5  -8   1   -0.01    0.64
   5  -8   1    0.81    0.86
   5  -8   1   -0.07    0.77
   5  -8   1   -0.13    0.78
   5  -8   1    0.66    0.65
  -6   8  -1    5.25    1.04
  -6   8  -1    4.92    0.96
  -6   8  -1    4.72    1.01
  -6   8  -1    5.79    0.57
  -6   8  -1    4.20    1.21
   6  -8   1    4.55    1.04
   6  -8   1    5.65    1.00
   6  -8   1    5.18    0.97
   6  -8   1    5.80    0.95
   6  -8   1    4.88    0.95
  -7   8  -1    1.35    1.31
  -7   8  -1    1.95    1.14
  -7   8  -1    0.43    0.56
  -7   8  -1   -0.87    0.94
  -7   8  -1    0.14    0.88
   7  -8   1    1.26    1.06
   7  -8   1    0.68    1.03
   7  -8   1   -0.63    0.87
   7  -8   1    0.72    0.85
   7  -8   1    1.45    1.09
  -8   8  -1    1.85    0.56
  -8   8  -1    2.96    1.37
  -8   8  -1    2.43    1.04
  -8   8  -1    0.96    1.35
   8  -8   1    2.32    1.06
   8  -8   1   -1.88    1.19
   8  -8   1    1.68    1.29
   8  -8   1   -3.96    1.63
  -9   8  -1   -0.40    1.52
  -9   8  -1    0.43    1.21
   9  -8   1    0.89    1.34
   9  -8   1    0.92    1.73
  10   7  -1   -0.58    1.50
   9   7  -1   -0.49    1.47
   9   7  -1    0.32    0.56
   9   7  -1    0.20    1.23
   9   7  -1   -0.30    1.46
   9   7  -1    1.48    1.18
  -9  -7   1    0.99    1.29
  -9  -7   1    1.11    1.31
  -9  -7   1   -0.41    1.41
   8   7  -1    1.67    1.13
   8   7  -1    0.17    1.23
   8   7  -1    0.51    0.99
   8   7  -1    0.84    1.02
   8   7  -1    1.44    1.04
   8   7  -1    1.92    0.53
  -8  -7   1    2.60    1.15
  -8  -7   1   -1.32    1.08
  -8  -7   1    0.71    1.04
  -8  -7   1    1.10    1.08
   7   7  -1    5.15    1.19
   7   7  -1    3.89    1.05
   7   7  -1    2.83    0.89
   7   7  -1    4.18    0.96
   7   7  -1    4.33    1.00
  -7  -7   1    2.78    1.05
  -7  -7   1    3.96    0.93
  -7  -7   1    3.72    1.08
  -7  -7   1    3.60    1.00
   6   7  -1    4.42    0.96
   6   7  -1    2.84    0.94
   6   7  -1    5.98    0.92
   6   7  -1    4.73    0.76
   6   7  -1    3.29    0.87
  -6  -7   1    5.30    0.87
  -6  -7   1    5.13    1.02
  -6  -7   1    4.79    0.85
   5   7  -1    2.86    0.83
   5   7  -1    3.33    0.75
   5   7  -1    3.70    0.71
   5   7  -1    3.87    0.59
  -5  -7   1    4.36    0.90
  -5  -7   1    3.35    0.36
  -5  -7   1    4.14    0.78
  -5  -7   1    3.78    0.86
  -5  -7   1    5.71    1.35
   4   7  -1    7.51    0.55
   4   7  -1    8.09    0.74
   4   7  -1    7.65    0.86
   4   7  -1    8.67    0.84
   4   7  -1    7.97    0.77
   4   7  -1    7.34    0.86
  -4  -7   1    6.59    0.84
  -4  -7   1    8.95    0.91
  -4  -7   1    7.35    0.74
  -4  -7   1    8.01    0.78
   3   7  -1    5.21    0.65
   3   7  -1    4.90    0.60
   3   7  -1    6.74    0.84
   3   7  -1    5.97    0.80
   3   7  -1    5.21    0.38
   3   7  -1    4.90    0.66
  -3  -7   1    5.41    0.63
  -3  -7   1    5.98    0.77
  -3  -7   1    5.42    0.44
  -3  -7   1    6.32    0.78
  -3  -7   1    6.50    0.69
   2   7  -1    1.52    0.52
   2   7  -1    1.35    0.66
   2   7  -1    2.28    0.50
   2   7  -1    1.94    0.67
   2   7  -1    2.25    0.49
  -2  -7   1    2.33    0.41
  -2  -7   1    2.74    0.35
  -2  -7   1    2.07    0.54
  -2  -7   1    1.93    0.53
  -2  -7   1    2.01    0.62
   1   7  -1   -0.06    0.61
   1   7  -1    0.16    0.58
   1   7  -1   -0.76    0.34
   1   7  -1    0.01    0.46
   1   7  -1    0.29    0.43
  -1  -7   1   -0.30    0.46
  -1  -7   1    0.18    0.58
  -1  -7   1   -0.29    0.43
   0   7  -1   30.68    1.32
   0   7  -1   30.11    1.00
   0   7  -1   29.43    1.03
   0   7  -1   28.66    0.76
   0   7  -1   29.35    1.18
   0  -7   1   29.23    1.04
   0  -7   1   29.71    1.01
   0  -7   1   28.36    1.10
   0  -7   1   28.30    1.17
   0  -7   1   28.74    1.14
  -1   7  -1   27.74    1.01
  -1   7  -1   28.40    1.25
  -1   7  -1   26.96    1.04
   1  -7   1   25.14    1.05
   1  -7   1   27.68    0.57
   1  -7   1   28.58    1.05
   1  -7   1   26.08    0.97
   1  -7   1   27.30    1.00
  -2   7  -1    0.06    0.49
  -2   7  -1    0.55    0.66
  -2   7  -1    0.84    0.52
   2  -7   1    0.27    0.51
   2  -7   1   -0.62    0.48
   2  -7   1    0.46    0.40
   2  -7   1    0.48    0.50
  -3   7  -1   -0.15    0.54
  -3   7  -1    0.77    0.54
  -3   7  -1    0.46    0.67
   3  -7   1   -0.29    0.54
   3  -7   1    1.16    0.58
   3  -7   1   -0.47    0.52
   3  -7   1    0.27    0.37
  -4   7  -1   11.99    1.01
  -4   7  -1   10.83    1.09
  -4   7  -1   11.43    1.00
  -4   7  -1   12.05    1.08
   4  -7   1   12.18    0.99
   4  -7   1   11.37    1.09
   4  -7   1   12.19    1.09
   4  -7   1    9.78    0.92
   4  -7   1   11.32    0.95
   4  -7   1   11.31    0.64
  -5   7  -1   14.55    1.32
  -5   7  -1   13.81    1.09
  -5   7  -1   13.09    0.82
  -5   7  -1   13.64    1.04
   5  -7   1   14.26    1.03
   5  -7   1   13.38    1.04
   5  -7   1   13.46    0.98
   5  -7   1   15.78    1.26
   5  -7   1   14.51    1.31
  -6   7  -1    2.91    0.57
  -6   7  -1    2.65    0.29
  -6   7  -1    2.60    0.79
  -6   7  -1    3.69    0.97
  -6   7  -1    3.11    1.01
   6  -7   1    1.54    0.87
   6  -7   1    2.32    1.51
   6  -7   1    2.83    0.86
   6  -7   1    3.18    0.65
   6  -7   1    2.58    0.30
  -7   7  -1    1.19    1.02
  -7   7  -1    1.62    0.90
  -7   7  -1    0.46    0.58
   7  -7   1    0.65    1.03
   7  -7   1    1.25    0.91
   7  -7   1    0.29    0.39
   7  -7   1    1.00    0.62
   7  -7   1    1.25    1.03
  -8   7  -1    1.64    0.68
  -8   7  -1    2.52    1.16
  -8   7  -1   -0.23    0.89
  -8   7  -1    0.78    1.20
   8  -7   1    1.57    1.06
   8  -7   1   -0.73    1.01
   8  -7   1    4.42    1.30
   8  -7   1    0.86    1.19
   8  -7   1    1.01    0.51
  -9   7  -1   -0.56    1.43
  -9   7  -1   -0.28    1.03
   9  -7   1   -0.72    1.25
   9  -7   1   -0.76    0.63
   9  -7   1    0.41    1.44
   9  -7   1   -2.72    1.28
 -10   7  -1   -1.16    1.25
 -10   7  -1    2.87    1.80
  10   6  -1    8.39    1.57
  10   6  -1    6.16    1.51
 -10  -6   1    8.95    1.56
   9   6  -1    1.34    1.23
   9   6  -1    1.30    0.69
   9   6  -1    0.70    1.34
   9   6  -1    0.48    0.58
   9   6  -1    0.51    1.48
   9   6  -1    2.99    1.21
   9   6  -1    1.86    1.06
  -9  -6   1    2.86    1.22
  -9  -6   1    3.04    1.25
  -9  -6   1    1.67    1.28
   8   6  -1    2.14    1.04
   8   6  -1    1.59    0.58
   8   6  -1    1.35    0.98
   8   6  -1    0.06    1.12
   8   6  -1    0.97    0.52
   8   6  -1    1.23    0.97
   8   6  -1   -0.85    0.93
  -8  -6   1    2.58    1.04
  -8  -6   1    0.19    1.03
  -8  -6   1   -0.01    1.12
   7   6  -1    0.62    0.47
   7   6  -1    1.83    0.82
   7   6  -1   -1.43    0.98
   7   6  -1   -0.12    0.89
   7   6  -1   -0.08    0.86
   7   6  -1    0.64    0.83
  -7  -6   1    0.50    0.91
  -7  -6   1   -0.36    0.81
  -7  -6   1   -0.11    0.88
  -7  -6   1    1.69    0.85
   6   6  -1   19.91    1.20
   6   6  -1   21.37    1.37
   6   6  -1   20.62    0.80
   6   6  -1   21.74    1.52
   6   6  -1   20.42    1.36
  -6  -6   1   21.93    1.33
  -6  -6   1   21.23    1.34
  -6  -6   1   21.36    1.58
   5   6  -1   15.84    0.98
   5   6  -1   17.77    1.15
   5   6  -1   17.14    1.31
  -5  -6   1   17.94    1.25
  -5  -6   1   17.09    0.49
  -5  -6   1   16.59    1.13
  -5  -6   1   16.60    1.14
  -5  -6   1   18.84    1.35
   4   6  -1    8.96    0.73
   4   6  -1    7.96    0.73
   4   6  -1    8.70    0.75
   4   6  -1    9.67    0.82
   4   6  -1    7.57    0.79
  -4  -6   1    8.05    0.70
  -4  -6   1    9.58    0.82
  -4  -6   1    6.66    0.67
  -4  -6   1    7.30    0.79
   3   6  -1    9.11    0.87
   3   6  -1    9.01    0.56
   3   6  -1    8.33    0.67
   3   6  -1    8.96    0.82
   3   6  -1    9.12    0.83
   3   6  -1    7.51    0.74
  -3  -6   1    8.59    0.86
  -3  -6   1    9.27    0.85
  -3  -6   1    7.63    0.72
  -3  -6   1    8.93    0.68
   2   6  -1   25.56    0.59
   2   6  -1   25.60    1.14
   2   6  -1   25.52    0.91
   2   6  -1   25.10    0.96
   2   6  -1   24.19    0.92
  -2  -6   1   26.31    1.09
  -2  -6   1   24.95    0.97
  -2  -6   1   24.89    0.68
  -2  -6   1   24.92    0.95
  -2  -6   1   25.72    0.76
   1   6  -1   89.34    1.85
   1   6  -1   86.73    1.81
   1   6  -1   89.58    1.72
   1   6  -1   87.05    1.99
   1   6  -1   87.79    1.94
  -1  -6   1   87.38    1.98
  -1  -6   1   88.62    1.82
  -1  -6   1   90.68    1.85
   0   6  -1    3.49    0.43
   0   6  -1    3.74    0.46
   0   6  -1    3.73    0.60
   0   6  -1    3.74    0.29
   0  -6   1    4.02    0.44
   0  -6   1    3.49    0.56
   0  -6   1    3.23    0.49
   0  -6   1    2.97    0.50
   0  -6   1    4.00    0.47
  -1   6  -1    4.06    0.49
  -1   6  -1    4.11    0.61
  -1   6  -1    4.06    0.46
   1  -6   1    4.07    0.47
   1  -6   1    3.76    0.47
   1  -6   1    4.14    0.50
   1  -6   1    4.55    0.47
  -2   6  -1  121.68    2.54
  -2   6  -1  123.48    2.40
  -2   6  -1  119.48    2.37
   2  -6   1  121.80    2.39
   2  -6   1  119.16    2.36
   2  -6   1  119.35    2.22
   2  -6   1  118.70    2.37
  -3   6  -1   63.63    1.42
  -3   6  -1   67.28    1.79
  -3   6  -1   65.23    1.56
  -3   6  -1   64.21    1.60
  -3   6  -1   66.08    1.61
   3  -6   1   64.87    1.62
   3  -6   1   64.93    1.34
   3  -6   1   67.26    1.55
   3  -6   1   66.28    1.62
  -4   6  -1   37.06    1.29
  -4   6  -1   37.16    1.30
  -4   6  -1   36.72    1.37
  -4   6  -1   36.10    1.00
  -4   6  -1   33.82    1.17
   4  -6   1   35.22    1.30
   4  -6   1   34.54    1.10
   4  -6   1   34.94    1.38
   4  -6   1   33.83    1.13
  -5   6  -1    1.07    0.57
  -5   6  -1    0.12    0.67
  -5   6  -1    0.36    0.45
   5  -6   1    0.12    0.69
   5  -6   1    0.69    0.72
   5  -6   1    1.06    0.71
   5  -6   1    0.30    0.27
   5  -6   1    0.24    0.48
   5  -6   1    0.27    0.49
  -6   6  -1   20.12    0.93
  -6   6  -1   20.54    1.20
  -6   6  -1   19.64    0.48
  -6   6  -1   18.65    1.46
   6  -6   1   20.61    1.39
   6  -6   1   20.23    1.44
   6  -6   1   19.10    0.78
   6  -6   1   20.13    0.99
   6  -6   1   20.45    1.45
  -7   6  -1   15.68    1.99
  -7   6  -1   14.14    1.00
  -7   6  -1   16.26    1.24
  -7   6  -1   16.07    1.44
   7  -6   1   15.77    1.53
   7  -6   1   13.73    0.90
   7  -6   1   12.73    1.08
   7  -6   1   13.94    1.20
  -8   6  -1    6.99    1.17
  -8   6  -1    4.19    0.91
  -8   6  -1    6.95    0.80
  -8   6  -1    6.52    1.24
   8  -6   1    6.56    1.25
   8  -6   1    4.29    1.00
   8  -6   1    5.54    0.68
   8  -6   1    6.02    1.22
  -9   6  -1   -0.32    0.98
  -9   6  -1    1.05    0.81
  -9   6  -1    0.37    1.36
   9  -6   1   -0.51    0.73
   9  -6   1   -1.73    1.21
   9  -6   1    0.42    1.36
   9  -6   1    0.20    1.14
   9  -6   1    0.32    1.35
 -10   6  -1    2.15    1.26
 -10   6  -1    0.58    1.58
  10  -6   1    2.51    1.59
  10   5  -1    0.86    0.74
  10   5  -1    3.98    1.43
  10   5  -1   -0.14    1.42
  10   5  -1    0.94    1.35
  10   5  -1    1.51    0.85
 -10  -5   1    3.13    1.38
 -10  -5   1    0.43    1.26
 -10  -5   1    2.00    1.04
 -10  -5   1    0.82    1.37
   9   5  -1   22.48    1.67
   9   5  -1   21.37    1.39
   9   5  -1   20.47    1.88
   9   5  -1   18.35    1.63
   9   5  -1   21.70    2.01
   9   5  -1   16.86    1.53
   9   5  -1   20.62    1.22
  -9  -5   1   17.48    1.52
  -9  -5   1   23.50    1.98
  -9  -5   1   21.23    1.86
  -9  -5   1   21.17    1.98
   8   5  -1    9.69    0.96
   8   5  -1   12.10    1.23
   8   5  -1   11.57    1.16
   8   5  -1    9.41    0.99
   8   5  -1   11.69    1.09
   8   5  -1   13.58    1.24
  -8  -5   1   12.14    1.09
  -8  -5   1   14.49    1.26
  -8  -5   1   13.32    1.22
  -8  -5   1   10.76    1.19
   7   5  -1   53.16    1.44
   7   5  -1   52.44    1.83
   7   5  -1   52.95    1.35
   7   5  -1   51.12    1.85
   7   5  -1   53.67    1.80
  -7  -5   1   53.08    2.01
  -7  -5   1   53.75    1.88
  -7  -5   1   54.96    1.86
  -7  -5   1   53.11    1.72
   6   5  -1    2.52    0.73
   6   5  -1    4.24    0.46
   6   5  -1    3.12    0.48
   6   5  -1    3.18    0.75
   6   5  -1    2.46    0.72
  -6  -5   1    3.74    0.80
  -6  -5   1    2.96    0.73
  -6  -5   1    2.78    0.70
  -6  -5   1    2.78    0.73
   5   5  -1   22.66    1.12
   5   5  -1   20.80    0.70
   5   5  -1   18.81    1.19
   5   5  -1   21.20    0.73
   5   5  -1   20.79    1.13
   5   5  -1   19.78    1.01
  -5  -5   1   21.32    1.11
  -5  -5   1   22.31    1.30
  -5  -5   1   21.73    1.13
  -5  -5   1   21.44    1.14
   4   5  -1  145.34    2.58
   4   5  -1  149.52    2.89
   4   5  -1  147.67    2.90
   4   5  -1  147.81    2.76
   4   5  -1  153.14    2.99
  -4  -5   1  148.28    2.91
  -4  -5   1  148.89    2.97
  -4  -5   1  151.31    3.02
  -4  -5   1  147.86    2.90
  -4  -5   1  148.25    2.89
   3   5  -1   58.34    1.42
   3   5  -1   60.80    1.50
   3   5  -1   57.65    1.49
   3   5  -1   58.35    1.23
   3   5  -1   57.72    1.42
  -3  -5   1   57.87    1.49
  -3  -5   1   58.65    1.42
  -3  -5   1   60.38    1.57
  -3  -5   1   56.61    1.42
   2   5  -1   27.32    0.90
   2   5  -1   25.55    0.88
   2   5  -1   27.30    0.64
   2   5  -1   28.84    1.04
  -2  -5   1   26.88    0.70
  -2  -5   1   27.36    0.65
  -2  -5   1   27.73    0.92
  -2  -5   1   26.90    0.94
  -2  -5   1   28.06    0.91
   1   5  -1   22.36    0.96
   1   5  -1   21.73    0.79
   1   5  -1   21.13    0.88
   1   5  -1   22.16    0.68
   1   5  -1   22.89    0.76
  -1  -5   1   23.52    0.79
  -1  -5   1   22.86    0.90
  -1  -5   1   23.98    0.79
   0   5  -1  443.74    7.44
   0   5  -1  451.45    7.60
   0   5  -1  463.26    7.71
   0   5  -1  454.66    7.58
   0  -5   1  462.63    7.72
   0  -5   1  457.99    7.65
   0  -5   1  455.76    7.60
   0  -5   1  454.02    7.59
  -1   5  -1   24.42    0.80
  -1   5  -1   25.10    0.81
  -1   5  -1   24.69    0.90
   1  -5   1   24.41    0.80
   1  -5   1   25.98    0.77
   1  -5   1   25.92    0.81
   1  -5   1   25.36    0.82
  -2   5  -1  188.16    3.38
  -2   5  -1  185.46    3.37
  -2   5  -1  192.05    3.50
  -2   5  -1  187.78    3.29
  -2   5  -1  186.90    3.34
   2  -5   1  185.59    3.34
   2  -5   1  193.68    3.39
   2  -5   1  183.03    3.23
   2  -5   1  185.91    3.38
  -3   5  -1    2.88    0.56
  -3   5  -1    4.68    0.51
  -3   5  -1    4.53    0.48
  -3   5  -1    4.41    0.54
  -3   5  -1    4.66    0.42
   3  -5   1    3.71    0.51
   3  -5   1    4.42    0.44
   3  -5   1    4.28    0.45
   3  -5   1    3.63    0.52
   3  -5   1    3.87    0.20
  -4   5  -1    6.99    0.58
  -4   5  -1    6.39    0.65
  -4   5  -1    7.36    0.60
  -4   5  -1    7.27    0.64
   4  -5   1    7.46    0.66
   4  -5   1    6.56    0.64
   4  -5   1    7.41    0.69
   4  -5   1    8.31    0.71
  -5   5  -1  166.96    3.21
  -5   5  -1  176.50    3.40
  -5   5  -1  170.73    3.37
  -5   5  -1  168.32    3.07
   5  -5   1  168.77    3.36
   5  -5   1  168.26    3.35
   5  -5   1  174.41    3.41
   5  -5   1  167.25    3.08
  -6   5  -1    3.18    0.75
  -6   5  -1    4.52    0.67
  -6   5  -1    4.41    0.58
  -6   5  -1    4.28    0.84
   6  -5   1    4.04    0.49
   6  -5   1    5.60    0.89
   6  -5   1    4.17    0.50
  -7   5  -1   18.76    1.50
  -7   5  -1   20.64    1.06
  -7   5  -1   20.39    1.22
  -7   5  -1   17.98    1.62
   7  -5   1   18.43    1.49
   7  -5   1   17.67    1.51
   7  -5   1   18.95    1.02
   7  -5   1   16.37    1.52
  -8   5  -1    9.65    0.87
  -8   5  -1    7.17    1.08
  -8   5  -1    8.20    1.16
   8  -5   1    8.27    0.79
   8  -5   1    9.16    1.26
   8  -5   1    8.31    1.20
   8  -5   1    9.09    1.09
  -9   5  -1    5.70    0.92
  -9   5  -1    2.47    1.27
  -9   5  -1    6.77    1.06
  -9   5  -1    4.41    1.29
   9  -5   1    4.56    0.86
   9  -5   1    3.67    1.31
   9  -5   1    6.89    1.40
   9  -5   1    6.66    1.37
   9  -5   1    4.01    1.09
 -10   5  -1    5.68    1.18
 -10   5  -1    5.07    1.57
  10  -5   1    8.67    1.09
  10  -5   1    9.07    1.82
  10  -5   1    5.30    1.48
  11   4  -1    3.30    1.67
 -11  -4   1    7.28    1.72
  10   4  -1   -0.38    1.32
  10   4  -1    1.84    1.46
  10   4  -1    0.87    1.32
 -10  -4   1    1.48    1.31
 -10  -4   1    2.69    1.36
 -10  -4   1    0.22    1.37
   9   4  -1    0.34    1.09
   9   4  -1   -1.25    1.10
   9   4  -1    3.13    1.02
   9   4  -1    1.61    1.03
  -9  -4   1    1.93    1.12
  -9  -4   1    1.84    0.87
  -9  -4   1    0.59    1.11
  -9  -4   1    0.03    1.09
   8   4  -1    1.44    0.72
   8   4  -1    3.77    0.93
   8   4  -1    2.97    1.02
   8   4  -1    3.80    1.04
   8   4  -1    2.79    0.93
  -8  -4   1    1.70    0.76
  -8  -4   1    1.56    0.92
  -8  -4   1    2.23    0.96
  -8  -4   1    2.14    0.97
   7   4  -1    3.45    0.85
   7   4  -1    2.65    0.68
   7   4  -1    3.26    0.86
   7   4  -1    3.32    0.79
  -7  -4   1    4.55    0.88
  -7  -4   1    3.71    0.69
  -7  -4   1    3.87    0.89
  -7  -4   1    4.29    0.82
   6   4  -1   65.35    1.49
   6   4  -1   67.75    1.87
   6   4  -1   66.86    1.86
   6   4  -1   68.34    1.78
   6   4  -1   68.65    1.84
  -6  -4   1   66.59    1.84
  -6  -4   1   68.03    1.96
  -6  -4   1   69.07    1.70
  -6  -4   1   67.79    1.85
   5   4  -1   21.20    1.05
   5   4  -1   20.46    0.73
   5   4  -1   19.95    0.97
   5   4  -1   22.51    1.06
  -5  -4   1   22.52    1.06
  -5  -4   1   21.07    1.16
  -5  -4   1   21.01    1.06
  -5  -4   1   20.36    0.97
   4   4  -1    3.47    0.52
   4   4  -1    3.91    0.32
   4   4  -1    2.22    0.53
   4   4  -1    2.86    0.50
   4   4  -1    3.53    0.34
  -4  -4   1    2.46    0.48
  -4  -4   1    3.65    0.53
  -4  -4   1    3.32    0.54
  -4  -4   1    3.25    0.47
   3   4  -1    5.42    0.50
   3   4  -1    5.80    0.51
   3   4  -1    4.80    0.51
   3   4  -1    5.49    0.47
   3   4  -1    5.09    0.46
   3   4  -1    6.05    0.35
  -3  -4   1    5.94    0.52
  -3  -4   1    6.27    0.51
  -3  -4   1    6.70    0.53
  -3  -4   1    6.01    0.55
   2   4  -1   24.91    0.79
   2   4  -1   25.36    0.60
   2   4  -1   24.70    0.86
   2   4  -1   24.28    0.79
  -2  -4   1   23.25    0.79
  -2  -4   1   24.36    0.59
  -2  -4   1   24.93    0.80
  -2  -4   1   25.67    0.81
   1   4  -1  210.89    3.69
   1   4  -1  206.63    3.62
   1   4  -1  200.92    3.41
   1   4  -1  213.98    3.64
   1   4  -1  215.75    3.73
  -1  -4   1  207.17    3.63
  -1  -4   1  212.27    3.64
  -1  -4   1  209.60    3.69
   0   4  -1    5.91    0.31
   0   4  -1    6.33    0.57
   0   4  -1    6.17    0.45
   0   4  -1    7.41    0.48
   0  -4   1    5.32    0.51
   0  -4   1    7.10    0.48
   0  -4   1    5.76    0.46
   0  -4   1    6.59    0.58
  -1   4  -1    3.66    0.37
  -1   4  -1    2.77    0.40
  -1   4  -1    2.72    0.33
   1  -4   1    3.56    0.33
   1  -4   1    3.03    0.32
   1  -4   1    2.77    0.34
   1  -4   1    3.55    0.35
  -2   4  -1   94.49    1.85
  -2   4  -1   95.25    1.86
  -2   4  -1   95.63    1.80
  -2   4  -1   95.69    1.75
  -2   4  -1   96.67    1.95
   2  -4   1   94.84    1.86
   2  -4   1   96.07    1.80
   2  -4   1   92.82    1.72
   2  -4   1   93.93    1.86
  -3   4  -1   25.11    0.71
  -3   4  -1   26.23    0.80
  -3   4  -1   24.05    0.89
  -3   4  -1   23.82    0.87
   3  -4   1   25.81    0.76
   3  -4   1   25.93    0.90
   3  -4   1   26.02    0.94
   3  -4   1   26.01    0.92
   3  -4   1   25.38    0.69
  -4   4  -1   94.73    2.03
  -4   4  -1   92.47    2.01
  -4   4  -1   94.37    1.89
  -4   4  -1   93.99    1.80
   4  -4   1   95.36    2.04
   4  -4   1   92.36    2.02
   4  -4   1   91.78    1.78
   4  -4   1   91.12    1.80
   4  -4   1   95.79    2.04
  -5   4  -1    1.24    0.58
  -5   4  -1    3.32    0.65
  -5   4  -1    3.35    0.47
   5  -4   1    2.54    0.64
   5  -4   1    2.52    0.39
   5  -4   1    2.17    0.56
   5  -4   1    3.64    0.68
  -6   4  -1   20.85    0.94
  -6   4  -1   21.28    1.26
   6  -4   1   20.16    1.26
   6  -4   1   22.46    1.28
   6  -4   1   17.55    1.69
  -7   4  -1   21.32    1.09
  -7   4  -1   19.65    1.48
  -7   4  -1   21.49    1.47
   7  -4   1   21.75    1.53
   7  -4   1   19.72    1.31
  -8   4  -1    1.62    0.94
  -8   4  -1    1.87    0.99
  -8   4  -1    1.17    0.74
   8  -4   1    1.54    0.87
   8  -4   1    1.20    0.70
   8  -4   1   -0.24    1.00
   8  -4   1    1.77    1.07
  -9   4  -1    4.62    1.17
  -9   4  -1    6.62    1.00
  -9   4  -1    7.59    1.29
   9  -4   1    4.69    1.26
   9  -4   1    4.66    1.27
   9  -4   1    5.24    1.31
   9  -4   1    5.87    1.12
   9  -4   1    5.48    0.94
 -10   4  -1    1.04    1.34
 -10   4  -1    1.18    1.02
  10  -4   1    0.20    1.43
  10  -4   1   -0.63    1.37
  10  -4   1   -0.34    1.01
  11  -4   1    1.15    1.27
  11   3  -1    3.38    1.59
 -11  -3   1    1.94    1.63
  10   3  -1    1.08    1.26
  10   3  -1    0.59    1.37
  10   3  -1    0.37    1.39
  10   3  -1    1.16    1.18
 -10  -3   1    1.33    1.22
 -10  -3   1   -0.17    0.96
 -10  -3   1   -1.78    1.26
 -10  -3   1    0.59    1.29
   9   3  -1    1.34    1.15
   9   3  -1    3.38    1.03
   9   3  -1    0.60    1.00
   9   3  -1    2.02    1.08
  -9  -3   1    2.11    1.02
  -9  -3   1    2.98    0.78
  -9  -3   1    3.65    1.14
  -9  -3   1    1.60    1.09
   8   3  -1   17.94    1.56
   8   3  -1   18.82    1.56
   8   3  -1   16.53    1.19
   8   3  -1   14.60    1.27
  -8  -3   1   17.76    1.65
  -8  -3   1   15.85    1.20
  -8  -3   1   17.18    1.16
  -8  -3   1   20.05    1.55
   7   3  -1    4.20    0.63
   7   3  -1    3.62    0.82
  -7  -3   1    3.75    0.62
  -7  -3   1    3.28    0.79
  -7  -3   1    2.63    0.82
   6   3  -1   11.06    1.01
   6   3  -1   13.62    1.03
   6   3  -1   12.45    1.07
   6   3  -1   11.35    0.92
  -6  -3   1   13.53    1.18
  -6  -3   1   13.59    1.10
  -6  -3   1   13.15    1.10
  -6  -3   1   11.68    0.85
   5   3  -1    0.30    0.48
   5   3  -1    0.20    0.49
   5   3  -1    0.11    0.49
   5   3  -1    0.07    0.45
  -5  -3   1   -0.11    0.49
  -5  -3   1    0.43    0.49
  -5  -3   1    0.35    0.40
  -5  -3   1    0.68    0.51
   4   3  -1   41.15    1.14
   4   3  -1   42.96    1.16
   4   3  -1   39.41    1.14
   4   3  -1   40.99    1.12
  -4  -3   1   39.63    1.16
  -4  -3   1   41.21    1.06
  -4  -3   1   40.40    1.14
  -4  -3   1   40.63    1.15
   3   3  -1  106.13    2.05
   3   3  -1  108.21    2.07
   3   3  -1  104.61    2.04
   3   3  -1  105.15    2.01
   3   3  -1  107.18    1.85
  -3  -3   1  106.67    2.11
  -3  -3   1  105.53    2.05
  -3  -3   1  107.82    2.06
  -3  -3   1  105.21    2.02
   2   3  -1   15.22    0.60
   2   3  -1   14.32    0.60
   2   3  -1   15.49    0.61
   2   3  -1   15.85    0.37
  -2  -3   1   14.81    0.60
  -2  -3   1   14.79    0.59
  -2  -3   1   15.78    0.64
  -2  -3   1   15.96    0.63
   1   3  -1   12.00    0.49
   1   3  -1   11.98    0.57
   1   3  -1   11.76    0.50
   1   3  -1   12.25    0.53
   1   3  -1   12.08    0.29
  -1  -3   1   11.32    0.52
  -1  -3   1   12.22    0.50
  -1  -3   1   11.25    0.49
   0   3  -1   15.19    0.53
   0   3  -1   15.13    0.49
   0   3  -1   15.44    0.50
   0  -3   1   13.85    0.53
   0  -3   1   14.50    0.53
   0  -3   1   15.71    0.50
   0  -3   1   14.87    0.49
  -1   3  -1  375.70    6.21
  -1   3  -1  370.99    6.20
  -1   3  -1  377.97    6.18
  -1   3  -1  377.09    6.26
  -1   3  -1  374.35    6.18
   1  -3   1  366.96    6.20
   1  -3   1  372.49    6.16
   1  -3   1  377.88    6.18
   1  -3   1  375.21    6.21
  -2   3  -1   61.59    1.26
  -2   3  -1   58.43    1.17
  -2   3  -1   58.32    1.24
  -2   3  -1   58.24    1.13
   2  -3   1   58.63    1.12
   2  -3   1   58.76    1.15
   2  -3   1   57.35    1.23
   2  -3   1   58.63    1.23
  -3   3  -1   19.49    0.60
  -3   3  -1   20.75    0.78
  -3   3  -1   20.43    0.77
   3  -3   1   20.09    0.79
   3  -3   1   19.66    0.59
   3  -3   1   19.68    0.59
   3  -3   1   20.98    0.75
  -4   3  -1   13.82    0.61
  -4   3  -1   11.97    0.79
  -4   3  -1   14.15    0.81
   4  -3   1   13.53    0.80
   4  -3   1   13.39    0.77
   4  -3   1   13.08    0.52
   4  -3   1   14.44    0.82
  -5   3  -1   16.38    0.45
  -5   3  -1   15.95    0.76
  -5   3  -1   16.63    1.01
  -5   3  -1   16.00    0.94
   5  -3   1   15.60    0.90
   5  -3   1   15.24    0.99
   5  -3   1   16.46    1.01
  -6   3  -1   46.20    1.32
  -6   3  -1   45.18    0.89
  -6   3  -1   45.78    1.54
  -6   3  -1   47.46    1.56
  -6   3  -1   48.34    1.54
  -6   3  -1   46.11    1.11
   6  -3   1   47.30    1.52
   6  -3   1   48.98    1.56
   6  -3   1   47.22    1.55
  -7   3  -1    0.72    0.78
  -7   3  -1    1.65    0.88
  -7   3  -1    0.88    0.66
   7  -3   1    1.58    0.68
   7  -3   1    1.24    0.94
   7  -3   1    0.78    0.82
  -8   3  -1    6.67    0.97
  -8   3  -1    7.39    1.07
  -8   3  -1    6.31    1.08
  -8   3  -1    6.76    0.89
   8  -3   1    7.45    1.07
   8  -3   1    6.47    1.07
   8  -3   1    4.97    0.88
   8  -3   1    6.49    0.87
  -9   3  -1    3.18    1.13
  -9   3  -1    2.18    1.09
  -9   3  -1    0.83    1.09
  -9   3  -1    1.16    0.94
   9  -3   1    0.91    1.08
   9  -3   1    0.31    1.15
   9  -3   1    2.38    1.02
   9  -3   1    3.27    0.91
   9  -3   1    1.13    1.18
 -10   3  -1    2.67    1.33
 -10   3  -1    2.32    1.37
 -10   3  -1    1.31    1.10
  10  -3   1    1.47    1.44
  10  -3   1    1.68    1.80
  10  -3   1   -0.27    1.05
  10  -3   1    2.16    1.45
  10  -3   1   -0.48    1.49
 -11   3  -1    1.66    1.26
  11  -3   1    0.52    1.34
  11   2  -1    3.66    1.60
  11   2  -1    1.62    2.45
 -11  -2   1    5.17    1.56
  10   2  -1    5.65    1.17
  10   2  -1    4.86    1.24
  10   2  -1    4.08    1.38
  10   2  -1    4.02    1.30
 -10  -2   1    5.70    0.86
 -10  -2   1    4.21    1.32
 -10  -2   1    4.54    0.45
 -10  -2   1    5.85    1.29
   9   2  -1   36.61    2.02
   9   2  -1   35.59    1.92
   9   2  -1   38.71    1.92
   9   2  -1   38.78    2.15
  -9  -2   1   37.34    1.95
  -9  -2   1   37.67    2.06
  -9  -2   1   37.43    1.97
  -9  -2   1   35.89    1.45
   8   2  -1    8.33    0.94
   8   2  -1   11.14    1.11
  -8  -2   1    8.88    0.73
  -8  -2   1    9.01    1.05
  -8  -2   1    9.14    1.04
   7   2  -1   10.96    0.98
   7   2  -1    7.42    0.93
   7   2  -1    9.16    0.85
  -7  -2   1    8.87    0.86
  -7  -2   1    9.01    0.94
  -7  -2   1    8.95    0.89
  -7  -2   1    8.13    0.64
   6   2  -1   81.71    1.98
   6   2  -1   81.13    1.97
   6   2  -1   81.37    1.98
   6   2  -1   81.86    1.74
  -6  -2   1   81.66    2.00
  -6  -2   1   80.56    1.73
  -6  -2   1   83.06    1.97
  -6  -2   1   80.61    1.96
   5   2  -1   87.89    1.95
   5   2  -1   88.61    1.97
   5   2  -1   90.14    1.95
   5   2  -1   88.73    1.80
  -5  -2   1   88.63    1.77
  -5  -2   1   88.43    1.98
  -5  -2   1   85.83    1.95
  -5  -2   1   88.46    1.95
   4   2  -1  194.65    3.51
   4   2  -1  195.98    3.42
   4   2  -1  194.03    3.51
   4   2  -1  197.68    3.50
  -4  -2   1  193.03    3.50
  -4  -2   1  196.47    3.51
  -4  -2   1  189.46    3.38
  -4  -2   1  193.84    3.52
   3   2  -1  251.62    4.34
   3   2  -1  248.00    4.34
   3   2  -1  254.78    4.32
   3   2  -1  252.99    4.34
  -3  -2   1  254.54    4.37
  -3  -2   1  257.92    4.35
  -3  -2   1  250.11    4.27
  -3  -2   1  251.87    4.35
   2   2  -1  133.69    2.25
   2   2  -1  132.83    2.39
   2   2  -1  132.97    2.35
   2   2  -1  138.83    2.40
  -2  -2   1  139.62    2.40
  -2  -2   1  133.82    2.35
  -2  -2   1  135.21    2.41
  -2  -2   1  131.87    2.38
   1   2  -1  568.19    9.30
   1   2  -1  575.38    9.31
  -1  -2   1  571.56    9.30
  -1  -2   1  565.00    9.29
  -1  -2   1  567.09    9.30
   0   2  -1  217.60    3.65
   0   2  -1  220.26    3.67
   0   2  -1  220.06    3.65
   0  -2   1  214.89    3.67
   0  -2   1  222.80    3.65
   0  -2   1  222.42    3.68
   0  -2   1  216.66    3.65
  -1   2  -1   78.48    1.38
  -1   2  -1   76.78    1.39
  -1   2  -1   80.07    1.44
  -1   2  -1   78.20    1.43
   1  -2   1   79.36    1.43
   1  -2   1   75.97    1.38
   1  -2   1   77.78    1.42
   1  -2   1   79.15    1.38
  -2   2  -1  543.70    8.97
  -2   2  -1  545.06    8.96
   2  -2   1  553.74    8.97
   2  -2   1  540.01    8.89
   2  -2   1  534.33    8.86
   2  -2   1  552.55    8.97
   2  -2   1  548.06    8.97
  -3   2  -1  304.22    5.18
  -3   2  -1  305.21    5.18
  -3   2  -1  307.67    5.18
  -3   2  -1  299.35    5.02
  -3   2  -1  300.75    5.09
   3  -2   1  304.11    5.19
   3  -2   1  298.38    5.00
   3  -2   1  307.38    5.18
   3  -2   1  310.61    5.18
  -4   2  -1   61.78    1.34
  -4   2  -1   62.40    1.20
  -4   2  -1   63.53    1.46
  -4   2  -1   62.31    1.45
  -4   2  -1   61.99    1.46
   4  -2   1   62.51    1.44
   4  -2   1   63.17    1.46
   4  -2   1   62.78    1.45
  -5   2  -1    0.29    0.20
  -5   2  -1    0.22    0.49
  -5   2  -1   -0.04    0.42
  -5   2  -1   -0.13    0.47
  -5   2  -1    0.09    0.51
  -5   2  -1   -0.05    0.27
   5  -2   1   -0.07    0.50
   5  -2   1    0.16    0.50
   5  -2   1    0.04    0.44
  -6   2  -1   24.52    1.15
  -6   2  -1   24.86    1.24
  -6   2  -1   23.84    0.76
  -6   2  -1   24.04    1.22
  -6   2  -1   23.53    1.01
   6  -2   1   23.10    1.16
   6  -2   1   24.00    1.24
   6  -2   1   21.21    1.15
  -7   2  -1  115.44    2.70
  -7   2  -1  110.64    2.15
  -7   2  -1  110.62    2.47
  -7   2  -1  108.20    2.65
   7  -2   1  130.51    3.76
   7  -2   1  115.34    2.67
   7  -2   1  113.09    2.63
  -8   2  -1   36.04    1.78
  -8   2  -1   33.99    1.81
  -8   2  -1   37.29    1.53
  -8   2  -1   32.39    1.04
  -8   2  -1   36.67    1.74
   8  -2   1   33.97    1.72
   8  -2   1   32.57    1.64
   8  -2   1   35.69    1.55
   8  -2   1   36.58    1.73
  -9   2  -1    1.70    0.50
  -9   2  -1    1.01    0.99
  -9   2  -1    2.77    1.07
  -9   2  -1   -0.07    1.08
  -9   2  -1    2.29    1.06
   9  -2   1    0.16    1.13
   9  -2   1    2.05    1.08
   9  -2   1    1.69    0.92
   9  -2   1    3.82    1.29
   9  -2   1    1.24    0.90
 -10   2  -1   -0.44    1.23
 -10   2  -1   -0.64    1.09
 -10   2  -1   -1.26    1.15
 -10   2  -1   -0.66    1.25
  10  -2   1   -1.01    1.08
  10  -2   1   -1.73    1.30
  10  -2   1    0.32    1.34
  10  -2   1    0.10    1.02
  10  -2   1    0.88    1.31
 -11   2  -1    7.80    1.48
  11  -2   1    4.75    1.69
  11  -2   1    8.04    1.46
  11   1  -1    1.69    1.55
  11   1  -1    1.33    1.44
 -11  -1   1    1.39    0.85
 -11  -1   1   -2.00    1.40
 -11  -1   1    1.19    1.52
 -11  -1   1    3.93    1.67
  10   1  -1    0.23    1.15
  10   1  -1    2.48    1.30
  10   1  -1    0.84    1.32
  10   1  -1    0.59    1.01
 -10  -1   1   -1.12    0.70
 -10  -1   1    0.42    1.19
 -10  -1   1    2.06    1.22
   9   1  -1   16.27    1.61
   9   1  -1   12.93    1.15
   9   1  -1   15.75    1.33
  -9  -1   1   16.42    1.33
  -9  -1   1   15.85    1.10
  -9  -1   1   14.91    0.72
  -9  -1   1   16.84    1.69
   8   1  -1   10.63    1.07
   8   1  -1   11.35    0.97
   8   1  -1   11.24    1.02
  -8  -1   1   11.41    0.93
  -8  -1   1    9.60    0.98
  -8  -1   1   10.71    1.05
  -8  -1   1   12.75    1.13
  -8  -1   1   11.55    0.70
   7   1  -1   36.54    1.52
   7   1  -1   38.08    1.59
   7   1  -1   38.78    1.52
  -7  -1   1   36.52    1.48
  -7  -1   1   38.58    1.54
  -7  -1   1   37.77    1.45
   6   1  -1    1.30    0.38
   6   1  -1    2.05    0.63
   6   1  -1    1.94    0.55
   6   1  -1    2.35    0.61
   6   1  -1    1.50    0.18
  -6  -1   1    1.24    0.61
  -6  -1   1    1.73    0.61
  -6  -1   1    1.57    0.59
   5   1  -1   27.39    1.05
   5   1  -1   28.99    0.98
   5   1  -1   27.41    1.05
   5   1  -1   29.40    0.81
   5   1  -1   29.09    0.58
  -5  -1   1   26.53    1.01
  -5  -1   1   28.90    1.08
  -5  -1   1   28.91    1.05
   4   1  -1  164.22    3.01
   4   1  -1  164.22    2.89
   4   1  -1  168.53    3.04
   4   1  -1  168.68    3.04
   4   1  -1  158.49    2.72
  -4  -1   1  169.77    3.05
  -4  -1   1  164.14    3.03
  -4  -1   1  167.87    3.03
   3   1  -1  115.69    2.11
   3   1  -1  114.70    2.09
   3   1  -1  112.89    2.01
   3   1  -1  109.99    1.86
   3   1  -1  113.63    2.10
  -3  -1   1  110.35    1.98
  -3  -1   1  111.11    2.09
  -3  -1   1  114.73    2.11
  -3  -1   1  114.80    2.10
   2   1  -1   43.15    0.90
   2   1  -1   43.40    0.89
   2   1  -1   42.32    0.90
  -2  -1   1   41.40    0.81
  -2  -1   1   39.54    0.72
  -2  -1   1   42.60    0.90
  -2  -1   1   42.21    0.88
  -2  -1   1   43.15    0.90
   1   1  -1    8.28    0.31
   1   1  -1    7.74    0.25
   1   1  -1    7.91    0.31
  -1  -1   1    8.48    0.31
  -1  -1   1    8.28    0.30
  -1  -1   1    8.00    0.30
  -1   1  -1    4.38    0.23
  -1   1  -1    4.73    0.26
  -1   1  -1    4.32    0.25
   1  -1   1    4.29    0.16
   1  -1   1    4.55    0.27
   1  -1   1    4.34    0.27
   1  -1   1    4.50    0.25
   1  -1   1    4.30    0.22
  -2   1  -1   78.26    1.45
  -2   1  -1   77.10    1.41
  -2   1  -1   75.03    1.31
  -2   1  -1   77.92    1.45
  -2   1  -1   76.41    1.44
   2  -1   1   77.28    1.45
   2  -1   1   78.89    1.45
   2  -1   1   77.15    1.30
  -3   1  -1   69.42    1.42
  -3   1  -1   69.34    1.36
  -3   1  -1   68.13    1.22
  -3   1  -1   68.75    1.41
  -3   1  -1   69.54    1.41
   3  -1   1   69.04    1.42
   3  -1   1   70.17    1.43
   3  -1   1   66.20    1.39
  -4   1  -1    0.28    0.37
  -4   1  -1    0.80    0.39
  -4   1  -1    1.02    0.37
  -4   1  -1    0.91    0.22
  -4   1  -1    0.89    0.42
  -4   1  -1    0.78    0.20
   4  -1   1    1.17    0.37
   4  -1   1    0.86    0.39
   4  -1   1    1.42    0.42
  -5   1  -1  161.73    3.09
  -5   1  -1  162.76    3.10
  -5   1  -1  159.23    3.07
  -5   1  -1  158.49    2.78
  -5   1  -1  166.68    3.03
  -5   1  -1  158.86    2.79
   5  -1   1  162.91    3.09
   5  -1   1  164.37    3.10
   5  -1   1  160.43    3.08
  -6   1  -1    7.75    0.73
  -6   1  -1    8.37    0.88
  -6   1  -1    7.83    0.57
  -6   1  -1    7.43    0.73
  -6   1  -1    8.47    0.80
   6  -1   1    7.72    0.76
   6  -1   1    7.16    0.76
   6  -1   1    8.16    0.70
  -7   1  -1    3.76    0.79
  -7   1  -1    4.55    0.46
  -7   1  -1    3.42    0.79
  -7   1  -1    3.04    0.78
  -7   1  -1    3.35    0.76
   7  -1   1    2.67    0.78
   7  -1   1    2.51    0.84
   7  -1   1    3.60    0.76
  -8   1  -1   23.83    1.64
  -8   1  -1   24.34    1.42
  -8   1  -1   24.60    1.59
  -8   1  -1   22.04    0.91
  -8   1  -1   23.63    1.61
   8  -1   1   25.25    1.60
   8  -1   1   25.20    1.54
   8  -1   1   21.31    1.56
  -9   1  -1   11.94    1.26
  -9   1  -1   10.47    1.24
  -9   1  -1    9.84    1.12
  -9   1  -1   11.22    0.85
  -9   1  -1    8.86    1.18
   9  -1   1   10.66    1.18
   9  -1   1   11.13    1.30
   9  -1   1   12.38    1.17
   9  -1   1   10.11    1.31
   9  -1   1    9.41    1.18
 -10   1  -1    6.04    1.31
 -10   1  -1    7.04    0.64
 -10   1  -1    5.03    1.34
 -10   1  -1    8.62    1.30
 -10   1  -1    7.59    1.42
  10  -1   1   10.22    1.50
  10  -1   1    5.81    1.22
  10  -1   1    7.73    1.30
  10  -1   1    6.53    1.50
  10  -1   1    6.47    0.57
  10  -1   1    7.18    1.42
 -11   1  -1    0.00    1.43
  11  -1   1   -1.90    1.40
  11  -1   1    0.74    1.56
  11   0  -1   -0.93    1.57
  11   0  -1   -1.27    1.48
 -11   0   1    0.46    1.37
 -11   0   1   -0.30    1.38
 -11   0   1   -1.40    0.78
  10   0  -1    0.17    1.29
  10   0  -1    1.06    1.25
  10   0  -1    0.48    1.10
 -10   0   1    0.97    1.20
 -10   0   1   -1.04    1.22
 -10   0   1    0.49    0.69
 -10   0   1   -1.71    1.12
 -10   0   1    0.38    1.19
 -10   0   1   -0.35    0.71
   9   0  -1   -0.25    0.84
   9   0  -1   -0.23    0.31
   9   0  -1   -0.12    0.94
   9   0  -1    0.32    1.03
  -9   0   1    0.54    0.95
  -9   0   1   -0.26    0.96
   8   0  -1    1.22    0.87
   8   0  -1   -0.03    0.32
   8   0  -1   -1.08    0.86
   8   0  -1   -0.11    0.72
  -8   0   1    0.16    0.34
  -8   0   1   -0.28    0.79
  -8   0   1   -0.09    1.01
   7   0  -1   -0.73    0.30
   7   0  -1   -0.64    0.71
   7   0  -1    0.49    0.60
  -7   0   1    0.99    0.69
  -7   0   1    0.27    0.71
  -7   0   1    0.53    0.33
  -7   0   1    1.05    0.75
   6   0  -1    0.37    0.58
   6   0  -1    0.16    0.51
   6   0  -1    0.12    0.56
  -6   0   1   -0.04    0.56
  -6   0   1    0.31    0.29
  -6   0   1    0.08    0.54
  -6   0   1    0.15    0.58
   5   0  -1    0.64    0.48
   5   0  -1    0.04    0.48
   5   0  -1    0.21    0.40
  -5   0   1   -0.07    0.48
  -5   0   1    0.07    0.46
  -5   0   1    0.49    0.43
   4   0  -1   -0.35    0.29
   4   0  -1   -0.05    0.36
   4   0  -1   -0.14    0.35
   4   0  -1    0.07    0.19
  -4   0   1    0.17    0.35
  -4   0   1   -0.02    0.33
  -4   0   1   -0.06    0.36
   3   0  -1   -0.16    0.29
   3   0  -1    0.09    0.15
   3   0  -1    0.11    0.27
   3   0  -1    0.05    0.22
  -3   0   1   -0.19    0.25
  -3   0   1    0.01    0.28
  -3   0   1   -0.14    0.27
   2   0  -1   -0.11    0.16
   2   0  -1    0.11    0.20
   2   0  -1   -0.20    0.20
  -2   0   1   -0.23    0.21
  -2   0   1    0.11    0.17
  -2   0   1    0.17    0.20
   1   0  -1    0.75    0.12
  -1   0   1    1.52    0.15
  -1   0   1    1.52    0.13
  -1   0   1    1.06    0.14
  -1   0  -1    0.02    0.08
  -1   0  -1    0.20    0.11
  -1   0  -1    0.08    0.10
   1   0   1    0.31    0.12
   1   0   1    0.14    0.11
   1   0   1    0.20    0.12
   1   0   1    0.10    0.09
  -2   0  -1    0.25    0.14
  -2   0  -1    0.23    0.20
  -2   0  -1   -0.08    0.19
  -2   0  -1   -0.10    0.21
   2   0   1    0.13    0.21
   2   0   1    0.03    0.19
   2   0   1    0.12    0.19
  -3   0  -1   -0.11    0.27
  -3   0  -1   -0.09    0.28
  -3   0  -1   -0.19    0.27
  -3   0  -1   -0.14    0.17
   3   0   1    0.06    0.28
   3   0   1    0.08    0.29
   3   0   1    0.13    0.27
  -4   0  -1    0.38    0.37
  -4   0  -1    0.00    0.13
  -4   0  -1    0.01    0.22
  -4   0  -1    0.17    0.38
  -4   0  -1   -0.17    0.35
   4   0   1   -0.05    0.38
   4   0   1    0.16    0.38
   4   0   1    0.26    0.35
  -5   0  -1    0.61    0.48
  -5   0  -1    0.19    0.16
  -5   0  -1    0.42    0.30
  -5   0  -1    1.29    0.47
   5   0   1    0.92    0.49
   5   0   1    0.60    0.52
  -6   0  -1   -0.76    0.57
  -6   0  -1   -0.46    0.56
  -6   0  -1    0.14    0.16
   6   0   1   -0.58    0.58
   6   0   1    0.00    0.52
   6   0   1   -0.19    0.61
  -7   0  -1   -0.09    0.71
  -7   0  -1    0.35    0.67
   7   0   1    0.90    0.82
   7   0   1   -0.06    0.61
   7   0   1    0.37    0.76
  -8   0  -1    0.69    0.88
  -8   0  -1   -0.43    0.81
  -8   0  -1   -0.70    0.86
  -8   0  -1   -0.35    1.40
   8   0   1   -0.26    0.82
   8   0   1    0.46    0.89
   8   0   1   -0.23    0.76
   8   0   1    0.66    0.95
  -9   0  -1   -1.29    0.51
  -9   0  -1   -1.06    1.02
  -9   0  -1    0.44    0.99
  -9   0  -1   -1.16    1.01
  -9   0  -1   -0.87    1.02
   9   0   1   -0.70    1.04
   9   0   1   -0.14    0.91
   9   0   1   -0.40    1.04
   9   0   1   -1.21    0.97
   9   0   1   -0.53    1.15
   9   0   1    0.00    0.34
 -10   0  -1    1.34    1.24
 -10   0  -1   -0.98    1.27
 -10   0  -1   -0.46    0.56
 -10   0  -1    0.76    1.20
 -10   0  -1    0.32    1.20
  10   0   1   -2.34    1.24
  10   0   1   -0.85    1.15
  10   0   1    0.23    1.16
  10   0   1    1.94    1.28
  10   0   1    0.18    1.32
 -11   0  -1    2.57    1.54
  11   0   1    2.41    1.66
  11  -1  -1   -0.10    1.46
  11  -1  -1    1.33    1.45
 -11   1   1    0.70    1.36
 -11   1   1    4.15    2.13
 -11   1   1    1.16    1.30
 -11   1   1    1.85    0.78
  10  -1  -1   -0.17    1.07
  10  -1  -1   -0.24    1.16
  10  -1  -1    0.32    1.30
 -10   1   1    1.59    1.08
 -10   1   1    1.87    1.22
 -10   1   1    2.91    0.74
 -10   1   1    2.69    1.25
 -10   1   1    2.26    1.23
   9  -1  -1   15.24    0.90
   9  -1  -1   16.70    1.64
   9  -1  -1   17.07    1.74
   9  -1  -1   17.29    1.40
  -9   1   1   18.28    1.40
  -9   1   1   15.33    1.32
  -9   1   1   18.68    1.71
  -9   1   1   17.41    1.12
   8  -1  -1   12.69    1.16
   8  -1  -1   11.49    1.12
   8  -1  -1   10.36    0.93
  -8   1   1   10.71    0.94
  -8   1   1   12.93    1.11
  -8   1   1   10.99    1.03
   7  -1  -1   37.28    1.58
   7  -1  -1   37.88    1.74
   7  -1  -1   38.71    1.48
  -7   1   1   38.33    1.15
  -7   1   1   38.55    1.52
  -7   1   1   38.48    0.94
  -7   1   1   38.61    1.50
   6  -1  -1    1.96    0.61
   6  -1  -1    1.47    0.62
   6  -1  -1    1.84    0.54
  -6   1   1    1.64    0.32
  -6   1   1    1.69    0.55
  -6   1   1    1.48    0.59
  -6   1   1    2.41    0.67
   5  -1  -1   29.30    1.03
   5  -1  -1   29.94    1.07
   5  -1  -1   30.91    1.02
  -5   1   1   28.25    1.06
  -5   1   1   30.66    0.74
  -5   1   1   29.99    1.09
  -5   1   1   29.21    0.98
   4  -1  -1  170.07    3.05
   4  -1  -1  162.06    3.03
   4  -1  -1  165.45    3.00
  -4   1   1  169.73    3.06
  -4   1   1  166.52    3.01
  -4   1   1  166.81    3.05
  -4   1   1  166.44    2.84
   3  -1  -1  112.22    2.10
   3  -1  -1  114.78    2.07
   3  -1  -1  111.55    2.09
  -3   1   1  114.61    2.11
  -3   1   1  112.58    2.06
  -3   1   1  112.98    1.96
  -3   1   1  114.21    2.10
   2  -1  -1   43.75    0.87
   2  -1  -1   44.05    0.90
   2  -1  -1   42.42    0.89
  -2   1   1   43.38    0.84
  -2   1   1   43.40    0.89
  -2   1   1   43.20    0.87
  -2   1   1   42.41    0.82
  -2   1   1   42.23    0.89
   1  -1  -1    8.27    0.28
   1  -1  -1    8.07    0.26
   1  -1  -1    8.20    0.26
   1  -1  -1    7.87    0.25
   1  -1  -1    7.44    0.17
   1  -1  -1    7.97    0.26
  -1   1   1    7.86    0.25
  -1   1   1    8.38    0.27
  -1   1   1    8.07    0.26
  -1   1   1    8.27    0.25
  -1  -1  -1    4.40    0.25
  -1  -1  -1    4.47    0.21
  -1  -1  -1    4.61    0.24
  -1  -1  -1    4.18    0.20
  -1  -1  -1    4.33    0.17
  -1  -1  -1    3.97    0.25
   1   1   1    4.38    0.24
   1   1   1    4.38    0.27
   1   1   1    4.47    0.18
   1   1   1    4.61    0.21
   1   1   1    4.79    0.25
   1   1   1    4.83    0.20
   1   1   1    4.36    0.28
  -2  -1  -1   77.91    1.47
  -2  -1  -1   78.05    1.43
  -2  -1  -1   78.88    1.42
  -2  -1  -1   77.00    1.43
   2   1   1   76.20    1.45
   2   1   1   76.92    1.32
   2   1   1   78.02    1.43
   2   1   1   78.96    1.48
   2   1   1   80.17    1.42
   2   1   1   79.21    1.44
  -3  -1  -1   68.48    1.38
  -3  -1  -1   67.93    1.31
  -3  -1  -1   68.76    1.42
  -3  -1  -1   65.95    1.36
   3   1   1   69.47    1.37
   3   1   1   67.64    1.37
   3   1   1   66.29    1.39
   3   1   1   66.41    1.31
  -4  -1  -1    0.17    0.38
  -4  -1  -1    0.46    0.29
  -4  -1  -1    1.10    0.39
  -4  -1  -1    0.37    0.38
   4   1   1    0.74    0.39
   4   1   1    1.12    0.38
   4   1   1    0.79    0.39
  -5  -1  -1  158.87    3.07
  -5  -1  -1  158.21    3.05
  -5  -1  -1  158.75    3.04
   5   1   1  159.78    3.08
   5   1   1  160.85    3.04
   5   1   1  165.33    3.05
  -6  -1  -1    9.04    0.79
  -6  -1  -1    7.04    0.71
  -6  -1  -1    6.88    0.70
   6   1   1    6.40    0.71
   6   1   1    7.95    0.72
   6   1   1    8.41    0.76
  -7  -1  -1    4.38    0.37
  -7  -1  -1    3.78    0.80
  -7  -1  -1    5.74    0.84
   7   1   1    3.99    0.87
   7   1   1    4.83    0.82
   7   1   1    3.20    0.83
  -8  -1  -1   24.16    1.62
   8   1   1   22.10    1.63
   8   1   1   24.48    1.60
   8   1   1   23.55    1.61
   8   1   1   24.95    1.60
  -9  -1  -1    9.49    1.18
  -9  -1  -1    9.17    1.19
  -9  -1  -1   11.68    1.28
   9   1   1   10.87    1.13
   9   1   1   10.04    1.31
   9   1   1    8.33    1.11
   9   1   1   12.29    1.31
   9   1   1    9.58    1.20
 -10  -1  -1    7.82    0.98
 -10  -1  -1    7.73    0.74
 -10  -1  -1    8.52    1.47
 -10  -1  -1    6.14    1.33
 -10  -1  -1    7.87    1.41
 -10  -1  -1    6.30    1.31
  10   1   1    8.70    2.20
  10   1   1    8.90    1.46
  10   1   1    6.23    1.53
  10   1   1    5.49    1.38
  10   1   1    6.26    1.26
 -11  -1  -1    1.22    1.57
 -11  -1  -1   -2.11    1.46
  11   1   1    0.56    1.55
  11   1   1   -1.17    1.44
  11  -2  -1    2.12    1.51
  11  -2  -1    3.36    1.36
 -11   2   1    1.63    1.40
 -11   2   1    2.53    1.70
 -11   2   1    0.79    1.27
  10  -2  -1    6.22    1.35
  10  -2  -1    3.00    1.40
  10  -2  -1    4.25    0.68
  10  -2  -1    4.74    1.15
 -10   2   1    7.07    0.79
 -10   2   1    5.75    1.35
 -10   2   1    5.02    1.13
 -10   2   1    4.41    1.28
 -10   2   1    5.19    1.37
   9  -2  -1   36.80    1.85
   9  -2  -1   38.93    2.06
   9  -2  -1   35.70    1.91
  -9   2   1   32.90    1.94
  -9   2   1   37.88    1.98
  -9   2   1   35.23    1.95
  -9   2   1   37.27    1.62
  -9   2   1   36.28    1.33
   8  -2  -1   10.15    1.08
   8  -2  -1   10.01    1.08
   8  -2  -1   10.52    0.97
  -8   2   1   10.46    1.06
  -8   2   1    9.44    0.99
  -8   2   1    9.45    1.06
  -8   2   1    8.97    0.88
  -8   2   1    9.35    0.71
   7  -2  -1    8.27    0.93
   7  -2  -1   11.05    0.99
   7  -2  -1    6.74    0.75
  -7   2   1    7.53    0.97
  -7   2   1    8.85    0.82
  -7   2   1   10.27    0.80
  -7   2   1    7.88    0.86
  -7   2   1    8.42    0.89
   6  -2  -1   82.91    1.93
   6  -2  -1   83.42    2.04
   6  -2  -1   81.81    2.01
  -6   2   1   81.58    1.72
  -6   2   1   84.19    2.00
  -6   2   1   84.67    2.03
  -6   2   1   80.54    1.95
   5  -2  -1   90.33    1.92
   5  -2  -1   90.54    1.99
   5  -2  -1   91.01    2.00
  -5   2   1   89.95    1.94
  -5   2   1   87.84    1.95
  -5   2   1   88.09    1.75
   4  -2  -1  199.15    3.54
   4  -2  -1  197.56    3.49
   4  -2  -1  198.07    3.53
  -4   2   1  192.82    3.39
  -4   2   1  198.64    3.50
  -4   2   1  193.01    3.52
  -4   2   1  193.33    3.34
   3  -2  -1  250.63    4.20
   3  -2  -1  253.26    4.32
   3  -2  -1  253.44    4.29
   3  -2  -1  250.72    4.32
  -3   2   1  250.61    4.23
  -3   2   1  248.39    4.20
  -3   2   1  251.27    4.31
  -3   2   1  248.23    4.31
  -3   2   1  256.70    4.30
   2  -2  -1  134.52    2.34
   2  -2  -1  136.76    2.35
   2  -2  -1  135.42    2.35
   2  -2  -1  134.40    2.31
   2  -2  -1  134.36    2.32
  -2   2   1  131.77    2.22
  -2   2   1  134.48    2.35
  -2   2   1  133.64    2.35
  -2   2   1  130.36    2.19
  -2   2   1  135.23    2.32
   1  -2  -1  560.74    9.21
   1  -2  -1  563.23    9.17
   1  -2  -1  569.86    9.19
  -1   2   1  560.37    9.16
  -1   2   1  568.65    9.23
   0  -2  -1  218.50    3.60
   0  -2  -1  214.34    3.56
   0  -2  -1  216.24    3.65
   0  -2  -1  215.08    3.57
   0  -2  -1  220.05    3.67
   0  -2  -1  220.82    3.64
   0  -2  -1  217.52    3.67
   0   2   1  222.74    3.64
   0   2   1  217.89    3.60
   0   2   1  221.77    3.68
   0   2   1  213.96    3.56
   0   2   1  223.13    3.67
  -1  -2  -1   79.93    1.44
  -1  -2  -1   80.83    1.46
  -1  -2  -1   75.32    1.39
  -1  -2  -1   77.39    1.44
  -1  -2  -1   75.18    1.35
  -1  -2  -1   77.52    1.36
  -1  -2  -1   76.73    1.39
  -1  -2  -1   76.48    1.35
   1   2   1   78.31    1.41
   1   2   1   79.31    1.37
   1   2   1   76.76    1.39
   1   2   1   79.00    1.45
   1   2   1   78.56    1.43
   1   2   1   77.70    1.36
   1   2   1   77.76    1.39
  -2  -2  -1  543.85    8.92
  -2  -2  -1  538.42    8.92
  -2  -2  -1  544.89    9.00
  -2  -2  -1  538.68    8.97
  -2  -2  -1  550.31    8.96
   2   2   1  549.60    8.94
   2   2   1  550.23    8.96
   2   2   1  550.97    8.92
   2   2   1  543.23    8.93
   2   2   1  543.51    8.99
   2   2   1  556.17    8.98
   2   2   1  538.71    8.92
  -3  -2  -1  309.76    5.15
  -3  -2  -1  306.68    5.21
  -3  -2  -1  301.99    5.14
  -3  -2  -1  303.72    5.15
  -3  -2  -1  305.72    5.14
   3   2   1  307.65    5.16
   3   2   1  300.85    5.13
   3   2   1  300.33    5.20
   3   2   1  306.33    5.14
   3   2   1  299.07    5.14
  -4  -2  -1   60.30    1.45
  -4  -2  -1   61.80    1.40
  -4  -2  -1   62.54    1.41
   4   2   1   63.39    1.48
   4   2   1   64.08    1.46
   4   2   1   64.66    1.36
   4   2   1   62.93    1.41
   4   2   1   61.55    1.40
  -5  -2  -1   -0.19    0.46
  -5  -2  -1    0.08    0.48
  -5  -2  -1    0.22    0.48
   5   2   1    0.08    0.46
   5   2   1   -0.29    0.47
   5   2   1   -0.22    0.37
   5   2   1    0.50    0.45
   5   2   1    0.00    0.52
  -6  -2  -1   22.36    1.13
  -6  -2  -1   22.00    1.16
  -6  -2  -1   23.13    1.17
   6   2   1   23.54    1.18
   6   2   1   23.57    1.21
   6   2   1   23.62    1.15
   6   2   1   21.86    1.11
  -7  -2  -1  111.04    2.55
  -7  -2  -1  109.13    3.28
  -7  -2  -1  110.25    2.38
  -7  -2  -1  112.47    2.73
   7   2   1  108.06    2.74
   7   2   1  113.92    2.59
   7   2   1  115.02    2.71
  -8  -2  -1   34.70    1.69
  -8  -2  -1   33.25    1.39
  -8  -2  -1   36.04    1.82
   8   2   1   33.38    1.72
   8   2   1   33.36    1.73
   8   2   1   35.52    1.85
   8   2   1   33.26    1.72
  -9  -2  -1    2.09    1.04
  -9  -2  -1    2.20    0.83
  -9  -2  -1    2.26    1.09
   9   2   1    1.42    1.08
   9   2   1    0.57    0.90
   9   2   1    1.14    1.15
   9   2   1    0.53    1.12
   9   2   1    2.42    1.04
 -10  -2  -1    0.02    1.22
 -10  -2  -1    0.06    1.24
 -10  -2  -1   -2.50    1.14
  10   2   1   -0.91    1.22
  10   2   1    0.43    1.26
  10   2   1    0.23    1.23
  10   2   1   -0.66    1.33
 -11  -2  -1    6.82    1.61
 -11  -2  -1   10.09    1.74
  11   2   1    6.34    1.66
  11  -3  -1    2.74    1.29
 -11   3   1    1.98    2.21
 -11   3   1    1.08    1.16
  10  -3  -1   -0.24    1.04
  10  -3  -1   -2.76    1.28
  10  -3  -1   -1.13    1.29
 -10   3   1    1.01    0.70
 -10   3   1    0.13    1.30
 -10   3   1   -0.92    1.19
 -10   3   1   -1.41    0.98
   9  -3  -1    1.66    1.12
   9  -3  -1    0.74    0.92
   9  -3  -1    3.31    1.12
  -9   3   1    1.85    0.66
  -9   3   1    1.77    0.86
  -9   3   1    1.27    1.11
  -9   3   1    1.11    1.02
  -9   3   1    2.07    1.06
   8  -3  -1   14.89    1.37
   8  -3  -1   17.41    1.57
   8  -3  -1   19.22    1.62
  -8   3   1   15.22    1.15
  -8   3   1   16.99    1.47
  -8   3   1   18.78    1.56
  -8   3   1   16.83    1.04
  -8   3   1   18.54    1.61
   7  -3  -1    3.05    0.83
   7  -3  -1    2.81    0.85
   7  -3  -1    3.27    0.78
  -7   3   1    2.57    0.94
  -7   3   1    3.32    0.75
  -7   3   1    4.45    0.57
  -7   3   1    3.82    0.83
  -7   3   1    4.28    0.65
   6  -3  -1   13.98    1.13
   6  -3  -1   12.97    1.09
   6  -3  -1   13.28    1.04
  -6   3   1   11.59    1.00
  -6   3   1   12.79    0.80
  -6   3   1   11.87    1.12
  -6   3   1   11.14    0.78
  -6   3   1   14.72    1.10
   5  -3  -1    0.57    0.46
   5  -3  -1   -0.01    0.51
   5  -3  -1   -0.17    0.52
  -5   3   1    0.01    0.48
  -5   3   1    0.40    0.37
  -5   3   1    0.35    0.53
  -5   3   1    0.38    0.35
   4  -3  -1   41.23    0.96
   4  -3  -1   41.81    1.15
   4  -3  -1   41.82    1.12
   4  -3  -1   39.53    1.12
  -4   3   1   41.13    1.15
  -4   3   1   40.24    1.10
  -4   3   1   41.03    1.00
  -4   3   1   40.15    0.89
   3  -3  -1  107.04    1.96
   3  -3  -1  107.99    2.03
   3  -3  -1  107.28    1.94
   3  -3  -1  105.24    2.01
   3  -3  -1  107.74    2.04
  -3   3   1  106.03    1.96
  -3   3   1  103.97    1.82
  -3   3   1  107.01    2.03
  -3   3   1  104.11    2.02
  -3   3   1  103.54    1.76
   2  -3  -1   15.70    0.54
   2  -3  -1   15.69    0.55
   2  -3  -1   15.72    0.56
  -2   3   1   14.95    0.55
  -2   3   1   16.10    0.42
  -2   3   1   15.83    0.56
  -2   3   1   16.41    0.59
  -2   3   1   15.80    0.36
   1  -3  -1   11.75    0.34
   1  -3  -1   13.21    0.55
   1  -3  -1   12.06    0.50
   1  -3  -1   12.46    0.42
   1  -3  -1   12.01    0.47
   1  -3  -1   12.39    0.41
  -1   3   1   13.10    0.56
  -1   3   1   12.25    0.50
  -1   3   1   12.16    0.41
  -1   3   1   11.90    0.42
  -1   3   1   11.83    0.42
   0  -3  -1   15.17    0.42
   0  -3  -1   14.48    0.55
   0  -3  -1   14.86    0.39
   0  -3  -1   14.97    0.40
   0  -3  -1   13.82    0.50
   0   3   1   14.77    0.59
   0   3   1   14.69    0.42
   0   3   1   15.43    0.51
   0   3   1   15.15    0.39
   0   3   1   15.11    0.55
  -1  -3  -1  365.91    6.13
  -1  -3  -1  375.22    6.22
  -1  -3  -1  364.34    6.12
  -1  -3  -1  373.72    6.10
  -1  -3  -1  368.98    6.07
  -1  -3  -1  372.19    6.23
  -1  -3  -1  374.20    6.11
   1   3   1  366.55    6.21
   1   3   1  366.67    6.09
   1   3   1  377.51    6.15
   1   3   1  371.96    6.10
   1   3   1  378.39    6.20
   1   3   1  375.42    6.08
  -2  -3  -1   56.38    1.16
  -2  -3  -1   59.09    1.16
  -2  -3  -1   57.26    1.29
  -2  -3  -1   57.73    1.26
   2   3   1   57.97    1.24
   2   3   1   57.38    1.16
   2   3   1   60.08    1.15
   2   3   1   58.07    1.23
   2   3   1   58.19    1.16
   2   3   1   57.80    1.15
   2   3   1   58.80    1.15
   2   3   1   57.28    1.24
  -3  -3  -1   20.22    0.46
  -3  -3  -1   21.09    0.84
  -3  -3  -1   20.38    0.70
  -3  -3  -1   20.50    0.76
  -3  -3  -1   19.52    0.69
   3   3   1   20.87    0.69
   3   3   1   20.18    0.77
   3   3   1   18.76    0.69
   3   3   1   20.73    0.77
   3   3   1   20.44    0.69
   3   3   1   20.41    0.83
   3   3   1   19.69    0.70
   3   3   1   20.71    0.67
  -4  -3  -1   12.03    0.73
  -4  -3  -1   12.79    0.80
  -4  -3  -1   13.66    0.76
  -4  -3  -1   14.27    0.76
   4   3   1   13.68    0.74
   4   3   1   14.88    0.77
   4   3   1   12.94    0.77
   4   3   1   13.58    0.74
   4   3   1   13.24    0.79
  -5  -3  -1   17.13    0.99
  -5  -3  -1   16.64    0.88
  -5  -3  -1   16.47    0.93
  -5  -3  -1   16.02    0.93
   5   3   1   17.40    0.94
   5   3   1   15.96    0.85
   5   3   1   17.33    1.04
   5   3   1   16.43    0.99
   5   3   1   16.47    0.93
  -6  -3  -1   47.93    1.50
  -6  -3  -1   47.79    1.50
  -6  -3  -1   44.74    1.37
  -6  -3  -1   46.72    1.60
   6   3   1   46.47    1.58
   6   3   1   45.57    1.47
   6   3   1   48.01    1.59
   6   3   1   46.34    1.48
   6   3   1   44.77    1.55
   6   3   1   45.46    1.37
  -7  -3  -1    1.08    0.65
  -7  -3  -1    1.62    0.77
  -7  -3  -1    0.25    0.76
  -7  -3  -1    0.98    0.75
   7   3   1    0.09    0.94
   7   3   1   -0.12    0.68
   7   3   1    2.08    0.86
   7   3   1    2.18    0.76
   7   3   1    0.01    0.73
  -8  -3  -1    4.65    0.94
  -8  -3  -1    7.07    1.10
  -8  -3  -1    6.01    0.98
  -8  -3  -1    5.57    0.82
   8   3   1    5.86    0.95
   8   3   1    6.23    1.09
   8   3   1    6.21    1.09
   8   3   1    6.06    0.98
   8   3   1    5.67    0.96
  -9  -3  -1    3.90    1.12
  -9  -3  -1    2.70    1.11
  -9  -3  -1    2.97    0.91
   9   3   1    1.39    1.19
   9   3   1    3.79    1.26
   9   3   1    1.26    1.00
   9   3   1    2.21    1.02
 -10  -3  -1    2.31    1.29
 -10  -3  -1    2.19    0.99
 -10  -3  -1    1.57    1.28
  10   3   1    0.43    1.43
  10   3   1    3.89    1.37
  10   3   1    3.74    1.32
 -11  -3  -1    1.20    1.63
  11   3   1    3.06    1.68
  11  -4  -1    3.82    1.35
  10  -4  -1   -2.66    1.11
  10  -4  -1    1.25    1.45
  10  -4  -1    0.04    1.43
 -10   4   1    1.88    0.93
 -10   4   1    0.06    1.37
   9  -4  -1    1.43    1.14
   9  -4  -1    1.50    0.97
   9  -4  -1    1.06    1.16
  -9   4   1    1.66    1.08
  -9   4   1    0.99    1.10
  -9   4   1    1.09    0.78
   8  -4  -1    1.81    0.99
   8  -4  -1    1.98    0.84
   8  -4  -1    2.15    0.99
  -8   4   1    2.96    0.67
  -8   4   1    2.46    0.93
  -8   4   1    1.97    0.62
  -8   4   1    0.78    0.96
   7  -4  -1    4.48    1.06
   7  -4  -1    4.16    0.87
  -7   4   1    4.01    0.60
  -7   4   1    3.34    0.59
  -7   4   1    3.67    0.88
  -7   4   1    3.20    0.77
   6  -4  -1   67.72    1.87
   6  -4  -1   67.10    1.86
   6  -4  -1   71.10    1.83
  -6   4   1   67.23    1.86
  -6   4   1   65.62    1.47
  -6   4   1   69.00    1.59
   5  -4  -1   19.70    1.08
   5  -4  -1   20.82    0.80
   5  -4  -1   20.86    1.06
   5  -4  -1   21.94    1.02
  -5   4   1   20.35    0.69
  -5   4   1   20.79    1.04
  -5   4   1   21.40    0.87
  -5   4   1   20.36    1.03
   4  -4  -1    3.54    0.49
   4  -4  -1    3.99    0.54
   4  -4  -1    3.06    0.53
   4  -4  -1    3.77    0.44
   4  -4  -1    3.87    0.43
  -4   4   1    3.27    0.51
  -4   4   1    3.38    0.19
  -4   4   1    3.50    0.51
  -4   4   1    2.49    0.47
  -4   4   1    3.77    0.30
   3  -4  -1    6.20    0.54
   3  -4  -1    5.96    0.56
   3  -4  -1    6.15    0.49
   3  -4  -1    6.14    0.62
   3  -4  -1    5.88    0.48
  -3   4   1    6.66    0.60
  -3   4   1    5.67    0.31
  -3   4   1    6.12    0.61
  -3   4   1    6.48    0.61
  -3   4   1    6.27    0.34
   2  -4  -1   26.31    0.75
   2  -4  -1   24.14    0.77
   2  -4  -1   25.08    0.51
   2  -4  -1   26.01    0.74
  -2   4   1   24.05    0.64
  -2   4   1   25.28    0.85
  -2   4   1   25.88    0.74
  -2   4   1   25.36    0.80
  -2   4   1   23.71    0.73
   1  -4  -1  206.22    3.52
   1  -4  -1  201.81    3.44
   1  -4  -1  208.28    3.52
   1  -4  -1  211.72    3.62
   1  -4  -1  203.42    3.48
   1  -4  -1  212.18    3.69
  -1   4   1  207.60    3.55
  -1   4   1  207.05    3.52
  -1   4   1  202.06    3.52
  -1   4   1  209.66    3.68
  -1   4   1  212.09    3.61
   0  -4  -1    6.85    0.38
   0  -4  -1    6.30    0.48
   0  -4  -1    5.78    0.58
   0  -4  -1    6.56    0.29
   0  -4  -1    6.34    0.36
   0  -4  -1    6.12    0.35
   0   4   1    6.85    0.37
   0   4   1    6.14    0.59
   0   4   1    6.53    0.38
   0   4   1    6.05    0.60
   0   4   1    6.79    0.52
   0   4   1    6.42    0.37
  -1  -4  -1    3.07    0.29
  -1  -4  -1    2.46    0.40
  -1  -4  -1    3.01    0.28
  -1  -4  -1    3.22    0.32
  -1  -4  -1    3.12    0.28
  -1  -4  -1    2.77    0.41
  -1  -4  -1    3.33    0.28
   1   4   1    2.87    0.28
   1   4   1    3.14    0.24
   1   4   1    2.46    0.36
   1   4   1    2.38    0.29
   1   4   1    2.68    0.42
   1   4   1    2.88    0.26
  -2  -4  -1   94.40    1.76
  -2  -4  -1   95.29    1.93
  -2  -4  -1   93.06    1.77
  -2  -4  -1   90.75    1.76
  -2  -4  -1   94.79    1.94
  -2  -4  -1   93.55    1.90
   2   4   1   93.76    1.91
   2   4   1   94.92    1.73
   2   4   1   94.90    1.76
   2   4   1   95.52    1.89
   2   4   1   94.45    1.85
   2   4   1   92.10    1.77
  -3  -4  -1   25.54    0.81
  -3  -4  -1   25.44    0.93
  -3  -4  -1   25.85    0.98
  -3  -4  -1   24.18    0.80
  -3  -4  -1   25.18    0.62
   3   4   1   24.76    0.81
   3   4   1   25.76    0.74
   3   4   1   24.99    0.79
   3   4   1   24.09    0.88
   3   4   1   24.96    0.94
   3   4   1   25.67    0.75
   3   4   1   26.34    0.81
  -4  -4  -1   90.21    1.59
  -4  -4  -1   93.50    1.98
  -4  -4  -1   94.38    1.93
  -4  -4  -1   91.60    2.05
  -4  -4  -1   94.79    1.93
   4   4   1   93.40    1.92
   4   4   1   93.33    2.08
   4   4   1   95.25    1.94
   4   4   1   92.39    1.97
   4   4   1   93.53    1.85
   4   4   1   88.95    2.02
   4   4   1   94.38    1.84
   4   4   1   91.74    1.93
  -5  -4  -1    1.87    0.57
  -5  -4  -1    2.40    0.55
  -5  -4  -1    2.01    0.53
  -5  -4  -1    2.56    0.65
   5   4   1    2.28    0.58
   5   4   1    2.50    0.49
   5   4   1    2.10    0.59
   5   4   1    3.22    0.62
   5   4   1    1.27    0.53
   5   4   1    2.91    0.48
   5   4   1    3.08    0.71
   5   4   1    2.93    0.59
  -6  -4  -1   21.53    1.38
  -6  -4  -1   18.51    1.17
  -6  -4  -1   18.12    1.16
  -6  -4  -1   20.41    1.14
   6   4   1   20.60    1.14
   6   4   1   19.92    1.23
   6   4   1   19.00    1.00
   6   4   1   18.60    1.29
   6   4   1   20.53    1.28
   6   4   1   19.28    1.17
  -7  -4  -1   20.59    1.55
  -7  -4  -1   20.20    1.36
  -7  -4  -1   20.69    1.37
  -7  -4  -1   21.18    1.29
   7   4   1   19.94    1.47
   7   4   1   22.27    1.39
   7   4   1   20.83    1.26
   7   4   1   23.59    1.37
  -8  -4  -1    1.91    0.91
  -8  -4  -1    1.48    0.98
  -8  -4  -1    1.48    0.95
  -8  -4  -1    1.26    0.92
   8   4   1   -0.29    1.06
   8   4   1    2.12    0.90
   8   4   1    1.79    0.97
   8   4   1    0.21    0.97
   8   4   1    1.06    0.87
  -9  -4  -1    5.03    1.21
  -9  -4  -1    6.92    1.23
  -9  -4  -1    3.77    1.22
   9   4   1    4.47    1.33
   9   4   1    8.17    1.32
   9   4   1    5.26    1.19
   9   4   1    3.95    1.24
   9   4   1    6.06    1.15
 -10  -4  -1    1.08    1.34
 -10  -4  -1    1.44    1.30
 -10  -4  -1    3.67    1.09
  10   4   1    0.61    0.97
  10   4   1   -0.46    1.28
  10   4   1    0.97    1.43
  10   4   1   -0.79    1.33
 -11  -4  -1    2.09    1.64
  11   4   1    2.38    1.51
  10  -5  -1    1.45    1.01
  10  -5  -1    0.16    1.49
  10  -5  -1    1.34    1.51
 -10   5   1    0.50    0.83
 -10   5   1   -0.81    1.41
 -10   5   1    0.55    1.21
   9  -5  -1   19.65    1.96
   9  -5  -1   19.42    1.85
   9  -5  -1   20.07    1.98
  -9   5   1   19.87    1.23
  -9   5   1   24.66    2.02
  -9   5   1   22.31    1.95
   8  -5  -1   10.87    1.24
   8  -5  -1   16.47    1.54
   8  -5  -1   11.54    1.23
  -8   5   1   11.30    1.21
  -8   5   1   10.92    1.15
  -8   5   1   12.90    0.98
   7  -5  -1   50.68    1.84
   7  -5  -1   55.30    1.81
  -7   5   1   50.89    1.73
  -7   5   1   51.22    1.91
  -7   5   1   50.80    1.30
   6  -5  -1    5.31    0.84
   6  -5  -1    4.05    0.53
   6  -5  -1    3.38    0.82
   6  -5  -1    3.18    0.83
  -6   5   1    2.72    0.44
  -6   5   1    2.75    0.68
  -6   5   1    4.24    0.75
   5  -5  -1   21.81    1.16
   5  -5  -1   22.31    1.12
   5  -5  -1   22.00    1.16
   5  -5  -1   22.35    0.92
  -5   5   1   21.97    1.14
  -5   5   1   21.02    1.08
  -5   5   1   21.27    1.10
  -5   5   1   20.39    0.67
   4  -5  -1  149.03    2.89
   4  -5  -1  153.24    2.93
   4  -5  -1  152.19    2.92
   4  -5  -1  149.88    2.79
   4  -5  -1  147.50    2.81
  -4   5   1  146.61    2.54
  -4   5   1  152.79    2.89
  -4   5   1  148.62    2.88
  -4   5   1  147.45    2.88
  -4   5   1  148.71    2.56
   3  -5  -1   61.58    1.37
   3  -5  -1   59.21    1.39
   3  -5  -1   58.45    1.37
  -3   5   1   59.82    1.39
  -3   5   1   57.53    1.37
  -3   5   1   59.63    1.56
  -3   5   1   58.30    1.42
  -3   5   1   57.88    1.18
   2  -5  -1   27.00    0.61
   2  -5  -1   26.87    0.59
   2  -5  -1   27.66    0.84
   2  -5  -1   26.67    0.83
   2  -5  -1   28.77    0.92
   2  -5  -1   27.16    0.90
  -2   5   1   27.16    0.92
  -2   5   1   26.26    0.82
  -2   5   1   27.43    0.83
  -2   5   1   27.49    0.77
  -2   5   1   26.20    0.96
   1  -5  -1   22.90    0.69
   1  -5  -1   22.96    0.67
   1  -5  -1   23.23    0.72
   1  -5  -1   22.68    0.56
   1  -5  -1   22.21    0.79
   1  -5  -1   22.36    0.92
  -1   5   1   22.18    0.69
  -1   5   1   22.02    0.76
  -1   5   1   23.68    0.89
  -1   5   1   22.87    0.70
   0  -5  -1  457.08    7.67
   0  -5  -1  450.54    7.47
   0  -5  -1  460.63    7.62
   0  -5  -1  438.67    7.45
   0  -5  -1  437.01    7.36
   0   5   1  444.73    7.43
   0   5   1  443.98    7.45
   0   5   1  451.61    7.47
   0   5   1  461.08    7.68
   0   5   1  464.54    7.69
   0   5   1  463.32    7.59
  -1  -5  -1   25.37    0.74
  -1  -5  -1   26.30    0.59
  -1  -5  -1   24.52    0.92
  -1  -5  -1   24.61    0.75
  -1  -5  -1   25.76    0.72
  -1  -5  -1   24.99    0.78
   1   5   1   26.90    0.88
   1   5   1   26.37    0.77
   1   5   1   23.41    0.95
   1   5   1   25.91    0.74
   1   5   1   25.57    0.70
   1   5   1   24.73    0.92
  -2  -5  -1  182.65    3.44
  -2  -5  -1  189.29    3.28
  -2  -5  -1  182.31    3.24
  -2  -5  -1  181.56    3.28
  -2  -5  -1  178.89    3.27
  -2  -5  -1  184.18    3.46
  -2  -5  -1  189.07    3.46
   2   5   1  192.36    3.44
   2   5   1  185.40    3.26
   2   5   1  195.16    3.36
   2   5   1  188.34    3.20
   2   5   1  181.91    3.27
   2   5   1  189.67    3.47
  -3  -5  -1    3.85    0.56
  -3  -5  -1    3.52    0.58
  -3  -5  -1    3.44    0.43
  -3  -5  -1    3.45    0.58
  -3  -5  -1    4.23    0.46
   3   5   1    3.47    0.42
   3   5   1    4.11    0.42
   3   5   1    3.94    0.45
   3   5   1    3.81    0.54
   3   5   1    4.08    0.53
  -4  -5  -1    6.14    0.64
  -4  -5  -1    6.64    0.59
  -4  -5  -1    6.42    0.57
  -4  -5  -1    6.70    0.43
  -4  -5  -1    5.95    0.67
   4   5   1    7.17    0.63
   4   5   1    5.30    0.65
   4   5   1    6.21    0.69
   4   5   1    6.09    0.56
   4   5   1    6.01    0.55
   4   5   1    6.93    0.64
   4   5   1    7.63    0.58
  -5  -5  -1  170.97    3.29
  -5  -5  -1  172.15    3.30
  -5  -5  -1  172.35    3.36
  -5  -5  -1  172.45    3.49
   5   5   1  173.07    3.39
   5   5   1  172.49    3.15
   5   5   1  171.28    3.42
   5   5   1  170.50    3.13
   5   5   1  170.63    3.28
   5   5   1  168.53    3.28
   5   5   1  166.90    3.28
  -6  -5  -1    3.95    0.74
  -6  -5  -1    4.05    0.71
  -6  -5  -1    4.13    0.72
   6   5   1    3.17    0.58
   6   5   1    5.05    0.71
   6   5   1    4.23    0.78
   6   5   1    4.01    0.58
   6   5   1    6.46    1.19
   6   5   1    4.41    0.78
  -7  -5  -1   18.55    1.39
  -7  -5  -1   19.53    1.59
  -7  -5  -1   20.39    1.40
  -7  -5  -1   21.43    1.39
   7   5   1   14.39    1.29
   7   5   1   19.80    1.41
   7   5   1   20.05    1.41
   7   5   1   15.03    1.51
   7   5   1   19.64    1.19
   7   5   1   17.91    1.34
   7   5   1   20.47    1.09
  -8  -5  -1    8.65    1.28
  -8  -5  -1    9.22    1.13
  -8  -5  -1   10.38    1.14
   8   5   1    9.49    0.87
   8   5   1    8.92    1.20
   8   5   1    8.99    1.30
   8   5   1    9.52    1.17
   8   5   1    7.02    1.01
   8   5   1    9.09    1.12
   8   5   1    9.28    0.91
  -9  -5  -1    4.41    1.16
  -9  -5  -1    4.94    1.11
  -9  -5  -1    3.40    2.01
  -9  -5  -1    3.27    1.36
   9   5   1    3.21    1.32
   9   5   1    3.60    1.17
   9   5   1    6.17    1.32
   9   5   1    4.83    0.95
   9   5   1    4.61    1.12
   9   5   1    5.31    0.89
   9   5   1    5.96    1.28
 -10  -5  -1    8.10    1.45
 -10  -5  -1    7.07    1.28
  10   5   1    7.50    1.43
  10   5   1    5.98    1.57
  10   5   1    7.17    1.10
  10   5   1    6.12    1.47
  10  -6  -1    6.38    2.12
  10  -6  -1    6.59    1.03
 -10   6   1    4.59    1.64
 -10   6   1    7.08    1.37
   9  -6  -1    2.16    1.37
   9  -6  -1   -0.06    1.31
   9  -6  -1    1.43    0.80
   9  -6  -1    1.34    1.05
  -9   6   1    0.34    1.06
  -9   6   1    2.84    0.65
  -9   6   1   -1.00    1.19
   8  -6  -1    1.25    0.96
   8  -6  -1   -0.99    1.00
   8  -6  -1    1.10    1.11
  -8   6   1    1.44    0.55
  -8   6   1    0.64    0.91
  -8   6   1   -0.07    1.00
  -8   6   1    0.92    1.05
   7  -6  -1   -0.28    0.92
   7  -6  -1    0.08    0.80
   7  -6  -1    0.64    0.87
  -7   6   1    1.09    0.89
  -7   6   1    0.74    0.45
  -7   6   1   -0.29    0.62
   6  -6  -1   16.89    1.75
   6  -6  -1   20.80    1.05
   6  -6  -1   23.11    1.34
   6  -6  -1   17.95    1.38
  -6   6   1   21.82    1.34
  -6   6   1   21.27    1.26
  -6   6   1   19.64    0.72
   5  -6  -1   16.89    0.98
   5  -6  -1   16.66    0.98
   5  -6  -1   17.51    1.14
   5  -6  -1   16.45    1.16
   5  -6  -1   16.94    1.19
  -5   6   1   16.40    1.13
  -5   6   1   19.00    1.12
  -5   6   1   15.30    1.22
  -5   6   1   15.79    0.58
  -5   6   1   17.54    1.10
   4  -6  -1    7.31    0.62
   4  -6  -1    8.85    0.73
   4  -6  -1    8.02    0.71
   4  -6  -1    7.07    0.61
   4  -6  -1    9.11    0.92
  -4   6   1    7.42    0.68
  -4   6   1    8.26    0.73
  -4   6   1    7.66    0.51
  -4   6   1    8.48    0.87
  -4   6   1    7.59    0.66
   3  -6  -1    8.66    0.36
   3  -6  -1    9.93    0.81
   3  -6  -1    8.60    0.81
   3  -6  -1    8.68    0.38
   3  -6  -1    9.48    0.80
  -3   6   1    9.33    0.82
  -3   6   1    8.62    0.79
  -3   6   1    7.46    0.58
  -3   6   1    9.31    0.78
  -3   6   1    7.39    0.58
   2  -6  -1   25.93    0.99
   2  -6  -1   24.76    0.92
   2  -6  -1   25.53    0.59
   2  -6  -1   24.72    0.87
   2  -6  -1   23.97    0.65
   2  -6  -1   26.24    0.90
  -2   6   1   25.92    0.94
  -2   6   1   25.88    0.87
  -2   6   1   25.11    0.84
  -2   6   1   24.41    0.88
  -2   6   1   24.95    1.06
   1  -6  -1   84.79    1.95
   1  -6  -1   86.68    1.73
   1  -6  -1   88.13    1.75
   1  -6  -1   88.69    1.90
   1  -6  -1   87.93    1.72
  -1   6   1   88.42    1.74
  -1   6   1   89.13    2.00
  -1   6   1   86.66    1.81
  -1   6   1   87.63    1.98
  -1   6   1   88.04    1.73
   0  -6  -1    3.54    0.39
   0  -6  -1    3.18    0.30
   0  -6  -1    3.44    0.56
   0  -6  -1    3.76    0.36
   0  -6  -1    3.53    0.54
   0   6   1    3.54    0.35
   0   6   1    3.49    0.50
   0   6   1    2.84    0.37
   0   6   1    3.67    0.34
   0   6   1    2.74    0.56
   0   6   1    2.79    0.56
  -1  -6  -1    5.04    0.34
  -1  -6  -1    3.47    0.40
  -1  -6  -1    4.02    0.62
  -1  -6  -1    4.55    0.43
  -1  -6  -1    4.35    0.39
   1   6   1    3.31    0.55
   1   6   1    3.55    0.40
   1   6   1    3.11    0.58
   1   6   1    3.82    0.40
   1   6   1    4.03    0.38
   1   6   1    3.62    0.63
  -2  -6  -1  121.94    2.31
  -2  -6  -1  118.33    2.31
  -2  -6  -1  125.27    2.57
  -2  -6  -1  119.39    2.26
  -2  -6  -1  122.46    2.31
  -2  -6  -1  123.50    2.57
   2   6   1  119.02    2.29
   2   6   1  121.14    2.18
   2   6   1  125.81    2.39
   2   6   1  118.89    2.28
   2   6   1  119.50    2.48
   2   6   1  120.76    2.52
  -3  -6  -1   66.25    1.52
  -3  -6  -1   64.52    1.70
  -3  -6  -1   64.36    1.53
  -3  -6  -1   67.45    1.78
  -3  -6  -1   64.48    1.79
   3   6   1   66.19    1.74
   3   6   1   67.66    1.76
   3   6   1   65.45    1.42
   3   6   1   66.01    1.50
   3   6   1   68.59    1.64
   3   6   1   65.38    1.53
  -4  -6  -1   34.11    1.17
  -4  -6  -1   33.92    1.46
  -4  -6  -1   33.58    1.36
  -4  -6  -1   35.69    1.16
  -4  -6  -1   35.83    1.41
  -4  -6  -1   35.34    0.90
   4   6   1   33.97    1.31
   4   6   1   33.97    1.35
   4   6   1   35.32    1.14
   4   6   1   34.26    1.11
   4   6   1   34.52    1.17
  -5  -6  -1    0.04    0.59
  -5  -6  -1    0.30    0.22
  -5  -6  -1    0.50    0.72
  -5  -6  -1    0.58    0.61
  -5  -6  -1    0.03    0.69
   5   6   1    0.65    0.44
   5   6   1    0.62    0.59
   5   6   1    0.43    0.72
   5   6   1    0.61    0.60
   5   6   1    1.23    0.72
   5   6   1    0.33    0.58
  -6  -6  -1   17.65    1.27
  -6  -6  -1   20.93    1.55
  -6  -6  -1   20.32    1.29
  -6  -6  -1   21.00    1.34
   6   6   1   18.97    1.41
   6   6   1   20.86    0.98
   6   6   1   17.94    1.26
   6   6   1   18.11    1.25
   6   6   1   18.33    1.29
   6   6   1   20.35    0.98
  -7  -6  -1   17.77    1.72
  -7  -6  -1   12.54    1.22
  -7  -6  -1   16.89    1.46
  -7  -6  -1   14.52    1.44
   7   6   1   14.92    1.06
   7   6   1   15.67    1.38
   7   6   1   15.31    1.34
   7   6   1   15.56    1.05
   7   6   1   16.56    1.50
   7   6   1   15.79    1.44
   7   6   1   12.92    1.12
  -8  -6  -1    4.49    1.04
  -8  -6  -1    4.97    1.07
  -8  -6  -1    5.71    1.24
  -8  -6  -1    5.87    1.09
   8   6   1    7.00    0.78
   8   6   1    5.49    1.07
   8   6   1    6.63    1.34
   8   6   1    5.93    1.14
   8   6   1    6.14    0.80
   8   6   1    7.66    1.08
   8   6   1    6.02    1.06
  -9  -6  -1    0.48    1.08
  -9  -6  -1    0.58    1.15
  -9  -6  -1   -1.23    1.38
  -9  -6  -1    0.59    1.46
   9   6   1    0.00    1.40
   9   6   1   -2.02    1.27
   9   6   1    0.23    1.18
   9   6   1    0.29    0.77
   9   6   1    0.66    0.82
 -10  -6  -1    1.14    1.28
  10   6   1    2.05    1.68
  10   6   1    5.40    1.38
 -10   7   1    1.55    1.35
 -10   7   1   -1.69    1.62
   9  -7  -1    1.21    0.73
   9  -7  -1    1.33    1.32
   9  -7  -1    0.00    1.23
   9  -7  -1    2.61    1.40
  -9   7   1   -0.94    1.10
  -9   7   1    2.00    1.33
   8  -7  -1    1.20    1.15
   8  -7  -1    0.69    0.60
   8  -7  -1    1.54    1.17
   8  -7  -1    0.86    1.05
  -8   7   1    1.49    1.13
  -8   7   1    1.73    1.02
  -8   7   1    0.85    0.42
  -8   7   1    1.26    1.10
   7  -7  -1    8.02    1.77
   7  -7  -1    3.82    0.93
   7  -7  -1    3.46    1.02
   7  -7  -1    4.35    0.75
  -7   7   1    4.68    1.16
  -7   7   1    3.91    0.93
  -7   7   1    4.68    1.02
  -7   7   1    4.16    0.38
  -7   7   1    3.49    0.89
   6  -7  -1    5.36    0.91
   6  -7  -1    6.54    0.95
   6  -7  -1    6.77    0.76
   6  -7  -1    4.85    0.84
  -6   7   1    6.68    1.12
  -6   7   1    6.07    0.91
  -6   7   1    5.62    0.95
  -6   7   1    6.81    0.91
   5  -7  -1    4.92    0.81
   5  -7  -1    3.36    0.87
   5  -7  -1    3.41    0.69
   5  -7  -1    4.31    0.80
   5  -7  -1    4.40    0.69
  -5   7   1    6.37    0.84
  -5   7   1    3.52    0.78
  -5   7   1    3.91    0.33
  -5   7   1    4.76    1.02
  -5   7   1    3.74    0.78
   4  -7  -1    7.36    0.67
   4  -7  -1   10.36    1.02
   4  -7  -1    8.88    0.77
   4  -7  -1    8.77    0.82
   4  -7  -1    6.81    0.75
   4  -7  -1    7.49    0.38
  -4   7   1    8.35    0.78
  -4   7   1    7.47    0.72
  -4   7   1    8.50    0.63
  -4   7   1    7.04    0.91
   3  -7  -1    5.64    0.68
   3  -7  -1    5.56    0.39
   3  -7  -1    6.18    0.68
   3  -7  -1    5.11    0.61
   3  -7  -1    5.24    0.31
   3  -7  -1    5.38    0.61
  -3   7   1    6.60    0.64
  -3   7   1    6.21    0.70
  -3   7   1    5.34    0.49
  -3   7   1    6.14    0.86
  -3   7   1    5.23    0.59
   2  -7  -1    1.82    0.60
   2  -7  -1    2.83    0.60
   2  -7  -1    2.34    0.49
   2  -7  -1    2.52    0.47
   2  -7  -1    2.51    0.36
  -2   7   1    2.37    0.47
  -2   7   1    1.98    0.71
  -2   7   1    1.89    0.45
  -2   7   1    2.38    0.49
   1  -7  -1    1.05    0.52
   1  -7  -1    0.08    0.37
   1  -7  -1    0.03    0.39
   1  -7  -1    0.33    0.56
   1  -7  -1   -0.23    0.40
  -1   7   1    0.33    0.64
  -1   7   1   -0.09    0.47
  -1   7   1   -0.08    0.41
  -1   7   1   -0.54    0.65
  -1   7   1    0.16    0.38
   0  -7  -1   28.85    1.25
   0  -7  -1   28.32    0.63
   0  -7  -1   28.79    0.89
   0  -7  -1   28.19    0.95
   0  -7  -1   29.06    1.17
   0   7   1   27.72    1.09
   0   7   1   28.69    1.29
   0   7   1   29.37    1.25
   0   7   1   28.79    0.89
   0   7   1   29.00    0.94
  -1  -7  -1   28.55    1.27
  -1  -7  -1   27.50    0.94
  -1  -7  -1   25.76    0.88
  -1  -7  -1   27.88    0.95
   1   7   1   26.51    0.86
   1   7   1   27.38    1.27
   1   7   1   27.26    0.93
   1   7   1   27.12    1.17
   1   7   1   26.96    1.26
   1   7   1   27.98    0.94
  -2  -7  -1   -0.14    0.44
  -2  -7  -1    0.06    0.39
  -2  -7  -1    0.60    0.42
  -2  -7  -1    0.38    0.64
  -2  -7  -1    0.75    0.44
   2   7   1    0.32    0.61
   2   7   1    0.75    0.40
   2   7   1   -0.65    0.47
   2   7   1    0.24    0.41
   2   7   1   -0.39    0.66
  -3  -7  -1    0.70    0.48
  -3  -7  -1    0.85    0.69
  -3  -7  -1    0.40    0.48
  -3  -7  -1    0.09    0.69
  -3  -7  -1    0.32    0.43
   3   7   1    0.75    0.65
   3   7   1    0.22    0.69
   3   7   1    0.04    0.45
   3   7   1    0.24    0.56
   3   7   1    0.09    0.46
   3   7   1   -0.29    0.36
  -4  -7  -1   11.90    0.73
  -4  -7  -1   11.28    0.95
  -4  -7  -1   10.85    0.96
  -4  -7  -1    9.64    0.95
  -4  -7  -1   11.97    0.98
   4   7   1   12.27    0.94
   4   7   1    9.21    0.84
   4   7   1   12.97    0.98
   4   7   1   10.27    0.92
   4   7   1   12.06    0.87
  -5  -7  -1   14.02    0.63
  -5  -7  -1   15.37    1.43
  -5  -7  -1   12.90    1.09
  -5  -7  -1   12.34    1.77
  -5  -7  -1   12.30    1.11
  -5  -7  -1   14.10    1.13
   5   7   1   13.40    1.09
   5   7   1   14.70    1.28
   5   7   1   14.30    1.06
   5   7   1   12.68    1.23
   5   7   1   13.25    1.20
  -6  -7  -1    2.49    0.99
  -6  -7  -1    2.63    0.78
  -6  -7  -1    2.46    0.77
  -6  -7  -1    1.32    0.88
   6   7   1    3.93    0.81
   6   7   1    1.32    0.93
   6   7   1    1.97    0.74
   6   7   1    2.76    0.93
  -7  -7  -1    1.18    0.98
  -7  -7  -1    1.14    0.97
  -7  -7  -1   -0.12    0.84
  -7  -7  -1    0.13    0.83
  -7  -7  -1    0.16    1.01
   7   7   1    1.16    0.59
   7   7   1    0.81    1.07
   7   7   1   -0.51    0.85
   7   7   1    0.06    0.99
   7   7   1   -0.62    1.00
   7   7   1    0.98    0.83
  -8  -7  -1    0.78    1.10
  -8  -7  -1    1.77    1.05
  -8  -7  -1    2.03    1.08
  -8  -7  -1    2.01    1.26
   8   7   1    1.40    1.12
   8   7   1   -0.21    0.99
   8   7   1    3.34    1.13
   8   7   1    0.59    0.94
   8   7   1    0.84    1.27
   8   7   1    0.87    0.68
  -9  -7  -1    5.04    1.55
  -9  -7  -1    1.33    1.24
  -9  -7  -1    0.36    1.19
  -9  -7  -1   -0.60    1.27
   9   7   1    0.64    1.17
   9   7   1   -1.06    1.35
   9   7   1    0.65    0.73
   9   7   1   -1.29    1.26
  10   7   1   -2.10    1.57
   9  -8  -1    3.57    1.63
  -9   8   1   -0.18    1.49
  -9   8   1   -0.36    1.20
   8  -8  -1    0.40    1.08
   8  -8  -1   -0.87    1.19
   8  -8  -1   -0.21    0.48
   8  -8  -1    2.25    1.31
  -8   8   1   -1.07    1.22
  -8   8   1    2.33    1.47
  -8   8   1    0.74    1.06
   7  -8  -1    3.42    1.51
   7  -8  -1    0.42    0.37
   7  -8  -1    1.10    1.04
   7  -8  -1    0.22    0.99
   7  -8  -1    0.23    1.05
  -7   8   1    2.56    1.26
  -7   8   1    0.64    1.12
  -7   8   1    2.79    1.01
  -7   8   1    0.57    1.00
   6  -8  -1   40.67    1.87
   6  -8  -1   41.54    1.79
   6  -8  -1   39.95    1.81
   6  -8  -1   41.29    1.82
   6  -8  -1   38.56    0.86
  -6   8   1   40.15    1.71
  -6   8   1   40.02    1.72
  -6   8   1   38.93    1.81
  -6   8   1   36.97    2.10
   5  -8  -1    2.27    0.72
   5  -8  -1    1.11    0.77
   5  -8  -1    2.00    0.77
   5  -8  -1    0.74    0.76
   5  -8  -1    1.57    0.84
  -5   8   1    1.69    1.01
  -5   8   1    2.13    0.74
  -5   8   1    1.92    0.38
  -5   8   1    1.70    0.85
  -5   8   1    1.91    0.83
   4  -8  -1    1.41    0.70
   4  -8  -1    1.00    0.87
  -4   8   1    1.80    0.45
  -4   8   1    1.97    0.71
  -4   8   1    2.25    0.67
  -4   8   1    2.15    0.73
  -4   8   1    2.59    0.92
   3  -8  -1    6.81    0.82
   3  -8  -1    6.55    0.67
   3  -8  -1    8.75    0.76
   3  -8  -1    7.18    0.46
   3  -8  -1    7.70    0.85
  -3   8   1    8.07    0.61
  -3   8   1    7.80    0.93
  -3   8   1    8.43    0.73
   2  -8  -1    1.48    0.66
   2  -8  -1    1.28    0.67
   2  -8  -1    0.28    0.48
   2  -8  -1    1.51    0.41
   2  -8  -1    0.73    0.56
  -2   8   1   -0.25    0.74
  -2   8   1    0.93    0.53
  -2   8   1    0.72    0.50
  -2   8   1    0.79    0.50
  -2   8   1    0.98    0.76
   1  -8  -1  142.65    3.16
   1  -8  -1  145.91    2.54
   1  -8  -1  148.51    3.01
   1  -8  -1  151.13    2.85
   1  -8  -1  143.65    2.80
   1  -8  -1  148.17    2.80
  -1   8   1  147.13    2.79
  -1   8   1  151.90    3.20
  -1   8   1  149.94    2.83
  -1   8   1  151.58    3.19
  -1   8   1  145.81    2.94
   0  -8  -1    6.79    0.33
   0  -8  -1    7.05    0.56
   0  -8  -1    7.94    0.63
   0  -8  -1    9.14    0.74
   0  -8  -1    6.86    0.80
   0  -8  -1    5.73    0.83
   0   8   1    7.33    0.88
   0   8   1    7.14    0.57
   0   8   1    7.68    0.75
   0   8   1    6.66    0.84
   0   8   1    6.60    0.58
  -1  -8  -1    3.42    0.59
  -1  -8  -1    4.45    0.77
  -1  -8  -1    3.69    0.55
  -1  -8  -1    1.51    0.72
  -1  -8  -1    3.13    0.49
  -1  -8  -1    2.46    0.52
   1   8   1    3.64    0.54
   1   8   1    2.63    0.50
   1   8   1    2.80    0.82
   1   8   1    2.06    0.76
   1   8   1    2.34    0.67
   1   8   1    3.18    0.48
  -2  -8  -1   15.14    0.87
  -2  -8  -1   14.21    0.83
  -2  -8  -1   15.08    0.91
  -2  -8  -1   14.52    0.93
   2   8   1   14.56    0.99
   2   8   1   14.76    1.32
   2   8   1   15.50    0.87
   2   8   1   15.25    1.25
   2   8   1   15.70    0.90
  -3  -8  -1    5.71    0.64
  -3  -8  -1    6.55    0.65
  -3  -8  -1    7.17    0.62
  -3  -8  -1    5.18    0.87
   3   8   1    5.88    0.93
   3   8   1    5.52    0.72
   3   8   1    5.26    0.60
   3   8   1    6.20    0.90
   3   8   1    5.56    0.62
  -4  -8  -1   46.29    1.44
  -4  -8  -1   45.51    1.89
  -4  -8  -1   44.39    1.47
  -4  -8  -1   44.60    1.28
   4   8   1   38.62    2.04
   4   8   1   44.55    1.27
   4   8   1   46.13    1.69
   4   8   1   45.54    1.42
   4   8   1   45.42    1.81
  -5  -8  -1   -0.50    0.88
  -5  -8  -1    0.76    0.41
  -5  -8  -1    1.26    0.72
  -5  -8  -1    1.17    0.96
  -5  -8  -1    1.54    0.68
   5   8   1   -0.35    0.90
   5   8   1   -0.68    0.72
   5   8   1    0.23    0.85
   5   8   1    0.64    0.60
   5   8   1    0.02    0.69
  -6  -8  -1    4.74    1.08
  -6  -8  -1    4.89    1.07
  -6  -8  -1    4.99    0.85
  -6  -8  -1    6.19    0.94
   6   8   1    4.26    0.81
   6   8   1    5.96    0.91
   6   8   1    4.45    0.84
   6   8   1    3.74    1.06
   6   8   1    5.78    1.11
  -7  -8  -1    1.39    0.90
  -7  -8  -1    0.75    0.89
  -7  -8  -1    1.67    1.18
  -7  -8  -1   -0.98    1.11
   7   8   1    0.57    1.13
   7   8   1   -0.42    1.03
   7   8   1    0.52    0.91
   7   8   1    0.49    0.85
  -8  -8  -1   -1.37    1.33
  -8  -8  -1    1.76    1.06
  -8  -8  -1    2.03    1.08
  -8  -8  -1   -0.98    1.45
   8   8   1   -0.15    1.10
   8   8   1    0.87    1.43
   8   8   1    2.43    1.03
   8   8   1    2.09    1.10
   8   8   1   -0.30    1.14
   9   8   1   -0.23    1.35
   9  -9  -1    2.15    1.46
   9  -9  -1   -0.78    1.56
  -9   9   1   -1.17    1.37
  -9   9   1    1.51    1.62
   8  -9  -1    1.84    1.45
  -8   9   1    1.71    1.32
  -8   9   1    2.63    1.63
  -8   9   1    0.96    1.19
   7  -9  -1    8.40    1.25
   7  -9  -1    7.99    1.29
   7  -9  -1    9.17    1.06
   7  -9  -1    9.37    1.38
  -7   9   1    6.86    1.16
  -7   9   1    8.39    1.52
  -7   9   1    7.20    1.57
  -7   9   1    8.36    1.17
   6  -9  -1    0.80    0.96
   6  -9  -1    0.31    0.97
   6  -9  -1   -0.12    0.99
   6  -9  -1   -0.36    0.94
  -6   9   1    0.10    0.89
  -6   9   1    0.80    0.90
  -6   9   1   -0.16    1.14
  -6   9   1   -0.33    0.94
   5  -9  -1    6.37    0.99
   5  -9  -1    6.38    1.04
   5  -9  -1    6.03    0.93
  -5   9   1    6.53    0.54
  -5   9   1    6.80    1.23
  -5   9   1    7.81    1.02
  -5   9   1    6.58    0.94
  -5   9   1    8.31    0.99
   4  -9  -1    6.38    0.83
   4  -9  -1    6.22    0.85
   4  -9  -1    5.90    1.05
  -4   9   1    6.21    0.61
  -4   9   1    3.73    0.75
  -4   9   1    5.70    1.08
  -4   9   1    6.52    0.87
   3  -9  -1   13.55    1.10
   3  -9  -1   11.45    0.56
   3  -9  -1   13.06    1.04
   3  -9  -1   13.26    1.12
   3  -9  -1   13.21    1.04
  -3   9   1   11.92    0.98
  -3   9   1   12.15    1.06
  -3   9   1   10.39    1.11
  -3   9   1   12.07    1.10
  -3   9   1    9.91    1.47
   2  -9  -1    4.67    0.52
   2  -9  -1    3.78    0.79
   2  -9  -1    4.18    0.68
   2  -9  -1    3.80    0.61
   2  -9  -1    5.47    1.54
  -2   9   1    4.11    0.67
  -2   9   1    4.49    0.67
  -2   9   1    5.38    0.96
  -2   9   1    4.41    0.62
   1  -9  -1   13.55    1.03
   1  -9  -1   13.34    0.92
   1  -9  -1   12.07    0.46
   1  -9  -1   13.34    0.93
   1  -9  -1   13.84    1.00
   1  -9  -1   14.23    1.18
  -1   9   1   14.05    0.98
  -1   9   1   12.04    1.61
  -1   9   1   15.28    0.93
  -1   9   1   14.10    1.15
   0  -9  -1   24.22    1.10
   0  -9  -1   24.20    1.00
   0  -9  -1   25.15    1.17
   0   9   1   22.83    1.34
   0   9   1   24.41    1.01
   0   9   1   25.04    1.09
  -1  -9  -1    7.09    0.67
  -1  -9  -1    8.38    0.98
  -1  -9  -1    6.63    0.61
  -1  -9  -1    6.18    0.64
  -1  -9  -1    7.04    0.95
  -1  -9  -1    8.15    0.77
   1   9   1    7.23    0.62
   1   9   1    6.25    0.66
   1   9   1    6.42    1.16
   1   9   1    7.11    0.90
   1   9   1    6.73    0.60
  -2  -9  -1    2.50    0.54
  -2  -9  -1    1.21    0.55
  -2  -9  -1    1.82    0.60
  -2  -9  -1    2.04    0.61
   2   9   1    1.80    0.64
   2   9   1    2.28    0.88
   2   9   1    1.09    0.53
   2   9   1    2.01    0.57
   2   9   1    0.99    0.79
  -3  -9  -1   -0.12    0.57
  -3  -9  -1    0.04    0.89
  -3  -9  -1    0.92    0.62
  -3  -9  -1    1.28    0.58
   3   9   1    0.91    0.95
   3   9   1   -0.07    0.58
   3   9   1    0.62    0.66
   3   9   1    0.36    0.84
   3   9   1   -0.40    0.66
  -4  -9  -1    9.00    0.84
  -4  -9  -1    9.22    0.85
  -4  -9  -1    9.36    0.72
  -4  -9  -1    9.96    1.16
  -4  -9  -1   11.01    1.20
   4   9   1   10.17    1.11
   4   9   1    9.63    0.81
   4   9   1   10.33    0.84
  -5  -9  -1   20.05    1.00
  -5  -9  -1   21.06    1.36
  -5  -9  -1   21.33    1.34
  -5  -9  -1   21.52    1.89
  -5  -9  -1   21.06    1.80
   5   9   1   20.25    1.32
   5   9   1   22.68    1.35
   5   9   1   23.13    1.67
   5   9   1   21.73    1.18
   5   9   1   23.32    1.70
  -6  -9  -1    2.02    0.86
  -6  -9  -1   -0.17    1.19
  -6  -9  -1   -0.83    0.82
  -6  -9  -1    0.13    0.33
  -6  -9  -1    0.68    1.11
   6   9   1    0.58    0.79
   6   9   1    0.61    0.83
   6   9   1   -0.65    1.05
   6   9   1    0.00    1.08
   6   9   1    0.16    0.73
  -7  -9  -1   -1.68    1.23
  -7  -9  -1    0.34    1.00
  -7  -9  -1   -0.45    1.24
  -7  -9  -1    0.96    0.94
   7   9   1    0.94    0.92
   7   9   1   -0.34    0.91
   7   9   1   -1.82    1.22
   7   9   1   -1.93    1.17
  -8  -9  -1    3.48    1.17
   8   9   1   -0.33    1.50
   8   9   1    0.02    1.31
   8   9   1    1.46    1.12
   8 -10  -1    0.90    1.26
   8 -10  -1    0.86    1.78
  -8  10   1    2.64    1.34
  -8  10   1   -3.11    1.27
   7 -10  -1    0.89    1.20
   7 -10  -1    2.76    1.39
   7 -10  -1    1.29    1.03
  -7  10   1   -0.35    1.40
  -7  10   1    1.79    1.17
  -7  10   1    1.58    1.13
   6 -10  -1    5.27    1.04
   6 -10  -1    4.15    1.91
   6 -10  -1    4.50    1.12
   6 -10  -1    3.96    1.20
   6 -10  -1    4.92    1.05
  -6  10   1    3.97    1.03
  -6  10   1    4.55    1.16
  -6  10   1    6.99    1.55
   5 -10  -1    4.72    0.98
   5 -10  -1    6.49    1.04
   5 -10  -1    5.17    1.14
   5 -10  -1    3.02    0.96
   5 -10  -1    3.79    0.97
  -5  10   1    4.92    0.95
  -5  10   1    7.67    1.43
  -5  10   1    4.46    0.60
  -5  10   1    5.48    1.04
  -5  10   1    5.25    1.23
   4 -10  -1    3.12    0.87
   4 -10  -1    0.95    0.85
   4 -10  -1    1.22    0.86
   4 -10  -1    0.28    0.84
  -4  10   1    2.39    0.84
  -4  10   1    1.24    1.09
  -4  10   1    2.56    1.16
  -4  10   1    1.16    0.60
  -4  10   1    0.80    0.77
   3 -10  -1    2.75    0.39
   3 -10  -1    2.96    0.92
   3 -10  -1    3.55    0.81
   3 -10  -1    3.05    0.92
  -3  10   1    3.15    0.80
  -3  10   1    3.64    1.09
  -3  10   1    3.90    0.70
  -3  10   1    3.20    1.09
  -3  10   1    1.46    0.70
   2 -10  -1    7.59    0.81
   2 -10  -1    6.95    0.52
   2 -10  -1    6.61    0.73
   2 -10  -1    7.22    0.96
   2 -10  -1    8.16    0.64
  -2  10   1    7.79    0.80
  -2  10   1    8.55    1.17
  -2  10   1    7.17    0.84
  -2  10   1    6.45    1.08
   1 -10  -1   21.34    1.12
   1 -10  -1   18.15    1.36
   1 -10  -1   20.32    1.10
  -1  10   1   22.21    1.17
  -1  10   1   19.57    1.71
  -1  10   1   23.33    1.56
  -1  10   1   21.04    1.10
  -1  10   1   21.74    1.37
   0 -10  -1    3.42    0.67
   0 -10  -1    2.66    0.75
   0 -10  -1    1.58    0.97
   0 -10  -1    3.11    0.60
   0  10   1    3.84    0.81
   0  10   1    3.10    0.64
   0  10   1    2.79    0.86
   0  10   1    2.29    1.03
   0  10   1    2.90    1.03
  -1 -10  -1    4.41    0.63
  -1 -10  -1    4.13    0.68
  -1 -10  -1    5.11    0.71
  -1 -10  -1    4.25    1.03
  -1 -10  -1    4.67    0.97
  -1 -10  -1    4.09    0.87
  -1 -10  -1    4.13    0.77
   1  10   1    5.00    0.69
   1  10   1    4.89    0.65
   1  10   1    4.73    1.03
   1  10   1    3.95    0.94
  -2 -10  -1    1.58    1.01
  -2 -10  -1    1.69    0.76
  -2 -10  -1    1.78    0.59
  -2 -10  -1    1.63    0.61
  -2 -10  -1    1.40    0.67
  -2 -10  -1    2.31    0.92
  -2 -10  -1    1.95    1.03
   2  10   1    1.72    0.62
   2  10   1    2.27    0.97
   2  10   1    1.17    1.03
   2  10   1    2.65    1.15
   2  10   1    2.60    0.70
  -3 -10  -1    3.88    0.72
  -3 -10  -1    2.73    0.68
  -3 -10  -1    4.20    0.71
  -3 -10  -1    2.46    1.07
  -3 -10  -1    3.13    1.06
   3  10   1    3.73    1.03
   3  10   1    3.55    0.80
   3  10   1    2.98    1.08
   3  10   1    3.59    0.86
   3  10   1    3.58    0.71
  -4 -10  -1    3.01    0.75
  -4 -10  -1    2.88    0.79
  -4 -10  -1    3.05    0.71
  -4 -10  -1    2.00    1.09
  -4 -10  -1    1.63    1.12
   4  10   1    2.91    0.84
   4  10   1    2.78    0.97
   4  10   1    2.89    1.13
   4  10   1    2.80    0.75
  -5 -10  -1    2.82    1.14
  -5 -10  -1    0.23    1.19
  -5 -10  -1    1.90    0.78
  -5 -10  -1    0.03    0.58
  -5 -10  -1    1.45    0.84
   5  10   1   -0.06    0.77
   5  10   1   -0.21    0.98
   5  10   1   -0.10    0.77
   5  10   1    1.12    1.15
  -6 -10  -1    4.65    1.01
  -6 -10  -1    5.39    0.51
  -6 -10  -1    5.89    1.41
  -6 -10  -1    1.54    1.24
  -6 -10  -1    6.89    0.99
   6  10   1    3.87    0.93
   6  10   1    7.05    0.98
   6  10   1    7.94    1.31
   6  10   1    5.57    1.39
   6  10   1    6.38    0.83
  -7 -10  -1    0.87    1.00
   7  10   1    0.47    0.91
   7  10   1   -1.00    1.35
   7  10   1    0.59    1.05
   7  10   1   -4.00    1.27
   7 -11  -1    0.43    1.21
   7 -11  -1    0.57    1.05
  -7  11   1   -0.32    1.48
   6 -11  -1   -2.30    2.07
   6 -11  -1   -1.43    1.13
   6 -11  -1    3.59    1.20
   6 -11  -1    0.05    1.16
  -6  11   1    1.36    1.39
  -6  11   1    1.17    1.09
  -6  11   1   -0.66    1.60
   5 -11  -1   -0.34    1.03
   5 -11  -1    1.16    1.08
   5 -11  -1   -1.55    1.09
   5 -11  -1   -0.02    1.03
   5 -11  -1   -0.82    0.97
  -5  11   1    0.80    0.98
  -5  11   1    2.67    1.43
  -5  11   1    0.62    0.62
  -5  11   1    1.16    0.95
  -5  11   1    0.44    1.23
   4 -11  -1   -1.76    0.88
   4 -11  -1    2.63    1.04
   4 -11  -1   -0.92    0.93
   4 -11  -1    0.65    0.94
  -4  11   1    1.25    0.86
  -4  11   1    1.17    1.24
  -4  11   1    0.91    0.68
  -4  11   1    0.70    0.95
  -4  11   1    2.70    1.29
   3 -11  -1    0.08    0.39
   3 -11  -1    2.42    1.03
   3 -11  -1   -0.47    0.83
   3 -11  -1    0.38    0.37
   3 -11  -1   -0.17    1.01
  -3  11   1    0.93    0.78
  -3  11   1   -0.40    1.17
  -3  11   1    1.08    0.73
  -3  11   1    2.04    1.23
  -3  11   1    0.43    0.84
   2 -11  -1    1.49    0.72
   2 -11  -1    2.93    0.61
   2 -11  -1    0.67    1.01
   2 -11  -1    3.42    0.81
   2 -11  -1    3.17    1.03
  -2  11   1    0.67    0.78
  -2  11   1   -0.50    1.15
  -2  11   1    1.73    0.73
  -2  11   1    2.05    1.12
  -2  11   1    3.37    0.79
   1 -11  -1   -1.16    0.97
   1 -11  -1   -0.64    0.99
   1 -11  -1   -0.25    0.71
   1 -11  -1    0.88    0.71
   1 -11  -1   -0.59    0.62
  -1  11   1   -0.23    1.13
  -1  11   1    0.61    0.69
  -1  11   1   -0.14    0.80
  -1  11   1   -0.88    1.10
  -1  11   1    0.16    0.63
   0 -11  -1    0.76    1.01
   0 -11  -1    0.63    0.80
   0 -11  -1    2.87    0.74
   0 -11  -1    2.17    0.64
   0 -11  -1    1.78    0.86
   0 -11  -1    1.95    1.04
   0  11   1    2.21    0.69
   0  11   1    0.45    1.09
   0  11   1    2.05    1.15
   0  11   1    0.20    0.89
  -1 -11  -1   -0.27    0.60
  -1 -11  -1    1.58    1.08
  -1 -11  -1    0.79    1.67
  -1 -11  -1    0.54    0.81
  -1 -11  -1    0.21    1.01
  -1 -11  -1   -0.37    0.66
  -1 -11  -1    0.49    0.69
   1  11   1   -0.92    1.10
   1  11   1   -0.15    0.66
   1  11   1    0.37    0.95
  -2 -11  -1    2.58    1.08
  -2 -11  -1    3.04    0.82
  -2 -11  -1    4.53    1.13
  -2 -11  -1    1.72    1.16
  -2 -11  -1    2.59    1.07
  -2 -11  -1    2.90    0.68
  -2 -11  -1    0.56    0.65
  -2 -11  -1    2.90    0.75
   2  11   1    1.33    0.76
   2  11   1    2.40    1.18
   2  11   1    3.59    0.74
   2  11   1    0.71    1.06
  -3 -11  -1    2.79    0.77
  -3 -11  -1    2.57    0.76
  -3 -11  -1    2.83    0.76
  -3 -11  -1    2.50    1.22
  -3 -11  -1    3.02    1.15
  -3 -11  -1    4.37    1.24
   3  11   1    5.19    1.21
   3  11   1    2.94    0.77
   3  11   1    3.26    1.33
   3  11   1    3.11    1.04
   3  11   1    3.42    0.77
  -4 -11  -1    0.74    0.78
  -4 -11  -1    2.28    0.80
  -4 -11  -1    3.83    1.22
  -4 -11  -1    2.43    1.24
   4  11   1    1.14    1.23
   4  11   1    2.45    1.05
   4  11   1    1.60    0.79
   4  11   1    2.09    0.77
  -5 -11  -1    1.63    0.84
  -5 -11  -1   -1.55    0.85
  -5 -11  -1    2.96    1.34
  -5 -11  -1    1.12    0.72
   5  11   1   -0.51    1.27
   5  11   1    1.17    1.15
   5  11   1    1.82    0.88
   5  11   1    0.81    0.82
  -6 -11  -1    1.14    0.94
   6  11   1   -0.57    1.41
   6  11   1    0.34    0.97
  -7 -11  -1   -0.74    1.08
  -6  12   1    0.73    1.54
   5 -12  -1   -0.31    1.11
  -5  12   1    0.99    1.47
   4 -12  -1    1.82    1.04
   4 -12  -1    1.53    1.24
   4 -12  -1    1.18    0.50
   4 -12  -1    1.07    1.02
   4 -12  -1    1.78    1.17
  -4  12   1    0.32    1.40
  -4  12   1   -0.91    0.95
  -4  12   1    0.35    0.97
  -4  12   1    0.36    1.44
  -4  12   1    0.96    0.98
   3 -12  -1    3.75    1.30
   3 -12  -1    7.30    1.06
   3 -12  -1    3.65    1.25
  -3  12   1    4.46    0.96
  -3  12   1    6.61    1.52
  -3  12   1    4.81    1.44
  -3  12   1    5.13    0.93
  -3  12   1    5.86    0.96
   2 -12  -1   -0.02    1.18
   2 -12  -1    0.61    1.08
   2 -12  -1   -1.18    0.81
   2 -12  -1    0.32    0.62
   2 -12  -1    1.19    0.81
   2 -12  -1    0.37    1.14
  -2  12   1    0.15    1.23
  -2  12   1   -0.19    0.79
  -2  12   1   -0.07    0.78
  -2  12   1   -0.55    1.25
  -2  12   1    1.12    0.92
   1 -12  -1   10.35    0.99
   1 -12  -1    7.40    0.83
   1 -12  -1    9.93    0.97
   1 -12  -1    8.82    1.33
   1 -12  -1    8.84    1.29
  -1  12   1    9.46    0.96
  -1  12   1   11.61    1.19
  -1  12   1    9.03    0.87
  -1  12   1    8.69    1.37
  -1  12   1    8.73    1.41
   0 -12  -1    0.19    0.98
   0 -12  -1   -0.16    1.14
   0 -12  -1    0.51    0.91
   0 -12  -1   -1.32    0.83
   0 -12  -1    0.68    0.76
   0 -12  -1   -1.30    1.14
   0 -12  -1    0.89    0.70
   0  12   1    0.56    1.26
   0  12   1    0.89    1.28
   0  12   1    0.68    0.78
   0  12   1    0.24    0.98
   0  12   1    0.21    0.70
  -1 -12  -1   -0.73    1.24
  -1 -12  -1   -0.70    1.21
  -1 -12  -1   -0.49    0.71
  -1 -12  -1    1.10    1.24
  -1 -12  -1   -0.68    0.86
  -1 -12  -1    0.41    1.01
  -1 -12  -1   -0.13    0.70
   1  12   1   -0.18    0.71
   1  12   1   -0.82    1.08
   1  12   1    0.46    0.68
   1  12   1    0.48    1.24
  -2 -12  -1    1.00    0.73
  -2 -12  -1    2.42    0.79
  -2 -12  -1    1.72    1.18
  -2 -12  -1    0.22    1.29
  -2 -12  -1    0.87    0.74
  -2 -12  -1    1.10    1.13
  -2 -12  -1   -0.87    1.26
  -2 -12  -1    1.50    1.04
   2  12   1    2.57    1.37
   2  12   1    2.40    0.75
   2  12   1    1.68    0.76
   2  12   1    1.86    1.17
  -3 -12  -1    8.26    1.42
  -3 -12  -1    7.25    0.89
  -3 -12  -1    8.05    1.45
  -3 -12  -1    6.00    0.87
   3  12   1    6.19    1.57
   3  12   1    6.74    1.09
   3  12   1    9.51    0.90
   3  12   1    7.21    0.89
   3  12   1    6.00    1.45
  -4 -12  -1    1.52    1.40
  -4 -12  -1   -1.70    0.90
  -4 -12  -1   -0.14    0.81
   4  12   1    0.16    1.32
   4  12   1   -0.25    0.85
   4  12   1    0.66    1.09
  -5 -12  -1    1.90    0.89
   5  12   1   -0.55    0.94
   5  12   1   -1.11    1.29
  -6 -12  -1    1.25    1.05
   6  12   1    0.18    1.46
   4 -13  -1   -0.16    1.71
  -4  13   1   -1.20    1.03
   3 -13  -1    0.59    1.04
  -3  13   1    2.98    1.02
  -3  13   1    4.84    1.72
   2 -13  -1    0.85    0.97
  -2  13   1    0.13    1.03
  -2  13   1    1.91    1.50
  -2  13   1   -1.08    0.88
   1 -13  -1    2.76    0.92
   1 -13  -1    2.24    0.94
  -1  13   1    1.75    1.50
  -1  13   1    0.65    1.38
  -1  13   1    1.80    0.87
  -1  13   1    3.07    1.13
   0 -13  -1   -0.37    0.97
   0 -13  -1    0.31    1.09
   0 -13  -1    1.78    0.89
   0  13   1    1.00    1.24
   0  13   1    0.59    1.50
   0  13   1   -0.20    0.76
  -1 -13  -1    4.10    0.90
  -1 -13  -1    2.01    0.94
  -1 -13  -1    3.07    1.08
  -1 -13  -1    6.02    1.29
   1  13   1    4.39    1.37
   1  13   1    3.97    1.43
   1  13   1    2.80    0.80
  -2 -13  -1    1.54    1.18
  -2 -13  -1    1.51    1.41
  -2 -13  -1   -0.93    0.81
  -2 -13  -1    0.16    0.98
  -2 -13  -1   -0.05    1.33
   2  13   1   -0.67    0.79
   2  13   1   -2.18    1.31
  -3 -13  -1    1.81    1.48
  -3 -13  -1   -1.44    0.87
   3  13   1   -2.32    0.83
  -4 -13  -1    3.33    0.97
   4  13   1    1.16    1.23
   4  13   1    0.88    0.96
   2 -14  -1   -0.77    1.06
  -2  14   1    0.81    1.22
   1 -14  -1   -1.70    2.31
   1 -14  -1    1.54    1.03
  -1  14   1   -1.49    1.34
   0 -14  -1   -0.04    1.24
   0 -14  -1    0.84    0.99
   0  14   1   -0.96    0.93
   0  14   1   -1.56    1.37
  -1 -14  -1    4.77    1.04
   1  14   1    3.34    0.93
  -1  14  -2   -0.12    1.33
   4  13  -2   -1.08    1.05
  -4 -13   2    0.37    1.10
   3  13  -2    1.12    0.90
  -3 -13   2    4.60    1.59
  -3 -13   2   -0.43    1.05
   2  13  -2   -0.27    1.44
   2  13  -2    1.35    2.30
   2  13  -2    0.04    1.25
  -2 -13   2   -1.27    1.32
  -2 -13   2    1.76    1.03
   1  13  -2    5.57    1.52
   1  13  -2    5.00    1.53
   1  13  -2    6.07    1.18
  -1 -13   2    7.38    1.15
  -1 -13   2    6.23    0.82
  -1 -13   2    6.11    1.39
  -1 -13   2    6.74    1.04
   0  13  -2    5.35    1.52
   0  13  -2    2.62    1.38
   0  13  -2    3.94    1.14
   0  13  -2    4.95    1.25
   0  13  -2    4.63    1.31
   0 -13   2    7.39    1.19
   0 -13   2    6.08    1.32
   0 -13   2    7.62    1.40
   0 -13   2    2.91    1.38
  -1  13  -2   -1.16    1.42
  -1  13  -2    1.52    1.21
  -1  13  -2   -0.26    1.35
   1 -13   2    0.91    1.35
   1 -13   2    0.86    1.41
   1 -13   2   -0.69    1.02
   1 -13   2    2.33    1.66
  -2  13  -2   -1.57    1.15
  -2  13  -2    0.93    2.29
   2 -13   2    1.87    1.14
   2 -13   2    1.49    1.35
  -3  13  -2    0.91    1.07
  -4  13  -2    4.59    1.08
   6  12  -2    3.58    1.45
   5  12  -2    0.94    1.23
  -5 -12   2   -0.19    1.08
   4  12  -2    4.88    1.50
   4  12  -2    4.24    1.04
   4  12  -2    3.19    1.46
   4  12  -2    2.03    1.02
   4  12  -2    2.73    1.06
  -4 -12   2    1.61    1.08
  -4 -12   2    4.87    1.49
  -4 -12   2    6.47    1.41
  -4 -12   2    3.13    1.05
   3  12  -2    1.02    1.38
   3  12  -2    2.43    1.42
   3  12  -2    2.53    1.07
   3  12  -2    1.68    1.01
   3  12  -2    3.28    0.98
  -3 -12   2    1.71    1.29
  -3 -12   2    2.07    1.07
  -3 -12   2    2.36    1.27
  -3 -12   2    2.81    0.68
  -3 -12   2    3.94    1.32
  -3 -12   2    3.94    1.02
  -3 -12   2   -0.61    1.36
   2  12  -2   10.32    1.56
   2  12  -2   11.65    1.16
   2  12  -2   10.15    0.89
   2  12  -2    8.37    1.10
   2  12  -2    7.55    1.37
  -2 -12   2    7.80    1.39
  -2 -12   2   14.01    1.43
  -2 -12   2   10.19    1.12
  -2 -12   2   10.40    0.91
  -2 -12   2   11.48    1.50
  -2 -12   2   11.36    1.13
  -2 -12   2   10.13    0.71
   1  12  -2    4.05    1.37
   1  12  -2    3.61    0.96
   1  12  -2    6.77    1.04
   1  12  -2    5.25    1.31
  -1 -12   2    4.64    0.72
  -1 -12   2    4.65    1.33
  -1 -12   2    5.36    0.89
  -1 -12   2    5.51    1.01
  -1 -12   2    5.91    1.18
  -1 -12   2    2.97    0.96
   0  12  -2    1.73    1.20
   0  12  -2    0.73    1.32
   0  12  -2   -0.68    0.89
   0  12  -2    0.57    1.12
   0  12  -2    0.59    0.90
   0 -12   2   -0.93    1.24
   0 -12   2   -0.04    0.87
   0 -12   2    0.52    1.01
   0 -12   2    0.21    0.92
  -1  12  -2    6.28    1.38
  -1  12  -2    7.46    1.43
  -1  12  -2    7.78    1.05
  -1  12  -2    7.40    1.21
  -1  12  -2   10.40    1.12
   1 -12   2    6.38    1.10
   1 -12   2    8.19    1.25
   1 -12   2    6.62    1.06
   1 -12   2    8.12    1.11
  -2  12  -2   -1.02    0.99
  -2  12  -2    1.95    1.33
  -2  12  -2    0.61    0.97
  -2  12  -2    1.08    0.96
  -2  12  -2    0.26    1.28
   2 -12   2   -0.17    0.92
   2 -12   2   -0.14    1.12
   2 -12   2    0.44    1.01
   2 -12   2    0.02    0.82
   2 -12   2   -0.30    1.12
  -3  12  -2    2.72    1.39
  -3  12  -2    3.76    1.13
  -3  12  -2    4.89    1.57
  -3  12  -2    2.22    1.08
  -3  12  -2    2.75    1.00
   3 -12   2    3.23    1.16
   3 -12   2    3.17    1.10
   3 -12   2    3.88    0.77
   3 -12   2    5.58    1.30
  -4  12  -2   -0.05    0.85
  -4  12  -2   -1.09    1.51
  -4  12  -2    0.72    1.32
  -4  12  -2    1.52    1.18
   4 -12   2   -0.94    1.25
   4 -12   2   -0.28    1.17
   4 -12   2   -0.24    1.19
  -5  12  -2   -2.48    1.15
   5 -12   2    0.22    1.70
   5 -12   2   -0.88    1.35
   5 -12   2   -0.42    1.24
   6 -12   2    4.70    1.56
   7  11  -2   -1.52    1.40
   6  11  -2   -0.65    1.27
   6  11  -2    0.36    1.32
   6  11  -2    0.57    1.28
  -6 -11   2    1.92    1.08
  -6 -11   2   -1.29    1.47
  -6 -11   2   -1.36    1.85
   5  11  -2   11.96    1.20
   5  11  -2   14.04    1.55
   5  11  -2   16.23    1.62
   5  11  -2   15.22    1.40
   5  11  -2   18.97    1.73
  -5 -11   2   14.36    1.50
  -5 -11   2   17.34    1.70
  -5 -11   2   17.17    1.73
  -5 -11   2   15.04    1.30
   4  11  -2    3.77    0.97
   4  11  -2    1.73    1.30
   4  11  -2    1.49    1.19
   4  11  -2    3.91    0.97
   4  11  -2    2.11    0.95
  -4 -11   2    5.04    1.31
  -4 -11   2    3.66    1.18
  -4 -11   2    2.21    1.00
  -4 -11   2    3.67    1.29
  -4 -11   2    3.87    1.00
   3  11  -2    4.95    0.93
   3  11  -2    6.95    1.26
   3  11  -2    5.22    1.30
   3  11  -2    5.82    0.90
   3  11  -2    5.17    0.94
  -3 -11   2    5.64    1.21
  -3 -11   2    5.82    1.27
  -3 -11   2    6.42    0.68
  -3 -11   2    4.33    0.96
  -3 -11   2    4.42    1.22
  -3 -11   2    5.55    0.96
   2  11  -2    1.69    1.10
   2  11  -2    2.92    1.24
   2  11  -2    3.99    0.73
   2  11  -2    1.89    0.87
   2  11  -2    2.16    0.85
  -2 -11   2    3.16    0.88
  -2 -11   2    2.36    1.14
  -2 -11   2    4.45    1.17
  -2 -11   2    2.33    0.52
  -2 -11   2    2.36    0.87
  -2 -11   2    2.97    1.10
  -2 -11   2    2.61    0.68
   1  11  -2   -0.57    1.03
   1  11  -2    0.28    0.82
   1  11  -2   -1.68    1.03
   1  11  -2   -0.14    0.76
   1  11  -2    0.67    1.10
  -1 -11   2   -0.84    1.00
  -1 -11   2   -0.08    0.98
  -1 -11   2    0.50    0.99
  -1 -11   2   -0.05    0.80
  -1 -11   2   -0.73    0.56
  -1 -11   2   -0.08    0.83
   0  11  -2   24.99    1.96
   0  11  -2   25.28    1.91
   0  11  -2   24.16    1.54
   0  11  -2   26.16    1.80
   0  11  -2   24.91    1.49
   0 -11   2   26.06    1.83
   0 -11   2   24.19    1.48
   0 -11   2   24.50    1.75
   0 -11   2   23.78    1.55
  -1  11  -2    1.51    1.12
  -1  11  -2    0.92    1.10
  -1  11  -2    0.26    0.83
  -1  11  -2    0.76    0.89
  -1  11  -2    0.93    0.85
   1 -11   2    1.08    0.83
   1 -11   2    1.07    0.84
   1 -11   2    0.75    0.94
   1 -11   2    2.43    0.88
  -2  11  -2   21.44    2.03
  -2  11  -2   19.02    1.86
  -2  11  -2   17.40    1.53
  -2  11  -2   19.84    1.60
  -2  11  -2   18.97    1.51
   2 -11   2   20.31    1.75
   2 -11   2   20.37    1.54
   2 -11   2   20.57    1.64
   2 -11   2   19.74    1.64
   2 -11   2   19.16    1.26
  -3  11  -2    7.62    1.30
  -3  11  -2    7.58    1.12
  -3  11  -2    6.13    1.02
  -3  11  -2    4.65    1.06
   3 -11   2    4.50    0.97
   3 -11   2    6.23    1.10
   3 -11   2    6.50    0.75
   3 -11   2    4.07    1.08
  -4  11  -2    0.86    0.77
  -4  11  -2    0.57    1.22
  -4  11  -2    1.59    1.04
  -4  11  -2    1.03    1.03
   4 -11   2    0.75    0.58
   4 -11   2    0.32    0.46
   4 -11   2    2.75    1.25
   4 -11   2    0.50    1.12
   4 -11   2    1.32    1.71
   4 -11   2   -0.86    1.00
   4 -11   2    0.47    0.99
  -5  11  -2    8.09    1.59
  -5  11  -2    7.81    0.82
  -5  11  -2    5.00    2.08
   5 -11   2    7.66    1.37
   5 -11   2    6.33    1.09
   5 -11   2    7.29    1.14
   5 -11   2    5.20    1.23
   5 -11   2    6.17    0.74
  -6  11  -2    3.10    1.24
   6 -11   2   -0.41    1.06
   6 -11   2    3.05    1.54
   6 -11   2    1.01    1.06
   6 -11   2    0.43    0.82
  -7  11  -2    2.12    1.46
   7  10  -2    0.64    1.19
   7  10  -2    0.52    1.35
   7  10  -2    1.31    0.72
   7  10  -2    0.52    1.31
  -7 -10   2    4.96    2.32
  -7 -10   2    1.23    1.17
  -7 -10   2    2.21    1.18
  -7 -10   2    2.37    1.29
   6  10  -2    0.59    1.06
   6  10  -2    0.06    0.94
   6  10  -2   -0.25    0.58
   6  10  -2   -1.35    1.31
   6  10  -2    1.28    1.14
  -6 -10   2    0.56    1.03
  -6 -10   2   -1.34    1.19
  -6 -10   2    0.57    1.04
  -6 -10   2    0.18    0.47
  -6 -10   2   -0.34    1.19
   5  10  -2    2.79    0.98
   5  10  -2    3.36    0.96
   5  10  -2    5.10    1.06
   5  10  -2    4.15    1.25
   5  10  -2    5.82    1.23
  -5 -10   2    5.87    1.25
  -5 -10   2    4.59    0.99
  -5 -10   2    3.53    1.01
  -5 -10   2    3.71    1.13
   4  10  -2   32.56    1.61
   4  10  -2   34.75    1.66
   4  10  -2   32.84    2.04
   4  10  -2   33.78    1.94
   4  10  -2   24.06    2.21
  -4 -10   2   31.64    1.65
  -4 -10   2   27.98    1.79
  -4 -10   2   35.43    2.08
  -4 -10   2   29.37    1.64
   3  10  -2    3.75    0.84
   3  10  -2    4.55    1.11
   3  10  -2    3.86    0.84
   3  10  -2    2.47    0.76
   3  10  -2    2.88    1.07
  -3 -10   2    2.96    0.85
  -3 -10   2    3.37    1.02
  -3 -10   2    3.35    1.07
  -3 -10   2    2.44    0.54
  -3 -10   2    2.54    0.87
  -3 -10   2    4.25    1.01
   2  10  -2    6.35    1.13
   2  10  -2    7.52    0.89
   2  10  -2    7.00    1.12
   2  10  -2    7.16    0.73
  -2 -10   2    6.81    0.68
  -2 -10   2    6.29    0.86
  -2 -10   2    6.77    1.07
  -2 -10   2    6.98    0.87
  -2 -10   2    7.47    0.55
  -2 -10   2    7.51    1.09
   1  10  -2    5.09    0.80
   1  10  -2    5.13    0.99
   1  10  -2    5.33    1.11
   1  10  -2    4.86    1.02
   1  10  -2    4.47    0.55
  -1 -10   2    3.20    1.00
  -1 -10   2    5.25    1.00
  -1 -10   2    6.46    0.86
  -1 -10   2    5.20    0.82
  -1 -10   2    4.32    0.57
   0  10  -2   -0.58    0.91
   0  10  -2    0.00    0.69
   0  10  -2    1.12    0.92
   0  10  -2   -1.87    0.81
   0 -10   2   -0.56    0.76
   0 -10   2    0.10    0.72
   0 -10   2    0.60    0.69
   0 -10   2   -0.17    0.93
  -1  10  -2   47.58    1.96
  -1  10  -2   47.04    1.71
  -1  10  -2   46.41    1.98
   1 -10   2   45.77    1.79
   1 -10   2   45.35    1.71
   1 -10   2   45.97    1.66
   1 -10   2   45.79    1.60
  -2  10  -2   14.72    1.40
  -2  10  -2   16.37    1.33
  -2  10  -2   15.07    1.31
  -2  10  -2   13.84    1.06
   2 -10   2   14.25    1.35
   2 -10   2   16.38    1.41
   2 -10   2   13.90    1.08
   2 -10   2   16.42    1.42
  -3  10  -2    1.90    1.08
  -3  10  -2    1.46    0.75
  -3  10  -2    1.42    0.80
  -3  10  -2    1.71    0.90
   3 -10   2    1.59    0.89
   3 -10   2    1.88    0.85
   3 -10   2    1.93    0.36
   3 -10   2    1.45    0.62
  -4  10  -2    2.56    0.90
  -4  10  -2    2.60    0.74
  -4  10  -2    1.97    0.92
  -4  10  -2    1.96    1.16
   4 -10   2    2.72    1.08
   4 -10   2    2.46    0.54
   4 -10   2    0.17    1.12
   4 -10   2    1.93    0.57
   4 -10   2    1.95    0.99
   4 -10   2    2.77    0.94
  -5  10  -2    3.98    0.69
  -5  10  -2    6.09    1.18
  -5  10  -2    3.25    0.99
  -5  10  -2    5.83    1.38
   5 -10   2    5.19    1.17
   5 -10   2    3.31    0.93
   5 -10   2    3.45    0.72
   5 -10   2    4.95    0.96
   5 -10   2    4.81    1.17
  -6  10  -2    7.94    1.29
  -6  10  -2    6.17    1.51
  -6  10  -2    6.40    0.61
   6 -10   2    9.36    1.10
   6 -10   2    7.60    0.94
   6 -10   2    6.91    1.27
   6 -10   2    6.65    1.01
   6 -10   2    9.92    1.40
   6 -10   2    6.80    2.18
  -7  10  -2    3.91    1.37
   7 -10   2    2.80    0.99
   7 -10   2    4.68    1.46
   7 -10   2    4.01    1.06
  -8  10  -2   -1.05    1.48
   8 -10   2   -1.56    1.23
   8 -10   2   -0.32    1.67
   9   9  -2   -1.36    1.63
   8   9  -2    2.01    1.25
   8   9  -2    0.63    1.42
   8   9  -2    0.32    0.96
   8   9  -2    0.27    1.28
  -8  -9   2   -0.66    1.17
  -8  -9   2   -0.99    1.46
   7   9  -2    0.72    1.02
   7   9  -2    0.05    1.19
   7   9  -2    0.42    0.82
   7   9  -2   -0.56    1.24
   7   9  -2    0.04    1.10
  -7  -9   2    0.01    1.23
  -7  -9   2   -0.13    1.07
  -7  -9   2   -1.24    1.02
  -7  -9   2    1.56    1.19
   6   9  -2   -0.85    0.95
   6   9  -2   -0.38    0.97
   6   9  -2   -0.49    1.11
   6   9  -2   -0.71    0.88
   6   9  -2    0.04    0.63
  -6  -9   2   -0.07    0.36
  -6  -9   2    0.20    0.96
  -6  -9   2    0.85    1.09
  -6  -9   2   -2.83    1.04
  -6  -9   2    1.31    0.97
   5   9  -2    0.09    0.48
   5   9  -2    0.14    0.94
   5   9  -2   -1.93    0.93
   5   9  -2   -0.55    0.76
   5   9  -2   -0.73    0.86
   5   9  -2   -0.85    1.06
  -5  -9   2   -0.45    0.83
  -5  -9   2   -0.48    0.86
  -5  -9   2   -0.52    1.01
  -5  -9   2   -0.04    0.96
   4   9  -2    1.75    0.78
   4   9  -2    0.31    0.98
   4   9  -2    1.94    0.81
   4   9  -2    1.55    1.00
  -4  -9   2    1.51    0.80
  -4  -9   2    2.14    0.83
  -4  -9   2    2.19    0.97
   3   9  -2    1.04    0.78
   3   9  -2    0.46    0.67
   3   9  -2    1.91    0.75
   3   9  -2    0.53    0.92
   3   9  -2    1.00    0.89
  -3  -9   2    1.17    0.85
  -3  -9   2    0.53    0.44
  -3  -9   2    0.07    0.71
  -3  -9   2    1.31    0.94
  -3  -9   2    1.36    0.73
   2   9  -2    5.45    0.65
   2   9  -2    4.44    0.84
   2   9  -2    6.11    0.81
   2   9  -2    3.59    0.90
   2   9  -2    4.21    0.89
  -2  -9   2    6.07    0.81
  -2  -9   2    3.36    0.87
  -2  -9   2    5.63    0.47
  -2  -9   2    3.82    0.72
  -2  -9   2    5.22    0.99
  -2  -9   2    4.56    0.55
   1   9  -2    0.66    0.44
   1   9  -2    1.40    0.71
   1   9  -2    0.11    0.99
   1   9  -2    0.80    0.81
   1   9  -2    0.70    0.67
  -1  -9   2    0.89    0.62
  -1  -9   2    0.53    0.69
  -1  -9   2    0.17    0.78
  -1  -9   2    0.91    0.89
  -1  -9   2   -0.21    0.77
   0   9  -2    8.89    1.02
   0   9  -2    9.42    0.89
   0   9  -2    8.18    0.80
   0   9  -2    5.74    1.13
   0  -9   2   10.31    1.13
   0  -9   2   11.00    0.94
   0  -9   2    9.64    0.99
   0  -9   2    8.99    0.83
   0  -9   2    9.56    0.83
  -1   9  -2   13.05    1.19
  -1   9  -2   12.85    1.17
   1  -9   2   12.49    1.07
   1  -9   2   12.11    1.11
   1  -9   2   14.50    1.37
   1  -9   2   14.04    1.19
  -2   9  -2    2.84    0.95
  -2   9  -2    2.03    0.85
  -2   9  -2    1.33    0.70
   2  -9   2    1.97    0.61
   2  -9   2    2.62    0.71
   2  -9   2    2.15    0.70
   2  -9   2    2.52    0.78
   2  -9   2    2.18    0.25
  -3   9  -2    1.83    1.04
  -3   9  -2    6.17    0.87
  -3   9  -2    5.23    1.00
   3  -9   2    5.64    0.63
   3  -9   2    6.00    0.87
   3  -9   2    6.64    1.25
   3  -9   2    4.79    0.46
   3  -9   2    6.76    0.92
  -4   9  -2    4.01    0.88
  -4   9  -2    5.22    1.13
  -4   9  -2    3.97    0.89
   4  -9   2    5.09    0.60
   4  -9   2    3.36    0.90
   4  -9   2    4.75    0.57
   4  -9   2    3.17    0.92
   4  -9   2    5.51    1.50
   4  -9   2    3.96    0.90
  -5   9  -2    1.52    0.90
  -5   9  -2    2.72    0.98
  -5   9  -2    0.65    1.12
  -5   9  -2    0.75    0.56
   5  -9   2    2.65    0.93
   5  -9   2    1.27    0.79
   5  -9   2    1.09    0.96
   5  -9   2    1.27    0.66
   5  -9   2    0.38    0.95
  -6   9  -2    2.38    0.49
  -6   9  -2    1.58    1.01
  -6   9  -2    2.74    1.13
  -6   9  -2    3.97    1.29
   6  -9   2    2.30    1.06
   6  -9   2    3.06    0.83
   6  -9   2    3.31    1.25
   6  -9   2    2.14    0.83
   6  -9   2    1.69    0.84
   6  -9   2    2.23    1.12
  -7   9  -2    0.45    1.36
  -7   9  -2    0.66    0.94
  -7   9  -2   -1.33    1.17
   7  -9   2    0.49    1.25
   7  -9   2    1.05    1.27
   7  -9   2    2.59    0.97
   7  -9   2    0.92    0.85
  -8   9  -2    2.23    1.08
  -8   9  -2   -3.20    1.43
   8  -9   2    3.07    1.21
   8  -9   2   -1.03    1.49
   9   8  -2   -0.13    1.28
   9   8  -2   -0.27    1.20
   9   8  -2   -1.93    1.24
  -9  -8   2   -0.95    1.33
   8   8  -2    5.63    1.10
   8   8  -2    4.01    1.13
   8   8  -2    9.19    1.42
   8   8  -2    6.71    1.35
   8   8  -2    6.73    1.44
  -8  -8   2    9.39    1.39
  -8  -8   2    9.84    1.37
  -8  -8   2    6.97    1.27
  -8  -8   2    8.97    1.46
   7   8  -2    2.20    0.86
   7   8  -2    1.63    1.16
   7   8  -2   -0.24    1.06
   7   8  -2    1.07    0.96
   7   8  -2   -0.05    1.08
  -7  -8   2    0.89    1.18
  -7  -8   2    0.45    0.95
  -7  -8   2   -0.66    0.95
  -7  -8   2    2.50    1.09
   6   8  -2   15.12    1.19
   6   8  -2   11.71    1.19
   6   8  -2   12.13    1.16
   6   8  -2   13.18    1.22
   6   8  -2   11.79    1.07
  -6  -8   2   14.65    1.25
  -6  -8   2   14.05    1.30
  -6  -8   2   13.05    1.10
  -6  -8   2   13.16    1.14
   5   8  -2    1.03    0.52
   5   8  -2    0.40    0.89
   5   8  -2    1.72    0.81
  -5  -8   2    0.14    0.94
  -5  -8   2    0.53    0.78
  -5  -8   2   -0.11    0.78
   4   8  -2   10.07    0.88
   4   8  -2    8.86    0.68
   4   8  -2    9.05    1.06
   4   8  -2    7.76    0.84
   4   8  -2    7.52    0.85
   4   8  -2    7.89    0.99
  -4  -8   2   10.71    1.65
  -4  -8   2    6.79    0.93
  -4  -8   2    7.53    0.84
   3   8  -2   57.64    1.68
   3   8  -2   50.22    2.28
   3   8  -2   51.31    1.85
   3   8  -2   54.52    1.87
  -3  -8   2   58.84    2.54
  -3  -8   2   55.96    1.26
  -3  -8   2   55.87    1.67
  -3  -8   2   59.12    1.70
  -3  -8   2   58.88    1.87
   2   8  -2    4.46    0.69
   2   8  -2    5.08    0.57
   2   8  -2    4.16    0.88
   2   8  -2    6.23    0.71
  -2  -8   2    5.87    0.55
  -2  -8   2    4.56    0.79
  -2  -8   2    4.89    0.70
  -2  -8   2    6.24    0.91
  -2  -8   2    5.32    0.71
  -2  -8   2    4.65    0.50
   1   8  -2    7.17    0.53
   1   8  -2    7.90    0.71
   1   8  -2    8.01    0.74
   1   8  -2    5.08    0.86
   1   8  -2    8.24    0.89
  -1  -8   2    8.98    0.89
  -1  -8   2    7.71    0.76
  -1  -8   2    7.87    0.72
  -1  -8   2    9.36    0.89
   0   8  -2    2.42    0.80
   0   8  -2    2.11    0.31
   0   8  -2    2.62    0.57
   0   8  -2    2.28    0.76
   0   8  -2    2.79    0.63
   0  -8   2    2.13    0.75
   0  -8   2    2.45    0.63
   0  -8   2    2.41    0.69
   0  -8   2    1.63    0.62
   0  -8   2    2.09    0.57
  -1   8  -2   61.22    1.63
  -1   8  -2   60.94    1.68
  -1   8  -2   62.82    1.87
   1  -8   2   62.40    1.69
   1  -8   2   65.17    1.70
   1  -8   2   61.18    1.61
   1  -8   2   62.60    1.65
  -2   8  -2   15.11    1.11
  -2   8  -2   12.64    1.28
   2  -8   2   15.81    1.04
   2  -8   2   14.70    0.56
   2  -8   2   14.74    0.87
   2  -8   2   13.63    1.11
   2  -8   2   16.35    1.08
  -3   8  -2    4.77    1.18
  -3   8  -2    4.67    0.74
  -3   8  -2    5.22    0.75
   3  -8   2    4.52    0.91
   3  -8   2    4.71    0.56
   3  -8   2    5.02    0.74
   3  -8   2    3.73    0.68
   3  -8   2    4.38    0.46
  -4   8  -2    3.42    0.80
  -4   8  -2    4.08    0.99
   4  -8   2    4.16    0.80
   4  -8   2    4.66    0.59
   4  -8   2    3.30    0.79
   4  -8   2    4.16    0.87
   4  -8   2    5.34    0.56
   4  -8   2    3.64    0.70
  -5   8  -2    4.01    0.91
  -5   8  -2    4.21    0.87
  -5   8  -2    3.36    1.04
  -5   8  -2    3.97    0.78
   5  -8   2    3.80    0.93
   5  -8   2    5.70    0.77
   5  -8   2    5.25    0.75
   5  -8   2    4.73    0.69
   5  -8   2    3.27    0.89
  -6   8  -2   15.08    1.51
  -6   8  -2   13.00    1.30
  -6   8  -2   12.61    0.75
  -6   8  -2   12.37    1.36
  -6   8  -2   13.93    1.02
  -6   8  -2   13.00    1.18
   6  -8   2   16.86    1.30
   6  -8   2   15.20    1.32
   6  -8   2   13.74    1.21
   6  -8   2   13.18    1.17
   6  -8   2   14.73    1.20
   6  -8   2   14.98    1.27
  -7   8  -2    0.18    1.17
  -7   8  -2   -0.26    0.98
  -7   8  -2    0.94    1.26
  -7   8  -2   -0.29    0.67
  -7   8  -2   -0.48    0.86
   7  -8   2   -0.91    1.06
   7  -8   2   -0.07    1.01
   7  -8   2    0.28    0.69
   7  -8   2   -0.19    0.91
   7  -8   2   -0.38    1.12
  -8   8  -2    2.26    1.42
  -8   8  -2   -0.82    1.34
  -8   8  -2    0.87    0.69
  -8   8  -2    1.68    0.97
   8  -8   2   -0.90    1.03
   8  -8   2   -0.09    1.24
   8  -8   2   -1.51    1.26
  -9   8  -2    3.62    1.74
  -9   8  -2    3.42    1.18
   9  -8   2    2.18    1.39
  10   7  -2    1.99    1.42
  10   7  -2    1.14    1.55
  10   7  -2    2.52    1.41
   9   7  -2    7.36    1.30
   9   7  -2   10.19    1.63
   9   7  -2    7.90    1.33
   9   7  -2    9.05    1.47
  -9  -7   2    7.31    1.38
  -9  -7   2    8.91    1.47
  -9  -7   2    7.84    1.44
  -9  -7   2    7.34    1.56
   8   7  -2   -0.12    0.95
   8   7  -2    0.51    1.15
   8   7  -2   -0.06    1.09
   8   7  -2    0.65    1.24
   8   7  -2    1.89    0.98
  -8  -7   2   -1.88    1.02
  -8  -7   2    0.75    1.05
  -8  -7   2    0.79    1.18
  -8  -7   2    0.78    1.25
   7   7  -2   -0.24    1.11
   7   7  -2   -0.08    0.96
   7   7  -2   -1.19    0.78
   7   7  -2   -0.50    0.99
   7   7  -2    0.68    0.83
  -7  -7   2   -0.01    1.01
  -7  -7   2   -0.35    0.92
  -7  -7   2   -0.18    0.86
  -7  -7   2   -0.58    0.90
   6   7  -2    9.89    0.94
   6   7  -2   10.87    1.10
   6   7  -2    8.73    0.80
   6   7  -2   12.67    1.10
  -6  -7   2   11.44    1.23
  -6  -7   2   10.75    1.03
  -6  -7   2   10.57    1.00
  -6  -7   2   11.44    1.11
   5   7  -2   50.39    1.41
   5   7  -2   54.23    1.74
   5   7  -2   50.81    1.66
  -5  -7   2   50.78    1.79
  -5  -7   2   50.76    1.72
  -5  -7   2   49.96    1.79
   4   7  -2   48.12    1.65
   4   7  -2   48.14    1.55
   4   7  -2   46.06    1.16
   4   7  -2   45.39    1.62
   4   7  -2   43.55    1.74
  -4  -7   2   46.11    1.56
  -4  -7   2   46.99    1.61
  -4  -7   2   48.15    1.74
  -4  -7   2   49.47    1.56
   3   7  -2   39.79    1.36
   3   7  -2   38.94    1.32
   3   7  -2   41.96    1.53
   3   7  -2   39.44    1.33
   3   7  -2   39.53    1.48
   3   7  -2   40.49    0.90
  -3  -7   2   41.36    1.45
  -3  -7   2   39.54    0.95
  -3  -7   2   41.34    1.40
  -3  -7   2   41.42    1.38
  -3  -7   2   43.19    1.59
   2   7  -2    0.62    0.55
   2   7  -2   -0.07    0.50
   2   7  -2    0.37    0.44
   2   7  -2    0.17    0.62
  -2  -7   2    0.39    0.34
  -2  -7   2    0.20    0.58
  -2  -7   2    0.10    0.52
  -2  -7   2   -0.08    0.50
  -2  -7   2    0.56    0.28
   1   7  -2  150.18    2.90
   1   7  -2  146.86    2.70
   1   7  -2  144.62    2.97
   1   7  -2  150.71    2.88
   1   7  -2  149.61    3.10
  -1  -7   2  148.85    2.89
  -1  -7   2  149.39    3.02
  -1  -7   2  152.89    2.92
  -1  -7   2  144.31    2.99
   0   7  -2   41.11    1.38
   0   7  -2   41.29    1.23
   0   7  -2   40.06    0.90
   0   7  -2   39.74    1.24
   0  -7   2   40.55    1.22
   0  -7   2   38.34    1.26
   0  -7   2   40.83    1.33
   0  -7   2   40.71    1.28
   0  -7   2   41.05    1.26
  -1   7  -2   30.62    1.13
  -1   7  -2   29.75    1.09
  -1   7  -2   27.74    1.27
   1  -7   2   30.12    1.10
   1  -7   2   27.98    1.04
   1  -7   2   32.11    1.15
   1  -7   2   30.32    1.10
   1  -7   2   29.73    0.56
  -2   7  -2  120.00    2.65
  -2   7  -2  119.39    2.48
  -2   7  -2  120.50    2.50
   2  -7   2  122.32    2.52
   2  -7   2  121.78    2.50
   2  -7   2  120.34    2.34
   2  -7   2  119.35    2.43
   2  -7   2  120.83    2.15
  -3   7  -2    1.86    0.72
  -3   7  -2    2.72    0.65
  -3   7  -2    2.33    0.60
   3  -7   2    2.50    0.55
   3  -7   2    1.97    0.41
   3  -7   2    2.58    0.46
   3  -7   2    2.10    0.64
   3  -7   2    2.93    0.65
  -4   7  -2   51.91    1.73
  -4   7  -2   52.07    1.37
  -4   7  -2   52.41    1.63
  -4   7  -2   50.72    1.46
   4  -7   2   54.74    1.92
   4  -7   2   49.81    1.61
   4  -7   2   51.13    1.38
   4  -7   2   49.63    1.61
   4  -7   2   51.28    1.45
   4  -7   2   49.61    1.25
  -5   7  -2    2.04    0.84
  -5   7  -2    2.83    0.67
  -5   7  -2    2.38    0.58
  -5   7  -2    3.11    0.95
   5  -7   2    2.18    0.79
   5  -7   2    2.80    0.61
   5  -7   2    1.31    0.65
   5  -7   2    2.14    0.78
   5  -7   2    1.75    0.59
  -6   7  -2   -0.51    0.90
  -6   7  -2    0.64    0.72
  -6   7  -2    0.05    0.60
  -6   7  -2    0.59    0.61
   6  -7   2   -0.54    0.87
   6  -7   2   -0.68    0.79
   6  -7   2    0.36    0.58
   6  -7   2    1.17    1.12
   6  -7   2    0.55    0.73
  -7   7  -2   31.90    1.53
  -7   7  -2   31.77    1.94
  -7   7  -2   31.77    1.82
  -7   7  -2   30.21    1.28
   7  -7   2   29.41    1.94
   7  -7   2   29.18    1.23
   7  -7   2   29.71    1.92
   7  -7   2   30.06    0.86
   7  -7   2   33.53    1.92
   7  -7   2   30.63    1.69
  -8   7  -2    4.08    1.23
  -8   7  -2    5.19    0.97
  -8   7  -2    3.21    1.30
  -8   7  -2    5.88    0.84
   8  -7   2    2.92    1.20
   8  -7   2    3.36    1.26
   8  -7   2    4.24    0.54
   8  -7   2    6.07    1.34
   8  -7   2    6.76    1.13
  -9   7  -2    6.34    1.12
  -9   7  -2    4.64    1.31
  -9   7  -2    2.17    1.56
   9  -7   2    2.44    1.62
   9  -7   2    3.43    1.29
   9  -7   2    3.41    2.16
  10   6  -2   -0.81    1.46
  10   6  -2    2.70    1.45
  10   6  -2    0.92    1.18
 -10  -6   2    2.42    1.58
   9   6  -2    8.58    1.62
   9   6  -2    5.48    1.37
   9   6  -2    6.70    0.70
   9   6  -2    3.58    1.22
   9   6  -2    5.12    1.09
   9   6  -2    4.38    1.39
  -9  -6   2    4.32    1.33
  -9  -6   2    8.99    1.36
  -9  -6   2    7.03    1.42
   8   6  -2    0.66    0.99
   8   6  -2    0.52    0.51
   8   6  -2    1.88    0.95
   8   6  -2    0.60    1.09
   8   6  -2    0.48    0.93
  -8  -6   2    0.38    1.03
  -8  -6   2    1.49    1.13
  -8  -6   2    0.55    1.82
   7   6  -2    6.57    0.97
   7   6  -2    7.38    1.10
   7   6  -2    6.66    1.01
   7   6  -2    6.62    0.50
   7   6  -2    6.75    0.92
  -7  -6   2    6.41    1.03
  -7  -6   2    5.04    1.03
  -7  -6   2    5.87    1.09
   6   6  -2   -0.19    0.62
   6   6  -2    0.60    0.31
   6   6  -2   -0.77    0.72
   6   6  -2    0.49    0.80
  -6  -6   2   -0.01    0.78
  -6  -6   2   -0.35    0.78
  -6  -6   2   -0.74    0.73
  -6  -6   2    0.78    0.75
   5   6  -2   35.40    1.43
   5   6  -2   28.02    2.04
   5   6  -2   34.38    1.41
   5   6  -2   33.83    1.18
  -5  -6   2   36.17    1.42
  -5  -6   2   35.20    1.42
  -5  -6   2   36.84    1.60
  -5  -6   2   37.69    1.45
   4   6  -2  104.35    2.42
   4   6  -2  104.32    2.30
   4   6  -2  105.74    2.33
   4   6  -2  100.49    2.03
   4   6  -2  108.20    2.31
  -4  -6   2  102.09    2.31
  -4  -6   2  102.38    2.31
  -4  -6   2  103.83    2.42
  -4  -6   2  104.21    2.32
   3   6  -2    0.64    0.51
   3   6  -2    1.36    0.30
   3   6  -2    0.90    0.60
   3   6  -2    0.23    0.54
  -3  -6   2    1.62    0.58
  -3  -6   2    1.29    0.53
  -3  -6   2    1.35    0.54
  -3  -6   2    0.61    0.51
   2   6  -2   12.46    0.81
   2   6  -2   12.72    0.85
   2   6  -2   12.63    0.36
   2   6  -2   12.10    0.95
  -2  -6   2   12.95    0.46
  -2  -6   2   13.26    0.85
  -2  -6   2   12.32    0.89
  -2  -6   2   12.16    0.86
  -2  -6   2   12.08    0.55
   1   6  -2   10.65    0.95
   1   6  -2   13.08    0.76
   1   6  -2   11.81    0.61
   1   6  -2   11.70    0.84
   1   6  -2   12.50    0.81
  -1  -6   2   11.85    0.79
  -1  -6   2   11.84    0.80
  -1  -6   2   11.97    0.87
  -1  -6   2   12.75    0.77
   0   6  -2   16.06    0.52
   0   6  -2   16.32    0.82
   0   6  -2   16.30    0.79
   0   6  -2   16.30    0.86
   0  -6   2   17.13    0.84
   0  -6   2   17.32    0.80
   0  -6   2   14.69    0.84
   0  -6   2   15.95    0.90
   0  -6   2   15.69    0.82
  -1   6  -2  128.41    2.53
  -1   6  -2  129.76    2.63
  -1   6  -2  137.09    2.57
   1  -6   2  131.72    2.21
   1  -6   2  131.94    2.51
   1  -6   2  130.06    2.51
   1  -6   2  132.62    2.56
   1  -6   2  130.59    2.54
  -2   6  -2   14.09    0.85
  -2   6  -2   14.73    0.90
  -2   6  -2   12.84    0.98
   2  -6   2   13.94    0.57
   2  -6   2   14.24    0.78
   2  -6   2   14.07    0.85
   2  -6   2   14.95    0.91
   2  -6   2   14.80    0.71
  -3   6  -2    3.85    0.62
  -3   6  -2    3.84    0.50
  -3   6  -2    3.74    0.70
  -3   6  -2    4.38    0.62
  -3   6  -2    3.38    0.50
   3  -6   2    4.03    0.45
   3  -6   2    3.08    0.58
   3  -6   2    3.42    0.52
   3  -6   2    3.15    0.60
  -4   6  -2    7.86    0.76
  -4   6  -2    7.96    0.80
  -4   6  -2    7.50    0.60
  -4   6  -2    6.30    0.60
   4  -6   2    6.79    0.76
   4  -6   2    6.26    0.56
   4  -6   2    7.12    0.64
   4  -6   2    7.28    0.73
   4  -6   2    9.80    0.97
  -5   6  -2   24.21    1.39
  -5   6  -2   23.43    1.09
  -5   6  -2   23.55    0.97
   5  -6   2   23.77    1.27
   5  -6   2   23.45    0.96
   5  -6   2   23.20    1.36
   5  -6   2   22.48    0.98
   5  -6   2   28.28    2.16
   5  -6   2   23.26    0.60
  -6   6  -2   16.26    1.12
  -6   6  -2   14.17    0.95
  -6   6  -2   15.62    1.38
   6  -6   2   15.39    1.42
   6  -6   2   15.34    0.91
   6  -6   2   15.67    1.38
   6  -6   2   15.00    0.69
   6  -6   2   14.52    1.28
  -7   6  -2    4.54    1.10
  -7   6  -2    4.16    0.72
  -7   6  -2    5.05    0.96
  -7   6  -2    2.89    0.76
   7  -6   2    4.02    0.53
   7  -6   2    4.64    1.05
   7  -6   2    5.37    1.07
   7  -6   2    3.80    0.96
   7  -6   2    3.17    0.93
  -8   6  -2    7.50    1.21
  -8   6  -2    4.44    1.22
  -8   6  -2    4.41    0.82
  -8   6  -2    3.82    1.05
   8  -6   2    5.27    1.20
   8  -6   2    4.45    1.12
   8  -6   2    4.76    1.25
   8  -6   2    2.43    1.04
   8  -6   2    3.30    0.63
  -9   6  -2    0.22    0.93
  -9   6  -2    1.77    0.90
  -9   6  -2    0.39    1.37
   9  -6   2    0.44    1.45
   9  -6   2    2.58    1.41
   9  -6   2    0.46    0.73
   9  -6   2    0.59    1.20
 -10   6  -2    2.68    1.17
 -10   6  -2    1.16    1.59
  11   5  -2    0.58    1.65
 -11  -5   2    1.11    1.77
  10   5  -2    1.18    0.65
  10   5  -2    0.32    1.45
  10   5  -2    4.61    1.46
  10   5  -2    1.99    0.81
  10   5  -2    1.33    1.37
 -10  -5   2    1.64    1.46
 -10  -5   2    3.38    1.51
 -10  -5   2    0.36    1.25
   9   5  -2    1.61    1.21
   9   5  -2   -0.92    1.11
   9   5  -2    2.91    1.08
   9   5  -2    0.94    0.92
   9   5  -2    1.25    0.60
  -9  -5   2    2.52    1.22
  -9  -5   2    2.21    1.23
  -9  -5   2    3.22    1.22
   8   5  -2    2.82    0.54
   8   5  -2    1.96    0.97
   8   5  -2    2.72    1.01
   8   5  -2    3.45    0.97
   8   5  -2    2.03    0.86
   8   5  -2    3.23    0.62
  -8  -5   2    3.64    1.02
  -8  -5   2    2.26    1.01
   7   5  -2    0.34    0.88
   7   5  -2    0.10    0.47
   7   5  -2    0.42    0.41
   7   5  -2    1.12    0.78
   7   5  -2   -0.18    0.78
   7   5  -2    0.27    0.74
  -7  -5   2    1.34    0.70
  -7  -5   2    1.70    0.88
  -7  -5   2   -0.31    0.81
  -7  -5   2    1.22    0.87
   6   5  -2   13.76    1.23
   6   5  -2   14.09    0.71
   6   5  -2   13.88    0.62
   6   5  -2   11.30    1.61
   6   5  -2   11.32    0.93
   6   5  -2   13.52    1.11
  -6  -5   2   14.88    1.37
  -6  -5   2   13.19    1.21
  -6  -5   2   14.93    1.26
   5   5  -2    3.77    0.65
   5   5  -2    2.20    0.69
   5   5  -2    3.59    0.71
   5   5  -2    3.58    0.33
  -5  -5   2    3.12    0.70
  -5  -5   2    3.62    0.70
  -5  -5   2    2.69    0.65
   4   5  -2    7.41    0.71
   4   5  -2    9.50    0.87
   4   5  -2    8.69    0.84
   4   5  -2   10.48    0.92
  -4  -5   2   11.32    0.88
  -4  -5   2    9.26    0.73
  -4  -5   2    9.95    0.74
  -4  -5   2    9.31    0.73
   3   5  -2   13.41    0.88
   3   5  -2   12.53    0.83
   3   5  -2   13.11    0.58
   3   5  -2   14.07    0.82
  -3  -5   2   12.46    0.85
  -3  -5   2   13.37    0.84
  -3  -5   2   12.59    0.86
  -3  -5   2   13.44    0.83
   2   5  -2   64.65    1.19
   2   5  -2   64.49    1.51
   2   5  -2   64.36    1.48
   2   5  -2   64.93    1.55
  -2  -5   2   67.63    1.52
  -2  -5   2   66.93    1.52
  -2  -5   2   64.29    1.17
  -2  -5   2   66.27    1.53
  -2  -5   2   65.35    1.23
   1   5  -2  105.49    2.06
   1   5  -2  100.92    2.06
   1   5  -2  104.86    2.04
  -1  -5   2  102.01    2.04
  -1  -5   2  103.96    2.06
  -1  -5   2  102.59    2.08
  -1  -5   2  106.61    2.15
   0   5  -2    6.25    0.56
   0   5  -2    5.92    0.60
   0   5  -2    5.55    0.56
   0   5  -2    4.17    0.34
   0  -5   2    6.32    0.49
   0  -5   2    5.41    0.45
   0  -5   2    5.79    0.52
   0  -5   2    4.56    0.49
  -1   5  -2    0.87    0.37
  -1   5  -2    1.08    0.37
  -1   5  -2    0.57    0.42
   1  -5   2    0.44    0.36
   1  -5   2    0.85    0.39
   1  -5   2    0.81    0.33
   1  -5   2    0.55    0.37
   1  -5   2    0.63    0.18
  -2   5  -2   52.04    1.34
  -2   5  -2   50.70    1.27
  -2   5  -2   51.83    1.21
  -2   5  -2   50.75    1.28
   2  -5   2   49.47    1.18
   2  -5   2   49.19    1.07
   2  -5   2   49.20    1.14
   2  -5   2   51.37    1.29
   2  -5   2   50.97    1.28
  -3   5  -2   68.86    1.46
  -3   5  -2   70.16    1.49
  -3   5  -2   67.50    1.61
  -3   5  -2   67.91    1.63
   3  -5   2   68.14    1.47
   3  -5   2   68.88    1.62
   3  -5   2   67.16    1.61
   3  -5   2   69.88    1.65
   3  -5   2   68.60    1.42
  -4   5  -2    1.88    0.47
  -4   5  -2    1.75    0.44
  -4   5  -2    2.36    0.60
  -4   5  -2    2.77    0.59
   4  -5   2    1.36    0.57
   4  -5   2    2.13    0.40
   4  -5   2    2.85    0.60
   4  -5   2    2.02    0.60
   4  -5   2    2.36    0.43
   4  -5   2    2.55    0.24
  -5   5  -2   10.70    0.86
  -5   5  -2   10.97    0.84
  -5   5  -2   11.38    0.89
  -5   5  -2   11.27    0.80
   5  -5   2    9.54    0.57
   5  -5   2   10.15    0.87
   5  -5   2    9.70    0.70
   5  -5   2   11.55    1.07
   5  -5   2   11.56    1.13
  -6   5  -2    1.45    0.60
  -6   5  -2    1.10    0.75
  -6   5  -2    1.68    0.79
  -6   5  -2    1.47    0.58
   6  -5   2    1.02    0.41
   6  -5   2    1.43    0.79
   6  -5   2    0.29    1.42
   6  -5   2    1.58    0.43
   6  -5   2    0.50    0.76
  -7   5  -2    4.39    0.75
  -7   5  -2    5.43    0.73
  -7   5  -2    4.14    0.95
  -7   5  -2    5.41    0.94
   7  -5   2    3.87    0.86
   7  -5   2    4.15    0.92
   7  -5   2    4.33    0.98
   7  -5   2    4.50    0.59
   7  -5   2    5.38    1.03
  -8   5  -2   13.51    1.33
  -8   5  -2   11.05    1.28
  -8   5  -2   11.35    1.21
  -8   5  -2   12.31    1.25
   8  -5   2   12.22    1.32
   8  -5   2   10.81    1.15
   8  -5   2   11.28    1.12
   8  -5   2   11.36    1.33
   8  -5   2   12.34    1.22
  -9   5  -2    2.37    0.93
  -9   5  -2    0.09    1.23
  -9   5  -2    1.81    0.95
  -9   5  -2    0.60    1.21
   9  -5   2   -0.03    0.79
   9  -5   2    0.84    1.26
   9  -5   2    0.95    1.25
   9  -5   2    2.50    1.21
   9  -5   2   -0.11    1.05
 -10   5  -2    0.68    1.55
 -10   5  -2    1.72    1.10
 -10   5  -2    5.57    1.05
  10  -5   2    2.56    2.20
  10  -5   2   -0.11    0.98
  10  -5   2    0.06    1.43
  11   4  -2    2.83    1.73
 -11  -4   2   -1.32    1.64
  10   4  -2   -3.17    1.30
  10   4  -2    0.47    1.41
  10   4  -2    1.88    1.95
 -10  -4   2   -0.17    1.25
 -10  -4   2    1.96    1.28
 -10  -4   2    1.76    1.40
 -10  -4   2   -0.20    1.26
   9   4  -2    1.18    1.00
   9   4  -2    3.19    1.22
   9   4  -2    0.18    0.94
   9   4  -2    1.06    1.12
   9   4  -2    1.15    1.44
  -9  -4   2    1.21    1.09
  -9  -4   2    2.33    1.17
  -9  -4   2    0.96    0.78
  -9  -4   2    2.63    1.16
   8   4  -2    1.73    0.83
   8   4  -2    2.16    0.99
   8   4  -2    2.83    0.87
   8   4  -2    1.79    0.94
   8   4  -2    1.17    0.75
  -8  -4   2    3.59    1.02
  -8  -4   2    2.18    0.97
  -8  -4   2    2.83    0.75
   7   4  -2   45.36    1.73
   7   4  -2   44.64    1.54
   7   4  -2   43.27    1.74
  -7  -4   2   44.77    1.74
  -7  -4   2   42.94    1.67
  -7  -4   2   41.95    2.59
  -7  -4   2   42.98    1.42
   6   4  -2    6.13    0.81
   6   4  -2    5.22    0.72
   6   4  -2    6.03    0.46
  -6  -4   2    4.87    0.63
  -6  -4   2    4.96    0.77
  -6  -4   2    5.99    0.76
  -6  -4   2    4.73    0.75
   5   4  -2   14.99    1.02
   5   4  -2   13.44    0.98
   5   4  -2   13.64    0.56
   5   4  -2   13.31    0.98
  -5  -4   2   14.81    1.00
  -5  -4   2   15.80    1.10
  -5  -4   2   14.64    0.97
  -5  -4   2   15.42    0.88
   4   4  -2   67.76    1.61
   4   4  -2   67.51    1.64
   4   4  -2   65.63    1.21
   4   4  -2   65.99    1.25
   4   4  -2   65.13    1.51
   4   4  -2   67.64    1.61
  -4  -4   2   68.02    1.62
  -4  -4   2   67.45    1.67
  -4  -4   2   67.10    1.60
   3   4  -2   54.93    1.31
   3   4  -2   56.32    1.35
   3   4  -2   54.55    1.34
  -3  -4   2   54.28    1.31
  -3  -4   2   52.02    1.33
  -3  -4   2   55.34    1.35
  -3  -4   2   55.33    1.39
   2   4  -2  231.29    4.07
   2   4  -2  233.32    4.05
   2   4  -2  228.61    4.05
  -2  -4   2  223.57    3.80
  -2  -4   2  230.60    4.05
  -2  -4   2  234.18    4.06
  -2  -4   2  233.67    4.05
   1   4  -2   78.07    1.61
   1   4  -2   81.47    1.62
   1   4  -2   78.38    1.60
  -1  -4   2   80.78    1.62
  -1  -4   2   79.13    1.63
  -1  -4   2   80.68    1.61
   0   4  -2  165.60    2.95
   0   4  -2  161.00    2.90
   0   4  -2  164.48    2.91
   0  -4   2  165.60    2.91
   0  -4   2  164.01    2.94
   0  -4   2  163.65    2.91
   0  -4   2  161.25    2.94
  -1   4  -2  172.20    3.04
  -1   4  -2  169.06    3.02
  -1   4  -2  174.32    3.10
  -1   4  -2  170.36    3.02
   1  -4   2  173.43    3.00
   1  -4   2  169.50    2.97
   1  -4   2  168.63    3.03
   1  -4   2  167.63    2.85
   1  -4   2  170.66    3.04
  -2   4  -2  165.78    2.89
  -2   4  -2  164.12    2.99
  -2   4  -2  163.76    2.91
  -2   4  -2  161.94    2.98
   2  -4   2  167.91    3.00
   2  -4   2  166.95    3.00
   2  -4   2  163.18    2.89
  -3   4  -2   49.52    1.29
  -3   4  -2   48.99    1.11
  -3   4  -2   47.54    1.25
  -3   4  -2   49.40    1.11
   3  -4   2   48.25    1.29
   3  -4   2   49.45    0.91
   3  -4   2   48.31    1.09
   3  -4   2   48.44    1.26
   3  -4   2   48.99    1.08
   3  -4   2   47.92    1.26
  -4   4  -2   41.55    1.27
  -4   4  -2   39.86    1.07
  -4   4  -2   39.88    1.24
  -4   4  -2   40.19    1.05
   4  -4   2   41.11    0.91
   4  -4   2   40.26    0.97
   4  -4   2   42.45    1.30
   4  -4   2   40.47    0.97
   4  -4   2   39.51    1.22
  -5   4  -2  107.11    2.33
  -5   4  -2  106.66    2.33
  -5   4  -2  104.10    2.12
   5  -4   2  108.10    2.36
   5  -4   2  103.87    2.01
   5  -4   2  107.33    2.35
   5  -4   2  104.22    1.96
   5  -4   2  106.34    2.36
  -6   4  -2   21.88    1.03
  -6   4  -2   20.38    0.60
  -6   4  -2   22.80    1.31
  -6   4  -2   19.77    1.44
   6  -4   2   20.44    1.32
   6  -4   2   22.41    1.19
   6  -4   2   19.01    0.91
   6  -4   2   22.30    1.33
  -7   4  -2   12.11    1.07
  -7   4  -2   11.03    1.04
   7  -4   2   12.87    1.11
   7  -4   2    9.77    0.98
   7  -4   2   12.25    1.13
   7  -4   2    9.12    0.91
   7  -4   2   12.56    1.12
  -8   4  -2    2.55    1.01
  -8   4  -2    2.39    1.07
  -8   4  -2    3.34    0.82
   8  -4   2    4.47    1.12
   8  -4   2    4.41    1.11
   8  -4   2    3.36    1.12
   8  -4   2    3.93    0.94
   8  -4   2    2.89    0.74
  -9   4  -2   11.78    1.19
  -9   4  -2    7.30    1.29
  -9   4  -2    9.66    1.33
   9  -4   2    8.01    0.98
   9  -4   2    7.14    1.18
   9  -4   2    8.59    1.34
   9  -4   2    8.37    1.38
   9  -4   2    7.26    1.39
 -10   4  -2    8.97    1.24
 -10   4  -2    8.45    1.53
  10  -4   2    8.67    1.54
  10  -4   2   10.98    1.67
  10  -4   2    7.31    1.11
  11   3  -2   -0.14    1.63
 -11  -3   2    2.43    1.61
  10   3  -2    1.50    1.34
  10   3  -2    7.77    1.53
  10   3  -2    2.49    1.12
 -10  -3   2    3.13    1.31
 -10  -3   2    3.97    0.85
 -10  -3   2    7.54    1.35
 -10  -3   2    4.33    1.28
   9   3  -2   21.41    1.75
   9   3  -2   26.76    1.85
   9   3  -2   23.59    1.71
  -9  -3   2   25.50    1.90
  -9  -3   2   21.04    1.88
  -9  -3   2   21.67    1.29
  -9  -3   2   25.10    1.95
   8   3  -2    5.01    1.05
   8   3  -2    3.86    0.71
   8   3  -2    3.52    0.88
  -8  -3   2    4.53    0.68
  -8  -3   2    5.21    0.98
  -8  -3   2    3.03    1.06
  -8  -3   2    3.54    0.99
   7   3  -2    8.59    0.95
   7   3  -2    6.98    0.84
   7   3  -2    7.56    0.73
  -7  -3   2    8.95    0.69
  -7  -3   2    8.29    0.91
  -7  -3   2    8.85    0.92
   6   3  -2   93.24    2.06
   6   3  -2   93.32    2.21
   6   3  -2   93.77    2.21
   6   3  -2   93.02    2.20
  -6  -3   2   96.84    2.25
  -6  -3   2   97.69    2.24
  -6  -3   2   91.72    1.96
  -6  -3   2   94.42    2.25
   5   3  -2   55.08    1.50
   5   3  -2   56.66    1.49
   5   3  -2   55.43    1.51
   5   3  -2   54.52    1.40
  -5  -3   2   53.70    1.51
  -5  -3   2   54.91    1.51
  -5  -3   2   54.36    1.49
  -5  -3   2   55.75    1.31
   4   3  -2  136.11    2.66
   4   3  -2  137.78    2.67
   4   3  -2  137.93    2.66
  -4  -3   2  142.52    2.70
  -4  -3   2  139.84    2.67
  -4  -3   2  136.83    2.54
  -4  -3   2  137.18    2.67
   3   3  -2   15.35    0.63
   3   3  -2   14.52    0.70
   3   3  -2   15.18    0.72
   3   3  -2   14.84    0.37
  -3  -3   2   15.96    0.75
  -3  -3   2   13.67    0.71
  -3  -3   2   14.60    0.76
   2   3  -2   56.71    1.22
   2   3  -2   55.47    1.24
   2   3  -2   58.41    1.25
  -2  -3   2   55.26    1.24
  -2  -3   2   58.42    1.26
  -2  -3   2   57.57    1.20
  -2  -3   2   55.98    1.24
   1   3  -2  747.62   11.99
   1   3  -2  725.27   11.95
   1   3  -2  729.17   11.98
  -1  -3   2  727.69   11.96
  -1  -3   2  723.45   11.98
  -1  -3   2  736.89   11.98
   0   3  -2   34.08    0.81
   0   3  -2   33.49    0.81
   0   3  -2   34.26    0.81
   0  -3   2   32.88    0.83
   0  -3   2   33.34    0.82
   0  -3   2   33.25    0.80
   0  -3   2   34.02    0.81
  -1   3  -2   50.63    1.09
  -1   3  -2   51.04    1.07
  -1   3  -2   51.28    1.10
   1  -3   2   51.03    0.96
   1  -3   2   52.11    1.05
   1  -3   2   50.85    1.09
   1  -3   2   51.15    1.09
   1  -3   2   50.52    1.00
  -2   3  -2  186.73    3.17
  -2   3  -2  188.69    3.29
  -2   3  -2  186.36    3.28
  -2   3  -2  184.08    3.21
   2  -3   2  182.46    3.05
   2  -3   2  187.95    3.30
   2  -3   2  187.11    3.28
   2  -3   2  185.54    3.20
   2  -3   2  188.58    3.29
  -3   3  -2    9.31    0.50
  -3   3  -2    9.96    0.54
  -3   3  -2    9.81    0.65
  -3   3  -2    9.29    0.65
   3  -3   2   10.34    0.52
   3  -3   2   10.23    0.70
   3  -3   2    9.76    0.67
   3  -3   2   10.79    0.44
   3  -3   2   10.07    0.67
   3  -3   2   10.74    0.41
  -4   3  -2  243.12    4.43
  -4   3  -2  248.06    4.44
  -4   3  -2  247.71    4.32
   4  -3   2  250.29    4.24
   4  -3   2  253.60    4.46
   4  -3   2  255.39    4.46
   4  -3   2  243.89    4.17
   4  -3   2  252.99    4.47
  -5   3  -2    1.02    0.59
  -5   3  -2    1.05    0.56
  -5   3  -2    0.55    0.46
   5  -3   2    0.58    0.58
   5  -3   2    1.31    0.60
   5  -3   2    0.88    0.26
   5  -3   2    1.02    0.40
   5  -3   2    0.76    0.49
  -6   3  -2    3.61    0.31
  -6   3  -2    3.76    0.72
  -6   3  -2    3.79    0.77
  -6   3  -2    4.50    0.65
  -6   3  -2    3.94    0.73
   6  -3   2    4.42    0.75
   6  -3   2    2.91    0.54
   6  -3   2    4.06    0.80
   6  -3   2    4.40    0.71
  -7   3  -2   59.51    2.19
  -7   3  -2   61.87    1.92
  -7   3  -2   58.29    1.67
  -7   3  -2   55.42    2.03
   7  -3   2   57.53    1.92
   7  -3   2   56.94    2.07
   7  -3   2   59.80    1.65
   7  -3   2   56.77    1.86
  -8   3  -2    1.32    0.81
  -8   3  -2    1.99    0.94
  -8   3  -2   -0.30    0.89
  -8   3  -2    0.46    0.99
   8  -3   2    0.21    0.99
   8  -3   2   -0.64    0.80
   8  -3   2   -0.78    0.99
   8  -3   2    1.35    0.97
   8  -3   2   -0.05    0.73
  -9   3  -2   10.80    1.34
  -9   3  -2   11.64    1.40
  -9   3  -2   10.17    1.14
   9  -3   2   13.62    1.47
   9  -3   2    9.25    1.02
   9  -3   2    8.26    1.15
   9  -3   2   10.65    1.37
   9  -3   2    9.14    1.30
 -10   3  -2   -1.95    1.29
 -10   3  -2    3.65    1.42
 -10   3  -2    0.64    1.13
  10  -3   2   -1.22    1.01
  10  -3   2    0.13    1.38
  10  -3   2   -0.92    1.33
 -11   3  -2    2.05    1.33
  11  -3   2   -1.21    1.32
  11   2  -2   -0.67    1.56
 -11  -2   2    0.75    1.36
 -11  -2   2    3.02    1.61
  10   2  -2   -2.12    1.26
  10   2  -2   -0.47    1.28
  10   2  -2   -0.08    1.06
  10   2  -2    1.58    1.15
 -10  -2   2    0.79    0.52
 -10  -2   2   -0.12    1.19
 -10  -2   2   -0.79    1.25
 -10  -2   2    0.72    1.15
 -10  -2   2    1.29    0.72
   9   2  -2    2.36    1.07
   9   2  -2    2.72    1.12
   9   2  -2    2.76    0.97
  -9  -2   2    2.17    0.99
  -9  -2   2    2.37    1.06
  -9  -2   2    0.98    1.11
  -9  -2   2    1.56    0.65
   8   2  -2   -0.09    0.90
   8   2  -2    0.50    0.55
   8   2  -2   -0.87    0.51
   8   2  -2    0.07    0.78
  -8  -2   2    0.15    0.54
  -8  -2   2    0.49    0.88
  -8  -2   2    1.01    0.85
  -8  -2   2    0.38    0.83
   7   2  -2    0.92    1.11
   7   2  -2    2.22    0.51
   7   2  -2    2.17    0.79
   7   2  -2    1.34    0.85
  -7  -2   2    2.36    0.50
  -7  -2   2    2.37    0.77
  -7  -2   2    1.21    0.71
  -7  -2   2    1.66    0.76
   6   2  -2    0.02    0.53
   6   2  -2    0.16    0.43
   6   2  -2    0.79    0.63
   6   2  -2   -0.27    0.58
  -6  -2   2   -0.72    0.62
  -6  -2   2    0.02    0.61
  -6  -2   2   -0.02    0.56
  -6  -2   2    1.05    0.40
   5   2  -2   14.14    0.85
   5   2  -2   12.46    0.89
   5   2  -2   12.21    0.74
   5   2  -2   13.50    0.91
  -5  -2   2   13.73    0.65
  -5  -2   2   14.53    0.92
  -5  -2   2   12.61    0.93
  -5  -2   2   13.26    0.92
   4   2  -2   43.83    1.19
   4   2  -2   44.68    1.10
   4   2  -2   44.46    1.16
   4   2  -2   44.31    1.20
  -4  -2   2   45.54    1.17
  -4  -2   2   44.29    1.17
  -4  -2   2   43.33    1.00
  -4  -2   2   44.25    1.18
   3   2  -2    3.00    0.41
   3   2  -2    2.72    0.37
   3   2  -2    2.50    0.35
  -3  -2   2    2.68    0.21
  -3  -2   2    3.08    0.40
  -3  -2   2    3.10    0.29
  -3  -2   2    2.88    0.38
  -3  -2   2    2.85    0.37
   2   2  -2    1.07    0.28
   2   2  -2    1.66    0.31
   2   2  -2    1.61    0.23
  -2  -2   2    1.59    0.26
  -2  -2   2    1.52    0.30
  -2  -2   2    1.94    0.31
   1   2  -2    2.34    0.21
   1   2  -2    2.62    0.28
   1   2  -2    2.40    0.27
  -1  -2   2    2.02    0.22
  -1  -2   2    2.65    0.29
  -1  -2   2    2.50    0.27
   0   2  -2    0.51    0.18
   0   2  -2    0.67    0.21
   0   2  -2    0.49    0.10
   0   2  -2    0.28    0.20
   0   2  -2    0.18    0.22
   0  -2   2    0.64    0.20
   0  -2   2    0.81    0.20
   0  -2   2    0.48    0.09
   0  -2   2    0.45    0.22
  -1   2  -2  260.04    4.24
  -1   2  -2  259.79    4.34
  -1   2  -2  255.31    4.31
  -1   2  -2  262.09    4.34
   1  -2   2  256.04    4.24
   1  -2   2  254.76    4.27
   1  -2   2  254.89    4.31
   1  -2   2  262.30    4.34
   1  -2   2  262.32    4.34
  -2   2  -2   79.86    1.51
  -2   2  -2   79.13    1.56
  -2   2  -2   82.51    1.59
   2  -2   2   80.81    1.57
   2  -2   2   81.88    1.53
   2  -2   2   81.83    1.42
   2  -2   2   79.91    1.41
   2  -2   2   82.11    1.52
   2  -2   2   82.97    1.58
   2  -2   2   81.52    1.57
  -3   2  -2    1.20    0.35
  -3   2  -2    1.23    0.31
  -3   2  -2    1.06    0.36
  -3   2  -2    1.08    0.36
   3  -2   2    1.51    0.37
   3  -2   2    0.95    0.24
   3  -2   2    1.21    0.34
  -4   2  -2    9.75    0.64
  -4   2  -2   11.13    0.77
  -4   2  -2    9.60    0.69
  -4   2  -2    9.65    0.77
   4  -2   2   10.15    0.71
   4  -2   2    9.50    0.34
   4  -2   2    9.23    0.59
   4  -2   2    9.55    0.74
   4  -2   2    9.81    0.75
  -5   2  -2   22.51    0.61
  -5   2  -2   23.03    1.00
  -5   2  -2   21.47    1.02
  -5   2  -2   22.51    0.91
  -5   2  -2   21.71    1.03
  -5   2  -2   21.71    0.63
   5  -2   2   22.50    0.87
   5  -2   2   21.15    0.97
   5  -2   2   21.89    1.06
   5  -2   2   20.95    1.04
  -6   2  -2   19.95    1.22
  -6   2  -2   19.84    1.11
  -6   2  -2   19.58    0.64
  -6   2  -2   20.18    1.03
  -6   2  -2   20.67    1.23
  -6   2  -2   20.59    0.67
   6  -2   2   18.96    1.01
   6  -2   2   20.80    1.17
   6  -2   2   19.13    1.19
   6  -2   2   19.67    1.18
  -7   2  -2   14.08    1.32
  -7   2  -2   10.13    0.92
  -7   2  -2   10.99    0.62
   7  -2   2   12.21    1.24
   7  -2   2    9.81    0.81
   7  -2   2   13.30    1.24
   7  -2   2   10.44    0.99
  -8   2  -2    1.64    0.96
  -8   2  -2    2.12    0.84
  -8   2  -2    0.71    0.88
  -8   2  -2    1.35    0.89
   8  -2   2    0.26    0.76
   8  -2   2   -0.51    0.97
   8  -2   2   -0.96    0.90
   8  -2   2   -0.20    0.92
   8  -2   2    0.68    0.83
  -9   2  -2   -0.26    1.07
  -9   2  -2    0.54    1.00
  -9   2  -2   -0.31    1.09
  -9   2  -2    0.12    1.04
   9  -2   2    1.91    1.00
   9  -2   2    0.05    1.05
   9  -2   2   -0.71    1.12
   9  -2   2   -0.25    0.93
   9  -2   2    1.77    1.14
 -10   2  -2    0.00    1.17
 -10   2  -2   -0.91    1.23
 -10   2  -2   -0.30    1.29
 -10   2  -2   -0.18    1.32
  10  -2   2    0.30    1.37
  10  -2   2   -0.32    1.06
  10  -2   2   -1.42    1.30
 -11   2  -2    1.81    1.46
  11  -2   2   -1.77    1.54
  11  -2   2    0.72    1.31
  11   1  -2   -1.38    1.57
 -11  -1   2   -1.76    1.43
 -11  -1   2    0.98    1.01
  10   1  -2    3.92    1.12
  10   1  -2    4.52    1.29
  10   1  -2    4.23    1.25
 -10  -1   2    4.69    0.51
 -10  -1   2    5.86    1.25
 -10  -1   2    4.60    1.23
 -10  -1   2    4.45    0.74
   9   1  -2    4.42    1.15
   9   1  -2    4.80    0.92
   9   1  -2    3.34    1.01
  -9  -1   2    3.62    1.04
  -9  -1   2    4.57    0.53
  -9  -1   2    3.85    0.63
  -9  -1   2    4.30    1.16
  -9  -1   2    4.32    1.09
   8   1  -2   24.45    1.57
   8   1  -2   20.27    1.57
   8   1  -2   20.07    1.43
  -8  -1   2   20.47    0.96
  -8  -1   2   22.73    1.53
  -8  -1   2   22.57    1.58
   7   1  -2    7.52    0.37
   7   1  -2    7.12    1.01
   7   1  -2    9.33    0.74
   7   1  -2    9.34    0.93
   7   1  -2    8.24    0.78
  -7  -1   2    9.65    0.90
  -7  -1   2    8.48    0.84
  -7  -1   2    9.80    0.94
  -7  -1   2    8.83    0.71
   6   1  -2   51.81    1.52
   6   1  -2   50.41    1.45
   6   1  -2   48.44    1.16
   6   1  -2   47.58    0.94
   6   1  -2   51.93    1.53
  -6  -1   2   47.06    1.49
  -6  -1   2   50.35    1.50
  -6  -1   2   50.57    1.53
  -6  -1   2   47.33    1.14
   5   1  -2   13.10    0.90
   5   1  -2   15.14    0.63
   5   1  -2   13.52    0.88
   5   1  -2   16.19    0.84
   5   1  -2   14.75    0.42
  -5  -1   2   11.83    0.88
  -5  -1   2   15.72    0.86
  -5  -1   2   12.16    0.90
  -5  -1   2   14.30    0.58
   4   1  -2    8.79    0.32
   4   1  -2    8.40    0.67
   4   1  -2    9.20    0.63
   4   1  -2    9.22    0.67
   4   1  -2    8.62    0.51
  -4  -1   2    9.07    0.68
  -4  -1   2    9.42    0.66
  -4  -1   2    9.50    0.68
  -4  -1   2    8.31    0.43
   3   1  -2   75.05    1.48
   3   1  -2   74.20    1.31
   3   1  -2   76.98    1.54
   3   1  -2   76.61    1.54
  -3  -1   2   77.40    1.54
  -3  -1   2   73.91    1.53
  -3  -1   2   73.98    1.36
  -3  -1   2   77.46    1.50
   2   1  -2  469.71    7.82
   2   1  -2  483.11    7.87
   2   1  -2  483.26    7.87
  -2  -1   2  475.83    7.87
  -2  -1   2  482.15    7.87
  -2  -1   2  472.73    7.83
   1   1  -2   54.70    0.93
   1   1  -2   55.70    1.06
   1   1  -2   55.06    1.05
  -1  -1   2   52.92    1.04
  -1  -1   2   55.80    1.05
   0   1  -2   14.87    0.39
   0   1  -2   14.61    0.40
   0   1  -2   14.03    0.38
   0   1  -2   14.38    0.33
   0  -1   2   14.41    0.39
   0  -1   2   13.99    0.39
   0  -1   2   14.88    0.40
   0  -1   2   14.24    0.32
  -1   1  -2   49.31    0.89
  -1   1  -2   50.32    0.97
  -1   1  -2   49.58    0.96
  -1   1  -2   49.54    0.95
  -1   1  -2   51.47    0.97
   1  -1   2   49.58    0.96
   1  -1   2   50.68    0.97
   1  -1   2   50.61    0.89
   1  -1   2   50.02    0.96
   1  -1   2   50.00    0.97
   1  -1   2   50.35    0.94
  -2   1  -2   36.10    0.85
  -2   1  -2   37.22    0.85
  -2   1  -2   35.56    0.83
  -2   1  -2   37.04    0.82
   2  -1   2   35.19    0.84
   2  -1   2   37.13    0.76
   2  -1   2   36.48    0.84
   2  -1   2   35.37    0.82
   2  -1   2   35.06    0.81
   2  -1   2   36.44    0.83
  -3   1  -2  200.27    3.55
  -3   1  -2  203.33    3.53
  -3   1  -2  205.01    3.57
  -3   1  -2  192.64    3.33
  -3   1  -2  205.77    3.56
   3  -1   2  207.32    3.57
   3  -1   2  201.49    3.55
   3  -1   2  206.30    3.49
   3  -1   2  206.59    3.56
   3  -1   2  205.70    3.57
  -4   1  -2   86.18    1.49
  -4   1  -2   84.67    1.57
  -4   1  -2   86.34    1.79
  -4   1  -2   82.84    1.78
  -4   1  -2   86.90    1.76
  -4   1  -2   84.76    1.78
   4  -1   2   83.81    1.79
   4  -1   2   84.20    1.78
   4  -1   2   84.61    1.77
   4  -1   2   86.01    1.71
  -5   1  -2    5.84    0.61
  -5   1  -2    6.31    0.40
  -5   1  -2    6.50    0.64
  -5   1  -2    5.58    0.48
  -5   1  -2    6.78    0.63
  -5   1  -2    6.89    0.64
   5  -1   2    5.70    0.63
   5  -1   2    6.13    0.59
   5  -1   2    5.61    0.61
   5  -1   2    4.82    0.52
  -6   1  -2    3.74    0.67
  -6   1  -2    4.87    0.67
  -6   1  -2    5.09    0.40
  -6   1  -2    5.79    0.76
  -6   1  -2    5.48    0.47
  -6   1  -2    4.38    0.68
   6  -1   2    4.48    0.73
   6  -1   2    4.65    0.72
   6  -1   2    4.75    0.72
   6  -1   2    3.75    0.61
   6  -1   2    3.93    0.61
  -7   1  -2   21.54    1.26
  -7   1  -2   22.85    1.39
  -7   1  -2   22.18    0.73
  -7   1  -2   19.43    1.41
  -7   1  -2   23.84    1.39
   7  -1   2   24.87    1.51
   7  -1   2   18.30    1.48
   7  -1   2   23.60    1.38
   7  -1   2   23.41    1.28
   7  -1   2   20.93    2.14
  -8   1  -2   19.09    1.42
  -8   1  -2   17.58    1.62
  -8   1  -2   17.62    1.50
  -8   1  -2   18.96    1.55
  -8   1  -2   16.02    0.74
   8  -1   2   17.01    1.57
   8  -1   2   21.27    1.58
   8  -1   2   18.48    1.36
   8  -1   2   18.37    1.43
  -9   1  -2    8.08    1.21
  -9   1  -2    7.91    1.18
  -9   1  -2    7.68    1.12
  -9   1  -2    8.15    1.28
  -9   1  -2    7.33    0.70
   9  -1   2    8.52    1.18
   9  -1   2    8.82    1.27
   9  -1   2    8.42    1.33
   9  -1   2    6.70    1.08
   9  -1   2    8.39    1.08
 -10   1  -2    0.50    1.34
 -10   1  -2    0.32    1.29
 -10   1  -2    1.11    1.28
 -10   1  -2    0.87    1.32
  10  -1   2    1.47    1.34
  10  -1   2    0.63    1.37
  10  -1   2   -0.91    1.14
  10  -1   2    2.03    2.02
 -11   1  -2    2.53    1.55
  11  -1   2    1.50    1.37
  11  -1   2   -2.09    1.68
  11   0  -2    0.86    1.50
 -11   0   2    4.16    1.66
 -11   0   2    2.48    1.40
 -11   0   2    2.49    1.41
 -11   0   2    4.28    1.12
  10   0  -2    1.08    1.22
  10   0  -2    2.80    1.11
  10   0  -2    0.96    1.22
 -10   0   2   -1.02    0.76
 -10   0   2   -1.17    1.10
 -10   0   2    1.77    1.24
 -10   0   2    0.24    0.61
   9   0  -2   10.74    1.20
   9   0  -2   10.60    1.05
   9   0  -2    9.87    0.61
   9   0  -2   13.55    1.31
  -9   0   2   11.38    0.76
  -9   0   2    9.79    0.93
  -9   0   2    9.84    1.20
  -9   0   2    9.19    1.10
   8   0  -2   13.01    1.10
   8   0  -2   13.54    0.66
   8   0  -2   11.59    0.95
  -8   0   2   15.27    1.19
  -8   0   2   12.58    0.76
  -8   0   2   14.34    1.40
  -8   0   2   10.98    1.66
   7   0  -2  296.93    5.20
   7   0  -2  318.54    5.62
   7   0  -2  316.52    5.70
   7   0  -2  302.73    5.82
  -7   0   2  313.39    5.62
  -7   0   2  307.53    5.26
  -7   0   2  321.35    5.71
  -7   0   2  306.40    5.67
   6   0  -2    2.39    0.32
   6   0  -2    2.27    0.63
   6   0  -2    2.31    0.30
   6   0  -2    2.40    0.63
   6   0  -2    2.80    0.56
  -6   0   2    2.71    0.66
  -6   0   2    2.84    0.63
  -6   0   2    2.22    0.54
   5   0  -2    0.44    0.48
   5   0  -2    0.56    0.40
   5   0  -2    0.78    0.48
   5   0  -2    0.97    0.25
   5   0  -2    0.62    0.23
  -5   0   2    0.31    0.46
  -5   0   2    1.21    0.41
  -5   0   2    0.41    0.49
   4   0  -2   31.56    0.72
   4   0  -2   32.82    0.98
   4   0  -2   33.27    0.99
   4   0  -2   31.47    0.73
   4   0  -2   31.93    0.90
  -4   0   2   33.17    0.98
  -4   0   2   34.24    0.93
  -4   0   2   33.77    1.00
   3   0  -2   18.16    0.47
   3   0  -2   17.97    0.63
   3   0  -2   17.78    0.57
   3   0  -2   18.49    0.66
  -3   0   2   18.60    0.67
  -3   0   2   16.94    0.62
  -3   0   2   18.12    0.59
   1   0  -2   37.83    0.72
   1   0  -2   36.43    0.66
   1   0  -2   38.21    0.74
   1   0  -2   38.30    0.73
  -1   0   2   38.02    0.75
  -1   0   2   38.83    0.74
  -1   0   2   38.36    0.72
  -1   0   2   37.65    0.67
  -1   0   2   39.07    0.74
   0   0   2  128.46    2.22
  -1   0  -2   36.61    0.74
  -1   0  -2   36.54    0.70
  -1   0  -2   36.00    0.71
  -1   0  -2   36.28    0.70
  -1   0  -2   35.29    0.73
  -1   0  -2   36.24    0.72
   1   0   2   36.46    0.72
   1   0   2   34.51    0.73
   1   0   2   35.11    0.70
   1   0   2   36.58    0.71
   1   0   2   36.25    0.70
   1   0   2   36.58    0.73
  -2   0  -2  170.91    2.97
  -2   0  -2  174.94    2.95
  -2   0  -2  172.36    2.95
  -2   0  -2  168.47    2.96
   2   0   2  172.21    2.95
   2   0   2  169.87    2.96
   2   0   2  177.02    2.98
   2   0   2  172.21    2.94
   2   0   2  171.03    2.94
  -3   0  -2  272.86    4.58
  -3   0  -2  267.85    4.66
  -3   0  -2  275.92    4.69
  -3   0  -2  277.11    4.67
   3   0   2  268.23    4.66
   3   0   2  277.90    4.67
   3   0   2  278.51    4.66
   3   0   2  268.02    4.68
   3   0   2  282.18    4.71
  -4   0  -2   98.93    1.86
  -4   0  -2  102.55    2.05
  -4   0  -2  100.55    2.02
  -4   0  -2  102.71    2.02
   4   0   2  100.58    2.01
   4   0   2  100.40    2.03
   4   0   2  103.78    2.01
   4   0   2  100.54    2.02
   4   0   2   98.35    2.03
  -5   0  -2  322.98    5.69
  -5   0  -2  331.31    5.73
  -5   0  -2  315.85    5.50
  -5   0  -2  324.64    5.70
   5   0   2  328.99    5.71
   5   0   2  321.39    5.73
   5   0   2  332.09    5.68
   5   0   2  331.99    5.71
   5   0   2  328.71    5.72
  -6   0  -2   13.09    1.00
  -6   0  -2   15.38    1.13
  -6   0  -2   14.60    1.05
  -6   0  -2   13.14    0.72
   6   0   2   15.06    1.07
   6   0   2   13.22    0.96
   6   0   2   14.45    1.08
   6   0   2   13.66    1.07
   6   0   2   13.84    1.07
  -7   0  -2   47.59    1.64
  -7   0  -2   46.56    1.67
  -7   0  -2   47.95    1.65
  -7   0  -2   45.63    1.61
   7   0   2   48.67    1.65
   7   0   2   48.87    1.71
   7   0   2   43.55    2.39
   7   0   2   45.19    1.70
  -8   0  -2    6.78    1.02
  -8   0  -2    6.88    1.18
  -8   0  -2    5.69    0.49
  -8   0  -2    5.55    0.98
   8   0   2    5.56    0.90
   8   0   2    5.87    1.04
   8   0   2    6.18    1.01
   8   0   2    5.64    0.97
  -9   0  -2   13.49    1.32
  -9   0  -2   12.28    1.27
  -9   0  -2   14.69    1.34
  -9   0  -2   16.09    1.38
  -9   0  -2   14.06    0.81
   9   0   2   12.89    1.39
   9   0   2   13.69    1.30
   9   0   2   12.13    1.24
   9   0   2   11.51    1.31
   9   0   2   17.11    1.67
 -10   0  -2   11.90    1.45
 -10   0  -2   11.91    1.49
 -10   0  -2   13.16    0.84
 -10   0  -2   12.04    1.50
 -10   0  -2   13.70    1.47
  10   0   2   12.13    1.61
  10   0   2   13.80    1.58
  10   0   2   10.52    1.35
  10   0   2    8.41    1.49
 -11   0  -2    4.02    1.57
  11   0   2    2.37    1.58
  11   0   2    3.73    1.52
  11  -1  -2   -0.94    1.44
 -11   1   2   -0.25    1.46
 -11   1   2   -0.02    1.33
 -11   1   2    1.68    1.29
 -11   1   2    1.56    0.86
  10  -1  -2    7.12    1.29
  10  -1  -2    4.06    1.07
  10  -1  -2    3.85    0.52
  10  -1  -2    2.18    1.28
 -10   1   2    6.50    1.17
 -10   1   2    5.38    0.83
 -10   1   2    4.84    0.69
 -10   1   2    7.66    1.40
 -10   1   2    5.21    1.25
 -10   1   2    5.82    1.33
   9  -1  -2    4.59    0.53
   9  -1  -2    5.96    1.15
   9  -1  -2    4.77    1.13
   9  -1  -2    4.66    0.98
  -9   1   2    3.27    0.73
  -9   1   2    4.37    1.08
  -9   1   2    2.56    0.99
   8  -1  -2   21.67    1.51
   8  -1  -2   20.49    0.91
   8  -1  -2   22.88    1.54
   8  -1  -2   23.64    1.40
  -8   1   2   22.33    0.85
  -8   1   2   24.72    1.59
  -8   1   2   20.68    1.10
   7  -1  -2    8.73    0.90
   7  -1  -2    8.97    0.92
   7  -1  -2    8.25    0.76
  -7   1   2    7.92    0.86
  -7   1   2    9.51    0.86
  -7   1   2    9.93    0.95
  -7   1   2    7.99    0.52
   6  -1  -2   48.85    1.40
   6  -1  -2   49.42    1.52
   6  -1  -2   51.51    1.53
  -6   1   2   47.95    1.43
  -6   1   2   47.90    1.50
  -6   1   2   48.52    1.41
  -6   1   2   48.73    1.12
   5  -1  -2   15.39    0.79
   5  -1  -2   15.85    0.93
   5  -1  -2   14.42    0.90
  -5   1   2   15.11    0.82
  -5   1   2   13.71    0.83
  -5   1   2   15.46    0.60
  -5   1   2   14.61    0.82
   4  -1  -2    8.40    0.28
   4  -1  -2    9.68    0.59
   4  -1  -2    9.48    0.68
   4  -1  -2    8.07    0.67
  -4   1   2    9.58    0.62
  -4   1   2    8.88    0.48
  -4   1   2    7.98    0.63
  -4   1   2    9.21    0.67
   3  -1  -2   76.31    1.45
   3  -1  -2   74.83    1.27
   3  -1  -2   75.69    1.52
   3  -1  -2   75.49    1.51
  -3   1   2   77.18    1.41
  -3   1   2   74.96    1.45
  -3   1   2   74.59    1.51
  -3   1   2   76.83    1.51
   2  -1  -2  490.33    7.88
   2  -1  -2  488.84    7.88
  -2   1   2  484.53    7.84
  -2   1   2  482.94    7.88
  -2   1   2  464.17    7.87
  -2   1   2  470.64    7.83
   1  -1  -2   54.22    0.99
   1  -1  -2   55.86    0.97
   1  -1  -2   55.02    0.95
   1  -1  -2   56.39    0.99
   1  -1  -2   55.87    1.02
  -1   1   2   54.74    0.94
  -1   1   2   53.99    0.96
  -1   1   2   55.33    1.00
  -1   1   2   56.05    1.02
  -1   1   2   54.42    0.99
  -1   1   2   54.77    1.02
   0  -1  -2   15.00    0.37
   0  -1  -2   13.97    0.35
   0  -1  -2   14.77    0.36
   0  -1  -2   14.81    0.39
   0  -1  -2   14.01    0.35
   0  -1  -2   14.18    0.38
   0  -1  -2   12.56    0.33
   0  -1  -2   13.80    0.38
   0  -1  -2   14.08    0.36
   0   1   2   14.31    0.38
   0   1   2   15.30    0.39
   0   1   2   15.12    0.37
   0   1   2   14.93    0.37
   0   1   2   14.52    0.35
   0   1   2   15.04    0.38
   0   1   2   14.92    0.36
  -1  -1  -2   49.61    0.95
  -1  -1  -2   51.33    0.97
  -1  -1  -2   51.28    0.97
  -1  -1  -2   49.63    0.90
  -1  -1  -2   50.71    0.90
  -1  -1  -2   50.52    0.93
  -1  -1  -2   50.24    0.96
   1   1   2   52.04    0.97
   1   1   2   49.34    0.92
   1   1   2   49.78    0.97
   1   1   2   50.19    0.90
   1   1   2   50.26    1.00
   1   1   2   49.68    0.96
   1   1   2   48.80    0.98
  -2  -1  -2   36.65    0.78
  -2  -1  -2   37.59    0.78
  -2  -1  -2   35.24    0.82
  -2  -1  -2   37.01    0.85
  -2  -1  -2   34.71    0.77
   2   1   2   36.00    0.78
   2   1   2   36.56    0.86
   2   1   2   36.37    0.72
   2   1   2   35.27    0.78
   2   1   2   35.52    0.82
   2   1   2   36.62    0.85
  -3  -1  -2  204.05    3.56
  -3  -1  -2  204.02    3.56
  -3  -1  -2  205.74    3.61
  -3  -1  -2  203.99    3.52
   3   1   2  209.93    3.60
   3   1   2  204.86    3.43
   3   1   2  205.12    3.55
   3   1   2  204.05    3.60
   3   1   2  209.54    3.60
   3   1   2  203.63    3.55
  -4  -1  -2   85.21    1.67
  -4  -1  -2   86.36    1.77
  -4  -1  -2   86.17    1.77
  -4  -1  -2   84.05    1.80
   4   1   2   84.37    1.76
   4   1   2   85.93    1.81
   4   1   2   88.56    1.81
   4   1   2   83.60    1.76
   4   1   2   85.23    1.79
  -5  -1  -2    5.72    0.58
  -5  -1  -2    5.13    0.59
  -5  -1  -2    5.51    0.45
   5   1   2    6.53    0.61
   5   1   2    5.24    0.60
   5   1   2    7.70    0.65
   5   1   2    6.98    0.68
   5   1   2    4.87    0.56
  -6  -1  -2    5.07    0.68
  -6  -1  -2    4.74    0.70
   6   1   2    4.91    0.75
   6   1   2    4.04    0.72
   6   1   2    5.43    0.73
   6   1   2    4.42    0.67
   6   1   2    4.68    0.67
  -7  -1  -2   23.16    1.34
  -7  -1  -2   20.96    1.57
   7   1   2   21.89    0.65
   7   1   2   23.23    1.36
   7   1   2   16.97    1.28
   7   1   2   21.65    1.28
   7   1   2   23.39    1.38
  -8  -1  -2   17.69    1.56
  -8  -1  -2   16.32    1.44
   8   1   2   16.59    1.54
   8   1   2   14.09    1.16
   8   1   2   18.26    1.68
   8   1   2   16.77    1.48
  -9  -1  -2    5.53    1.11
  -9  -1  -2    7.71    1.22
  -9  -1  -2    8.96    1.32
  -9  -1  -2    9.59    1.26
   9   1   2    8.86    1.25
   9   1   2    7.55    1.08
   9   1   2    4.87    1.14
   9   1   2    7.48    1.35
   9   1   2    7.32    1.12
 -10  -1  -2    1.93    1.29
 -10  -1  -2    3.81    1.23
 -10  -1  -2    1.76    1.34
 -10  -1  -2    0.99    1.28
 -10  -1  -2    0.90    0.57
  10   1   2    3.32    1.22
  10   1   2    1.69    1.29
  10   1   2    0.28    1.44
 -11  -1  -2    2.80    1.61
 -11  -1  -2   -0.01    1.63
 -11  -1  -2   -1.51    1.24
  11   1   2    1.96    1.57
  11   1   2    0.95    1.68
  11  -2  -2   -1.55    1.47
 -11   2   2    0.79    0.84
 -11   2   2   -2.49    1.45
 -11   2   2   -1.36    1.16
 -11   2   2    0.04    1.34
  10  -2  -2    1.01    1.28
  10  -2  -2    2.44    1.07
  10  -2  -2    1.21    1.25
  10  -2  -2    0.77    0.61
 -10   2   2    1.51    1.14
 -10   2   2   -0.67    1.20
 -10   2   2    0.53    1.24
 -10   2   2   -1.01    0.97
 -10   2   2    0.74    0.75
   9  -2  -2    1.51    1.10
   9  -2  -2    1.56    0.92
   9  -2  -2    1.82    1.09
   9  -2  -2    1.48    0.57
  -9   2   2    2.02    1.12
  -9   2   2    1.34    1.01
  -9   2   2    1.31    0.93
  -9   2   2    2.43    0.71
  -9   2   2    2.05    0.89
   8  -2  -2    0.48    0.74
   8  -2  -2   -0.83    0.89
   8  -2  -2   -1.29    0.88
  -8   2   2   -0.88    0.85
  -8   2   2    0.76    0.90
  -8   2   2    0.06    0.59
  -8   2   2    0.21    0.69
  -8   2   2   -1.54    0.80
   7  -2  -2    1.60    0.77
   7  -2  -2    0.67    0.75
   7  -2  -2    1.09    0.60
  -7   2   2    1.97    0.53
  -7   2   2    1.95    0.43
  -7   2   2    2.57    0.76
  -7   2   2    3.43    0.73
   6  -2  -2   -0.22    0.59
   6  -2  -2   -0.02    0.48
   6  -2  -2   -0.17    0.60
  -6   2   2    0.71    0.36
  -6   2   2    0.52    0.44
  -6   2   2    0.58    0.60
  -6   2   2    0.84    0.52
   5  -2  -2   14.17    0.89
   5  -2  -2   14.25    0.88
   5  -2  -2   13.65    0.79
  -5   2   2   13.57    0.88
  -5   2   2   13.49    0.62
  -5   2   2   13.55    0.71
  -5   2   2   13.80    0.83
  -5   2   2   14.05    0.88
   4  -2  -2   46.25    1.18
   4  -2  -2   44.08    1.16
   4  -2  -2   44.89    1.10
  -4   2   2   42.50    1.14
  -4   2   2   43.07    1.18
  -4   2   2   45.53    1.00
  -4   2   2   44.70    1.11
  -4   2   2   45.00    1.05
   3  -2  -2    2.75    0.28
   3  -2  -2    2.40    0.34
   3  -2  -2    3.33    0.38
   3  -2  -2    3.02    0.30
  -3   2   2    2.38    0.33
  -3   2   2    2.88    0.36
  -3   2   2    2.89    0.30
  -3   2   2    2.54    0.28
   2  -2  -2    1.30    0.24
   2  -2  -2    1.60    0.22
   2  -2  -2    1.46    0.23
   2  -2  -2    1.59    0.12
   2  -2  -2    1.74    0.25
   2  -2  -2    1.31    0.23
  -2   2   2    1.81    0.25
  -2   2   2    1.66    0.25
  -2   2   2    1.27    0.24
   1  -2  -2    2.36    0.22
   1  -2  -2    2.60    0.23
   1  -2  -2    2.41    0.23
   1  -2  -2    2.08    0.22
   1  -2  -2    2.44    0.22
   1  -2  -2    2.23    0.13
   1  -2  -2    2.45    0.24
   1  -2  -2    2.66    0.25
  -1   2   2    1.89    0.23
  -1   2   2    2.78    0.22
  -1   2   2    2.42    0.24
  -1   2   2    2.61    0.22
  -1   2   2    2.15    0.24
  -1   2   2    1.81    0.21
  -1   2   2    2.06    0.23
  -1   2   2    2.55    0.23
   0  -2  -2    0.45    0.20
   0  -2  -2    0.30    0.19
   0  -2  -2    0.22    0.21
   0  -2  -2    0.62    0.07
   0  -2  -2    0.64    0.16
   0  -2  -2    0.49    0.20
   0  -2  -2    0.52    0.06
   0  -2  -2    0.52    0.19
   0  -2  -2    0.53    0.16
   0  -2  -2    0.52    0.16
   0   2   2    0.56    0.07
   0   2   2    0.54    0.06
   0   2   2    0.47    0.21
   0   2   2    0.55    0.19
   0   2   2    0.44    0.17
  -1  -2  -2  259.42    4.32
  -1  -2  -2  256.45    4.34
  -1  -2  -2  257.81    4.22
  -1  -2  -2  258.48    4.29
  -1  -2  -2  258.39    4.33
  -1  -2  -2  256.61    4.27
  -1  -2  -2  259.34    4.33
  -1  -2  -2  259.83    4.32
  -1  -2  -2  260.50    4.33
  -1  -2  -2  255.02    4.22
   1   2   2  256.42    4.32
   1   2   2  262.09    4.33
   1   2   2  261.44    4.32
   1   2   2  258.23    4.29
   1   2   2  260.15    4.34
   1   2   2  252.15    4.22
   1   2   2  256.71    4.32
  -2  -2  -2   79.97    1.47
  -2  -2  -2   79.19    1.47
  -2  -2  -2   81.08    1.43
  -2  -2  -2   83.12    1.59
  -2  -2  -2   80.42    1.54
  -2  -2  -2   84.17    1.54
   2   2   2   79.10    1.58
   2   2   2   81.50    1.54
   2   2   2   81.19    1.42
   2   2   2   80.12    1.47
   2   2   2   81.80    1.56
   2   2   2   81.40    1.54
   2   2   2   79.55    1.47
   2   2   2   80.79    1.57
   2   2   2   81.11    1.56
  -3  -2  -2    1.46    0.31
  -3  -2  -2    0.90    0.29
  -3  -2  -2    1.07    0.35
  -3  -2  -2    1.18    0.32
   3   2   2    0.80    0.33
   3   2   2    0.96    0.36
   3   2   2    0.99    0.35
   3   2   2    1.16    0.16
   3   2   2    1.18    0.32
   3   2   2    1.28    0.30
   3   2   2    0.92    0.35
  -4  -2  -2    9.56    0.66
  -4  -2  -2   10.28    0.68
  -4  -2  -2    9.26    0.65
  -4  -2  -2   10.67    0.80
   4   2   2   10.53    0.77
   4   2   2   10.22    0.33
   4   2   2   10.01    0.64
   4   2   2   10.33    0.67
   4   2   2   10.12    0.67
   4   2   2    8.40    0.72
   4   2   2    9.48    0.70
  -5  -2  -2   22.54    1.02
  -5  -2  -2   21.70    0.96
  -5  -2  -2   21.98    0.89
  -5  -2  -2   20.70    0.96
   5   2   2   21.70    0.97
   5   2   2   22.51    1.04
   5   2   2   22.15    0.97
   5   2   2   22.09    0.47
   5   2   2   20.86    1.08
   5   2   2   22.11    0.99
  -6  -2  -2   21.15    1.26
  -6  -2  -2   18.58    1.09
  -6  -2  -2   16.31    1.08
   6   2   2   18.45    1.07
   6   2   2   19.61    1.10
   6   2   2   17.16    1.13
   6   2   2   18.83    1.13
   6   2   2   18.28    1.13
  -7  -2  -2   15.82    1.26
   7   2   2   11.42    0.97
   7   2   2   13.11    1.11
   7   2   2    9.21    0.97
  -8  -2  -2    0.23    0.73
  -8  -2  -2    1.23    0.90
  -8  -2  -2    0.75    0.89
   8   2   2    0.87    0.98
   8   2   2    1.06    0.94
   8   2   2    0.59    0.99
   8   2   2    0.91    0.89
   8   2   2    0.39    0.83
  -9  -2  -2   -0.16    0.85
  -9  -2  -2    1.44    1.02
  -9  -2  -2    0.03    1.07
  -9  -2  -2    0.20    0.99
   9   2   2    0.59    1.08
   9   2   2    2.69    1.03
   9   2   2   -1.06    1.19
   9   2   2   -0.10    0.99
   9   2   2    0.20    1.13
 -10  -2  -2   -0.94    1.23
 -10  -2  -2    1.04    1.31
 -10  -2  -2   -0.27    0.95
 -10  -2  -2    0.02    1.38
 -10  -2  -2   -0.53    1.21
  10   2   2   -2.14    1.36
  10   2   2    0.64    1.23
  10   2   2   -2.38    1.29
 -11  -2  -2    3.50    1.60
  11   2   2   -2.85    1.47
 -11   3   2    0.74    1.07
 -11   3   2    1.71    1.13
 -11   3   2   -0.51    1.46
  10  -3  -2    3.10    0.80
  10  -3  -2    3.40    1.34
  10  -3  -2    2.59    1.37
  10  -3  -2    3.52    1.10
 -10   3   2    3.66    1.32
 -10   3   2    3.00    0.82
 -10   3   2    2.62    1.10
 -10   3   2    1.27    1.36
   9  -3  -2   23.08    1.70
   9  -3  -2   23.71    1.91
   9  -3  -2   20.46    1.94
  -9   3   2   22.94    1.92
  -9   3   2   22.38    1.40
  -9   3   2   22.56    1.30
  -9   3   2   22.02    1.79
   8  -3  -2    4.12    1.01
   8  -3  -2    4.56    1.01
   8  -3  -2    3.12    0.75
  -8   3   2    4.92    0.94
  -8   3   2    3.97    0.88
  -8   3   2    4.45    0.74
  -8   3   2    5.14    0.68
  -8   3   2    5.83    1.11
   7  -3  -2    7.86    1.05
   7  -3  -2    6.80    0.74
   7  -3  -2    8.94    0.94
  -7   3   2    7.30    0.80
  -7   3   2    8.52    0.84
  -7   3   2    7.78    0.65
  -7   3   2    8.86    0.92
  -7   3   2    7.61    0.89
   6  -3  -2   91.49    2.19
   6  -3  -2   94.85    2.11
   6  -3  -2   94.86    2.21
  -6   3   2   91.49    1.88
  -6   3   2   94.23    2.19
  -6   3   2   94.67    1.96
  -6   3   2   93.60    2.19
   5  -3  -2   57.81    1.51
   5  -3  -2   54.62    1.48
   5  -3  -2   57.96    1.43
  -5   3   2   56.30    1.51
  -5   3   2   55.37    1.19
  -5   3   2   57.41    1.33
  -5   3   2   56.47    1.48
   4  -3  -2  135.46    2.49
   4  -3  -2  138.50    2.63
   4  -3  -2  138.28    2.63
   4  -3  -2  141.01    2.59
  -4   3   2  137.30    2.38
  -4   3   2  137.07    2.54
  -4   3   2  136.90    2.62
  -4   3   2  140.66    2.63
   3  -3  -2   14.88    0.65
   3  -3  -2   14.33    0.65
   3  -3  -2   13.58    0.62
   3  -3  -2   14.79    0.61
   3  -3  -2   14.56    0.59
  -3   3   2   14.23    0.62
  -3   3   2   14.52    0.63
  -3   3   2   14.60    0.64
  -3   3   2   14.93    0.35
   2  -3  -2   57.29    1.16
   2  -3  -2   57.05    1.19
   2  -3  -2   58.71    1.19
   2  -3  -2   57.73    1.16
  -2   3   2   58.80    1.24
  -2   3   2   56.86    1.16
  -2   3   2   57.61    1.20
  -2   3   2   56.06    1.24
  -2   3   2   58.35    1.16
  -2   3   2   58.26    1.05
   1  -3  -2  727.59   12.05
   1  -3  -2  738.09   12.03
   1  -3  -2  738.01   12.08
   1  -3  -2  748.07   12.05
  -1   3   2  733.60   12.08
  -1   3   2  738.20   12.05
   0  -3  -2   34.50    0.71
   0  -3  -2   33.16    0.84
   0  -3  -2   34.12    0.64
   0  -3  -2   29.26    0.66
   0  -3  -2   34.43    0.79
   0  -3  -2   32.71    0.80
   0  -3  -2   34.27    0.84
   0  -3  -2   34.07    0.74
   0   3   2   34.83    0.85
   0   3   2   34.01    0.74
   0   3   2   34.83    0.87
   0   3   2   35.51    0.79
   0   3   2   34.21    0.63
  -1  -3  -2   51.31    1.10
  -1  -3  -2   49.21    1.13
  -1  -3  -2   51.50    0.95
  -1  -3  -2   49.92    1.11
  -1  -3  -2   51.78    1.12
  -1  -3  -2   50.41    0.93
  -1  -3  -2   51.55    1.05
  -1  -3  -2   49.91    1.05
  -1  -3  -2   50.02    1.06
  -1  -3  -2   50.24    0.99
   1   3   2   51.23    1.06
   1   3   2   51.75    1.01
   1   3   2   50.39    1.09
   1   3   2   49.90    0.94
   1   3   2   51.25    1.13
  -2  -3  -2  188.56    3.31
  -2  -3  -2  184.29    3.29
  -2  -3  -2  184.35    3.16
  -2  -3  -2  190.31    3.28
  -2  -3  -2  183.72    3.15
  -2  -3  -2  184.13    3.20
  -2  -3  -2  183.19    3.14
   2   3   2  187.06    3.27
   2   3   2  186.21    3.15
   2   3   2  184.96    3.23
   2   3   2  185.16    3.26
   2   3   2  183.10    3.16
   2   3   2  187.42    3.21
   2   3   2  187.09    3.23
  -3  -3  -2    9.47    0.60
  -3  -3  -2   10.34    0.67
  -3  -3  -2   10.24    0.56
  -3  -3  -2    9.00    0.55
  -3  -3  -2    9.95    0.39
  -3  -3  -2   11.04    0.67
   3   3   2   10.40    0.55
   3   3   2   10.75    0.61
   3   3   2    9.65    0.55
   3   3   2    9.67    0.65
   3   3   2   10.52    0.63
   3   3   2   10.24    0.61
   3   3   2   10.69    0.63
   3   3   2    9.10    0.65
  -4  -3  -2  245.76    4.34
  -4  -3  -2  245.62    4.46
  -4  -3  -2  250.92    4.41
  -4  -3  -2  254.51    4.40
  -4  -3  -2  249.17    4.35
   4   3   2  249.52    4.39
   4   3   2  247.30    4.34
   4   3   2  244.94    4.44
   4   3   2  246.09    4.33
   4   3   2  253.72    4.39
   4   3   2  245.60    4.45
  -5  -3  -2    0.53    0.48
  -5  -3  -2    1.35    0.53
  -5  -3  -2    1.21    0.50
  -5  -3  -2    0.46    0.54
   5   3   2    0.84    0.56
   5   3   2    0.20    0.45
   5   3   2    0.18    0.53
   5   3   2    0.45    0.48
   5   3   2    0.64    0.50
   5   3   2   -0.36    0.49
  -6  -3  -2    3.75    0.68
  -6  -3  -2    2.84    0.64
  -6  -3  -2    3.17    0.62
  -6  -3  -2    4.19    0.77
   6   3   2    2.89    0.91
   6   3   2    2.74    0.78
   6   3   2    5.15    0.70
   6   3   2    3.36    0.74
   6   3   2    3.14    0.64
  -7  -3  -2   59.35    1.71
  -7  -3  -2   60.37    1.84
  -7  -3  -2   58.31    2.00
  -7  -3  -2   59.01    1.83
   7   3   2   56.98    2.26
   7   3   2   58.28    1.83
   7   3   2   55.43    1.89
  -8  -3  -2    0.14    0.85
  -8  -3  -2    0.18    0.75
  -8  -3  -2   -0.24    0.92
   8   3   2    0.15    0.81
   8   3   2    0.79    0.88
   8   3   2    1.38    0.91
   8   3   2    0.24    1.00
   8   3   2    0.38    1.01
  -9  -3  -2    9.70    1.24
  -9  -3  -2   10.33    1.23
   9   3   2   10.28    1.39
   9   3   2   11.44    1.30
   9   3   2    8.41    1.40
   9   3   2   10.53    1.26
   9   3   2   11.73    1.42
 -10  -3  -2    2.46    1.26
 -10  -3  -2    0.20    1.28
 -10  -3  -2   -1.17    1.01
 -10  -3  -2    1.05    1.23
  10   3   2   -0.22    1.43
  10   3   2   -0.18    1.26
  10   3   2    0.38    1.45
 -11  -3  -2    1.36    1.56
  11   3   2   -1.72    1.56
 -11   4   2    0.91    1.60
  10  -4  -2   -1.20    1.06
  10  -4  -2   -1.30    1.38
  10  -4  -2   -1.00    1.36
 -10   4   2   -0.89    0.85
 -10   4   2   -1.67    1.33
   9  -4  -2    1.70    0.89
   9  -4  -2    1.29    1.12
   9  -4  -2   -0.06    1.19
  -9   4   2    1.63    1.04
  -9   4   2   -0.14    1.11
  -9   4   2    2.18    0.74
  -9   4   2    2.20    0.76
   8  -4  -2    2.87    0.81
   8  -4  -2    2.60    0.99
   8  -4  -2    3.64    1.00
  -8   4   2    3.28    1.07
  -8   4   2    3.07    0.66
  -8   4   2    2.64    0.69
  -8   4   2    2.68    0.96
   7  -4  -2   42.50    1.68
   7  -4  -2   44.32    1.60
   7  -4  -2   43.64    1.72
  -7   4   2   43.73    1.36
  -7   4   2   42.09    1.19
  -7   4   2   42.30    1.74
   6  -4  -2    6.08    0.83
   6  -4  -2    4.92    0.76
   6  -4  -2    3.51    0.61
  -6   4   2    5.94    0.60
  -6   4   2    6.52    0.79
  -6   4   2    6.20    0.62
   5  -4  -2   13.24    0.92
   5  -4  -2   13.95    0.76
   5  -4  -2   14.26    0.99
   5  -4  -2   15.56    0.96
  -5   4   2   13.80    0.54
  -5   4   2   13.18    0.95
  -5   4   2   15.86    0.82
  -5   4   2   12.82    0.98
   4  -4  -2   66.46    1.53
   4  -4  -2   69.05    1.57
   4  -4  -2   68.77    1.57
   4  -4  -2   65.83    1.44
  -4   4   2   66.55    1.53
  -4   4   2   66.34    1.55
  -4   4   2   66.25    1.48
  -4   4   2   65.67    1.55
  -4   4   2   65.14    1.19
   3  -4  -2   54.53    1.24
   3  -4  -2   53.57    1.24
   3  -4  -2   52.31    1.25
   3  -4  -2   57.26    1.27
   3  -4  -2   53.76    1.23
  -3   4   2   53.12    1.33
  -3   4   2   53.21    1.24
  -3   4   2   53.97    1.24
  -3   4   2   54.23    1.01
  -3   4   2   52.73    1.28
  -3   4   2   55.26    1.24
   2  -4  -2  232.86    4.01
   2  -4  -2  229.41    3.93
   2  -4  -2  233.40    3.99
  -2   4   2  232.55    4.08
  -2   4   2  229.84    3.93
  -2   4   2  223.45    3.86
  -2   4   2  225.75    3.93
  -2   4   2  236.20    4.03
   1  -4  -2   82.06    1.48
   1  -4  -2   77.58    1.59
   1  -4  -2   80.10    1.46
   1  -4  -2   81.49    1.47
   1  -4  -2   81.57    1.63
   1  -4  -2   80.29    1.67
  -1   4   2   78.59    1.46
  -1   4   2   79.25    1.46
  -1   4   2   79.60    1.53
  -1   4   2   79.93    1.68
  -1   4   2   81.47    1.63
  -1   4   2   81.76    1.66
   0  -4  -2  164.08    2.81
   0  -4  -2  161.68    2.75
   0  -4  -2  163.02    2.93
   0  -4  -2  161.73    2.77
   0  -4  -2  164.82    2.98
   0  -4  -2  162.09    2.74
   0   4   2  166.65    2.97
   0   4   2  161.98    2.97
   0   4   2  160.24    2.73
   0   4   2  159.70    2.81
   0   4   2  168.27    2.90
  -1  -4  -2  170.65    2.89
  -1  -4  -2  167.16    2.90
  -1  -4  -2  167.26    3.11
  -1  -4  -2  169.82    3.10
  -1  -4  -2  171.02    3.02
  -1  -4  -2  171.16    3.00
  -1  -4  -2  170.66    3.00
  -1  -4  -2  170.03    2.89
   1   4   2  175.01    3.06
   1   4   2  173.00    2.92
   1   4   2  172.03    3.00
   1   4   2  172.21    3.10
   1   4   2  167.97    2.88
  -2  -4  -2  166.71    3.08
  -2  -4  -2  166.48    3.04
  -2  -4  -2  165.50    2.86
  -2  -4  -2  161.04    2.83
  -2  -4  -2  163.95    2.93
  -2  -4  -2  162.78    2.85
  -2  -4  -2  161.96    3.02
  -2  -4  -2  160.31    2.85
   2   4   2  164.35    2.99
   2   4   2  168.84    2.89
   2   4   2  163.41    2.82
   2   4   2  163.39    2.90
   2   4   2  161.72    2.85
   2   4   2  166.48    2.97
  -3  -4  -2   49.70    1.33
  -3  -4  -2   49.23    1.13
  -3  -4  -2   48.92    1.14
  -3  -4  -2   49.31    1.01
  -3  -4  -2   50.88    1.31
   3   4   2   50.36    1.18
   3   4   2   49.94    1.16
   3   4   2   47.76    1.11
   3   4   2   49.50    1.16
   3   4   2   47.34    1.26
   3   4   2   47.67    1.13
   3   4   2   49.85    1.28
  -4  -4  -2   40.11    1.34
  -4  -4  -2   39.47    0.84
  -4  -4  -2   41.82    1.25
  -4  -4  -2   41.72    1.13
  -4  -4  -2   40.38    1.13
   4   4   2   40.72    1.30
   4   4   2   41.88    1.13
   4   4   2   39.93    1.14
   4   4   2   41.71    1.20
   4   4   2   41.96    1.33
   4   4   2   40.87    1.19
   4   4   2   40.67    1.13
   4   4   2   38.41    1.11
  -5  -4  -2  106.28    2.42
  -5  -4  -2  107.02    2.24
  -5  -4  -2  104.49    2.23
  -5  -4  -2  105.25    2.31
   5   4   2  104.06    2.19
   5   4   2  107.61    2.30
   5   4   2  107.94    2.22
   5   4   2  104.85    2.23
   5   4   2  106.34    2.37
   5   4   2  104.14    2.38
   5   4   2  108.87    2.31
   5   4   2  107.66    2.23
  -6  -4  -2   19.67    1.39
  -6  -4  -2   21.11    1.17
  -6  -4  -2   22.84    1.20
  -6  -4  -2   18.87    1.18
   6   4   2   20.13    1.74
   6   4   2   21.96    1.31
   6   4   2   20.77    1.24
   6   4   2   23.11    1.19
   6   4   2   20.66    1.17
   6   4   2   22.10    1.07
  -7  -4  -2   11.44    0.98
  -7  -4  -2   12.47    1.23
  -7  -4  -2   10.50    1.06
   7   4   2   10.54    1.07
   7   4   2   13.71    1.30
   7   4   2   11.79    0.90
  -8  -4  -2    3.66    1.07
  -8  -4  -2    2.94    0.88
  -8  -4  -2    4.12    1.00
  -8  -4  -2    1.91    0.92
   8   4   2    2.22    1.07
   8   4   2    4.27    0.84
   8   4   2    4.27    1.03
   8   4   2    4.32    1.11
   8   4   2    4.26    0.98
   8   4   2    3.38    0.90
  -9  -4  -2    6.55    1.24
  -9  -4  -2    8.64    1.11
   9   4   2    7.53    1.26
   9   4   2    9.47    1.48
   9   4   2    8.39    1.17
   9   4   2    9.90    1.42
   9   4   2    6.38    1.20
 -10  -4  -2    6.09    1.30
 -10  -4  -2    8.61    1.26
 -10  -4  -2    8.29    1.45
 -10  -4  -2   11.73    1.54
  10   4   2    7.64    1.59
  10   4   2    9.20    1.19
  10   4   2   10.37    1.54
  10   4   2    6.51    1.59
  11  -5  -2    2.04    1.24
 -11   5   2    0.97    1.44
  10  -5  -2    2.53    1.50
  10  -5  -2   -1.30    1.34
  10  -5  -2    0.99    1.23
 -10   5   2    0.64    0.75
 -10   5   2    2.69    1.47
   9  -5  -2    1.84    1.20
   9  -5  -2    0.82    1.19
   9  -5  -2    2.53    0.99
  -9   5   2    0.39    0.65
  -9   5   2    0.88    1.06
  -9   5   2    0.21    1.12
   8  -5  -2    2.75    1.09
   8  -5  -2    2.43    0.86
   8  -5  -2    1.58    1.01
  -8   5   2    3.76    1.02
  -8   5   2    3.50    0.58
  -8   5   2    2.63    1.04
   7  -5  -2    0.82    0.86
   7  -5  -2    0.32    0.87
   7  -5  -2    1.22    0.73
  -7   5   2    0.80    0.80
  -7   5   2    1.47    0.81
  -7   5   2    0.41    0.43
   6  -5  -2   14.65    1.17
   6  -5  -2   14.04    1.22
   6  -5  -2   12.84    1.21
  -6   5   2   12.90    1.14
  -6   5   2   14.98    1.23
  -6   5   2   12.41    0.60
   5  -5  -2    4.10    0.62
   5  -5  -2    2.62    0.64
   5  -5  -2    4.16    0.54
   5  -5  -2    2.77    0.62
  -5   5   2    3.71    0.29
  -5   5   2    3.14    0.61
  -5   5   2    3.37    0.63
  -5   5   2    4.22    0.66
   4  -5  -2   10.54    0.84
   4  -5  -2   11.56    0.80
   4  -5  -2   10.51    0.86
   4  -5  -2    9.88    0.85
   4  -5  -2    9.49    0.77
  -4   5   2    9.95    0.80
  -4   5   2   10.59    0.86
  -4   5   2   10.41    0.89
  -4   5   2   11.48    0.83
   3  -5  -2   14.15    0.75
   3  -5  -2   13.95    0.75
   3  -5  -2   14.42    0.74
   3  -5  -2   14.18    0.76
  -3   5   2   13.79    0.94
  -3   5   2   15.18    0.84
  -3   5   2   13.71    0.52
  -3   5   2   14.07    0.73
  -3   5   2   13.34    0.73
   2  -5  -2   63.30    1.14
   2  -5  -2   67.06    1.51
   2  -5  -2   67.36    1.50
   2  -5  -2   65.54    1.38
   2  -5  -2   66.20    1.46
  -2   5   2   67.37    1.60
  -2   5   2   67.75    1.38
  -2   5   2   65.59    1.37
  -2   5   2   64.45    1.48
  -2   5   2   64.94    1.33
   1  -5  -2  103.21    2.04
   1  -5  -2  103.85    1.89
   1  -5  -2  102.27    2.11
   1  -5  -2  100.94    1.88
   1  -5  -2  104.49    2.07
   1  -5  -2  103.88    1.85
  -1   5   2   99.95    1.87
  -1   5   2  105.30    2.15
  -1   5   2  106.85    2.13
  -1   5   2  104.60    1.89
  -1   5   2  100.74    1.96
   0  -5  -2    5.48    0.42
   0  -5  -2    5.76    0.45
   0  -5  -2    5.11    0.48
   0  -5  -2    5.22    0.54
   0  -5  -2    5.86    0.38
   0  -5  -2    5.56    0.38
   0   5   2    5.50    0.55
   0   5   2    5.82    0.56
   0   5   2    4.43    0.42
   0   5   2    6.06    0.38
  -1  -5  -2    0.59    0.27
  -1  -5  -2    0.62    0.35
  -1  -5  -2    0.78    0.34
  -1  -5  -2    0.65    0.22
  -1  -5  -2   -0.02    0.41
  -1  -5  -2    0.71    0.24
  -1  -5  -2    0.46    0.44
   1   5   2    0.70    0.44
   1   5   2    0.72    0.24
   1   5   2    0.48    0.34
   1   5   2    0.28    0.38
  -2  -5  -2   49.75    1.17
  -2  -5  -2   48.51    1.11
  -2  -5  -2   49.95    1.08
  -2  -5  -2   50.08    1.09
  -2  -5  -2   49.83    1.34
  -2  -5  -2   48.86    1.32
  -2  -5  -2   48.60    1.19
  -2  -5  -2   52.11    1.39
   2   5   2   51.49    1.26
   2   5   2   50.38    1.11
   2   5   2   51.42    1.12
   2   5   2   50.17    1.33
   2   5   2   49.73    1.08
   2   5   2   50.66    1.29
  -3  -5  -2   67.54    1.49
  -3  -5  -2   69.87    1.48
  -3  -5  -2   70.55    1.76
  -3  -5  -2   69.98    1.70
  -3  -5  -2   69.63    1.41
  -3  -5  -2   71.91    1.76
   3   5   2   72.07    1.52
   3   5   2   69.59    1.68
   3   5   2   69.98    1.49
   3   5   2   70.01    1.65
   3   5   2   67.30    1.49
   3   5   2   71.01    1.47
  -4  -5  -2    2.60    0.49
  -4  -5  -2    1.62    0.46
  -4  -5  -2    2.69    0.63
  -4  -5  -2    1.95    0.28
  -4  -5  -2    2.25    0.59
   4   5   2    2.46    0.47
   4   5   2    1.83    0.59
   4   5   2    2.10    0.45
   4   5   2    2.06    0.47
   4   5   2    1.72    0.45
   4   5   2    2.17    0.57
   4   5   2    2.30    0.52
  -5  -5  -2   11.26    0.94
  -5  -5  -2   11.89    1.11
  -5  -5  -2   10.90    0.92
  -5  -5  -2   10.91    1.08
   5   5   2   10.31    0.85
   5   5   2   10.50    0.84
   5   5   2   11.13    0.81
   5   5   2   11.38    0.93
   5   5   2   10.24    0.91
   5   5   2   10.07    0.90
   5   5   2   10.75    1.05
  -6  -5  -2    1.11    0.76
  -6  -5  -2    0.66    0.67
  -6  -5  -2    0.57    0.64
  -6  -5  -2    1.10    0.78
   6   5   2   -0.14    0.73
   6   5   2    0.32    0.63
   6   5   2    0.95    0.68
   6   5   2    1.21    0.60
   6   5   2    1.11    0.98
   6   5   2   -0.10    1.16
   6   5   2    2.30    0.60
  -7  -5  -2    6.39    0.92
  -7  -5  -2    4.22    0.97
  -7  -5  -2    5.01    0.85
  -7  -5  -2    5.75    0.86
   7   5   2    3.34    1.00
   7   5   2    5.19    0.74
   7   5   2    5.14    0.85
   7   5   2    5.39    0.78
   7   5   2    6.46    0.90
  -8  -5  -2   10.17    1.12
  -8  -5  -2    9.05    1.23
  -8  -5  -2   10.74    1.12
   8   5   2   14.48    1.08
   8   5   2    9.68    1.35
   8   5   2   12.41    0.98
   8   5   2   10.37    1.08
   8   5   2   11.02    1.21
   8   5   2   13.79    1.20
   8   5   2   12.03    1.23
  -9  -5  -2    1.56    1.32
  -9  -5  -2    0.31    1.07
  -9  -5  -2   -0.44    1.15
   9   5   2    2.24    1.21
   9   5   2   -0.14    1.28
   9   5   2    0.23    1.28
   9   5   2   -1.98    1.27
   9   5   2    0.24    0.89
   9   5   2   -0.33    1.02
   9   5   2    0.29    0.95
 -10  -5  -2    3.54    1.42
 -10  -5  -2    1.55    1.24
  10   5   2    1.64    1.31
  10   5   2    2.87    1.01
  10   5   2    3.13    1.10
  10   5   2    0.14    1.52
  10  -6  -2    2.25    1.62
 -10   6   2    3.89    1.49
 -10   6   2    2.55    1.30
   9  -6  -2    5.36    1.09
   9  -6  -2    6.92    1.40
   9  -6  -2    7.12    1.41
  -9   6   2    6.06    1.21
  -9   6   2    6.67    0.63
  -9   6   2    3.61    1.24
   8  -6  -2    1.94    1.07
   8  -6  -2    0.55    1.04
   8  -6  -2   -0.21    0.84
  -8   6   2    0.63    0.96
  -8   6   2    0.68    0.96
  -8   6   2    1.18    1.04
  -8   6   2    0.41    0.47
   7  -6  -2    6.44    1.02
   7  -6  -2    4.99    1.03
   7  -6  -2    6.60    0.93
  -7   6   2    6.15    0.54
  -7   6   2    4.93    0.97
  -7   6   2    7.29    0.97
  -7   6   2    5.87    1.01
   6  -6  -2   -0.02    0.75
   6  -6  -2    0.01    0.69
   6  -6  -2    0.28    0.57
   6  -6  -2    0.57    0.77
  -6   6   2   -0.09    0.72
  -6   6   2    0.75    0.96
  -6   6   2    0.61    0.69
   5  -6  -2   34.93    1.35
   5  -6  -2   35.21    1.39
   5  -6  -2   35.19    1.25
   5  -6  -2   37.05    1.38
   5  -6  -2   35.73    1.25
  -5   6   2   36.73    1.39
  -5   6   2   33.47    1.40
  -5   6   2   36.78    1.36
  -5   6   2   37.66    1.58
   4  -6  -2  104.69    2.23
   4  -6  -2  101.89    2.19
   4  -6  -2  106.15    2.23
   4  -6  -2  104.30    2.26
   4  -6  -2  106.47    2.25
  -4   6   2  107.44    2.23
  -4   6   2  105.44    2.29
  -4   6   2  102.57    1.89
  -4   6   2  104.83    2.40
  -4   6   2  103.75    2.21
   3  -6  -2    1.30    0.52
   3  -6  -2    1.04    0.44
   3  -6  -2    0.58    0.47
   3  -6  -2    0.65    0.44
  -3   6   2    1.00    0.44
  -3   6   2    1.04    0.44
  -3   6   2    1.35    0.56
  -3   6   2    0.64    0.31
  -3   6   2    1.04    0.61
   2  -6  -2   13.52    0.84
   2  -6  -2   12.33    0.85
   2  -6  -2   13.40    0.70
   2  -6  -2   13.25    0.86
   2  -6  -2   13.06    0.69
   2  -6  -2   13.19    0.44
   2  -6  -2   13.07    0.50
  -2   6   2   11.70    0.93
  -2   6   2   12.20    0.89
  -2   6   2   14.47    0.89
  -2   6   2   13.36    0.68
  -2   6   2   12.42    0.68
  -2   6   2   12.65    0.68
   1  -6  -2   13.21    0.59
   1  -6  -2   12.90    0.62
   1  -6  -2   11.99    0.76
   1  -6  -2   11.36    0.84
   1  -6  -2   11.70    0.77
   1  -6  -2   11.85    0.52
   1  -6  -2   11.88    0.58
  -1   6   2   11.84    0.94
  -1   6   2   11.92    0.72
  -1   6   2   11.73    0.58
  -1   6   2   12.95    0.61
  -1   6   2   11.98    0.85
   0  -6  -2   16.20    0.64
   0  -6  -2   16.03    0.94
   0  -6  -2   16.79    0.64
   0  -6  -2   16.05    0.53
   0  -6  -2   16.71    0.90
   0  -6  -2   16.08    0.59
   0   6   2   15.91    0.90
   0   6   2   16.22    0.98
   0   6   2   15.47    0.58
   0   6   2   14.56    0.60
   0   6   2   17.53    0.84
  -1  -6  -2  129.21    2.27
  -1  -6  -2  132.37    2.36
  -1  -6  -2  126.34    2.63
  -1  -6  -2  127.69    2.48
  -1  -6  -2  128.04    2.45
  -1  -6  -2  130.39    2.32
   1   6   2  132.53    2.43
   1   6   2  134.95    2.66
   1   6   2  126.20    2.30
   1   6   2  135.62    2.58
   1   6   2  117.00    2.35
  -2  -6  -2   13.87    0.94
  -2  -6  -2   14.14    0.93
  -2  -6  -2   14.02    0.73
  -2  -6  -2   13.99    0.77
  -2  -6  -2   12.90    0.67
  -2  -6  -2   13.20    0.93
  -2  -6  -2   14.11    0.67
   2   6   2   14.70    0.96
   2   6   2   12.99    0.64
   2   6   2   15.07    0.66
   2   6   2   14.00    0.81
   2   6   2   14.06    0.99
   2   6   2   13.49    0.64
  -3  -6  -2    3.10    0.65
  -3  -6  -2    3.14    0.46
  -3  -6  -2    3.00    0.62
  -3  -6  -2    3.17    0.40
  -3  -6  -2    3.14    0.44
  -3  -6  -2    3.24    0.65
   3   6   2    3.19    0.44
   3   6   2    4.07    0.48
   3   6   2    2.38    0.44
   3   6   2    3.15    0.62
   3   6   2    3.41    0.59
  -4  -6  -2    6.69    0.76
  -4  -6  -2    8.17    0.87
  -4  -6  -2    6.69    0.59
  -4  -6  -2    7.93    0.80
  -4  -6  -2    6.56    0.61
  -4  -6  -2    6.55    0.59
   4   6   2    7.01    0.60
   4   6   2    7.17    0.64
   4   6   2    6.76    0.77
   4   6   2    8.25    0.62
   4   6   2    6.74    0.74
  -5  -6  -2   24.05    1.45
  -5  -6  -2   22.42    0.65
  -5  -6  -2   22.58    1.12
  -5  -6  -2   22.99    1.13
  -5  -6  -2   18.69    1.66
   5   6   2   24.13    1.16
   5   6   2   20.91    1.38
   5   6   2   21.94    0.99
   5   6   2   23.70    1.09
   5   6   2   23.87    1.24
   5   6   2   23.85    1.00
   5   6   2   22.67    1.10
  -6  -6  -2   15.54    1.30
  -6  -6  -2   12.84    1.19
  -6  -6  -2   14.63    1.21
  -6  -6  -2   16.36    1.55
   6   6   2   15.22    1.36
   6   6   2   13.43    1.16
   6   6   2   16.26    1.03
   6   6   2   15.14    1.20
   6   6   2   16.72    1.50
   6   6   2   14.77    1.25
   6   6   2   15.62    1.02
  -7  -6  -2    5.53    0.89
  -7  -6  -2    1.96    0.83
  -7  -6  -2    4.30    1.07
   7   6   2    4.62    0.74
   7   6   2    4.01    0.72
   7   6   2    2.64    0.85
   7   6   2    5.10    0.85
   7   6   2    3.20    1.05
   7   6   2    4.85    1.14
   7   6   2    3.70    0.92
  -8  -6  -2    2.34    1.20
  -8  -6  -2    2.18    1.02
  -8  -6  -2    1.57    0.99
  -8  -6  -2    4.09    1.02
   8   6   2    3.67    0.81
   8   6   2    3.22    1.03
   8   6   2    2.97    0.94
   8   6   2    6.48    1.15
   8   6   2    3.38    0.81
   8   6   2    3.00    1.27
  -9  -6  -2    0.66    1.08
  -9  -6  -2   -0.22    1.33
  -9  -6  -2    0.88    1.17
  -9  -6  -2    0.57    2.04
   9   6   2    1.22    1.37
   9   6   2    0.33    0.83
   9   6   2    0.59    1.18
   9   6   2    1.04    1.41
 -10  -6  -2    4.58    1.46
  10   6   2    1.57    1.58
  10   6   2    7.60    1.55
 -10   7   2    0.45    1.60
 -10   7   2    5.25    1.46
   9  -7  -2    5.82    1.22
   9  -7  -2    5.64    1.36
   9  -7  -2    9.59    1.57
  -9   7   2    6.23    1.50
  -9   7   2    7.34    1.63
  -9   7   2    8.42    1.27
   8  -7  -2    3.05    1.21
   8  -7  -2    3.53    1.18
   8  -7  -2    0.43    0.97
  -8   7   2    1.00    1.03
  -8   7   2    0.96    1.03
  -8   7   2    1.27    1.16
  -8   7   2    1.31    1.34
   7  -7  -2    0.04    0.90
   7  -7  -2   -0.13    1.87
   7  -7  -2   -0.97    0.83
  -7   7   2   -0.52    1.01
  -7   7   2    0.83    0.87
  -7   7   2   -0.50    0.82
  -7   7   2   -0.96    0.90
   6  -7  -2   10.11    1.01
   6  -7  -2   11.66    1.04
   6  -7  -2    9.06    0.81
   6  -7  -2    8.34    0.88
  -6   7   2   12.55    1.27
  -6   7   2   10.94    1.22
  -6   7   2   10.98    1.01
   5  -7  -2   50.67    1.65
   5  -7  -2   52.42    1.58
   5  -7  -2   49.79    1.83
   5  -7  -2   46.08    1.90
   5  -7  -2   51.52    1.55
  -5   7   2   51.67    1.59
  -5   7   2   52.25    1.65
  -5   7   2   49.22    1.67
  -5   7   2   43.42    3.00
   4  -7  -2   45.45    1.46
   4  -7  -2   48.14    1.47
   4  -7  -2   47.24    1.55
   4  -7  -2   48.01    1.44
   4  -7  -2   48.18    1.47
  -4   7   2   46.46    1.61
  -4   7   2   48.02    1.45
  -4   7   2   46.86    1.10
  -4   7   2   48.78    1.53
  -4   7   2   48.60    1.73
   3  -7  -2   40.89    1.25
   3  -7  -2   39.32    0.88
   3  -7  -2   38.26    1.28
   3  -7  -2   40.71    1.32
  -3   7   2   39.76    1.47
  -3   7   2   43.09    1.40
  -3   7   2   41.50    1.09
  -3   7   2   41.12    1.22
  -3   7   2   40.51    1.23
   2  -7  -2    0.09    0.28
   2  -7  -2    0.37    0.43
   2  -7  -2    0.03    0.54
   2  -7  -2    0.52    0.26
   2  -7  -2    0.58    0.57
   2  -7  -2    0.34    0.40
  -2   7   2    0.41    0.63
  -2   7   2    0.21    0.43
  -2   7   2    0.64    0.41
  -2   7   2    0.32    0.42
  -2   7   2   -0.35    0.63
   1  -7  -2  150.90    2.96
   1  -7  -2  146.32    3.04
   1  -7  -2  147.59    2.71
   1  -7  -2  144.98    2.69
   1  -7  -2  147.36    2.62
   1  -7  -2  148.48    2.72
   1  -7  -2  146.40    2.91
  -1   7   2  150.12    3.06
  -1   7   2  150.33    3.05
  -1   7   2  142.68    2.67
  -1   7   2  149.33    2.71
  -1   7   2  145.41    2.82
   0  -7  -2   40.46    1.29
   0  -7  -2   39.24    0.88
   0  -7  -2   39.17    0.99
   0  -7  -2   40.52    1.35
   0  -7  -2   40.77    1.06
   0   7   2   40.14    1.03
   0   7   2   39.99    0.99
   0   7   2   40.36    1.37
   0   7   2   39.62    1.24
   0   7   2   38.54    1.41
  -1  -7  -2   29.12    1.29
  -1  -7  -2   29.60    1.24
  -1  -7  -2   30.27    1.08
  -1  -7  -2   30.91    0.75
  -1  -7  -2   30.74    1.03
  -1  -7  -2   28.59    0.92
  -1  -7  -2   28.75    0.86
   1   7   2   30.86    1.01
   1   7   2   30.04    0.85
   1   7   2   30.73    0.90
   1   7   2   30.38    1.30
   1   7   2   30.18    1.14
  -2  -7  -2  118.76    2.40
  -2  -7  -2  119.41    2.36
  -2  -7  -2  116.50    2.29
  -2  -7  -2  117.45    2.29
  -2  -7  -2  124.12    2.70
  -2  -7  -2  125.88    2.69
   2   7   2  122.99    2.61
   2   7   2  119.97    2.27
   2   7   2  123.14    2.68
   2   7   2  119.69    2.44
   2   7   2  117.91    2.27
  -3  -7  -2    2.27    0.70
  -3  -7  -2    2.42    0.69
  -3  -7  -2    2.08    0.48
  -3  -7  -2    1.90    0.73
  -3  -7  -2    2.45    0.46
  -3  -7  -2    2.07    0.47
   3   7   2    1.55    0.70
   3   7   2    2.15    0.46
   3   7   2    2.55    0.48
   3   7   2    1.94    0.69
   3   7   2    2.87    0.48
   3   7   2    1.41    0.61
  -4  -7  -2   48.29    1.24
  -4  -7  -2   50.27    1.43
  -4  -7  -2   49.09    1.38
  -4  -7  -2   51.39    1.77
  -4  -7  -2   52.80    1.84
  -4  -7  -2   60.56    2.61
   4   7   2   49.40    1.39
   4   7   2   48.45    1.58
   4   7   2   49.67    1.72
   4   7   2   49.97    1.37
   4   7   2   48.89    1.42
  -5  -7  -2    2.19    0.37
  -5  -7  -2    1.91    0.62
  -5  -7  -2    2.65    0.91
  -5  -7  -2    2.39    0.91
  -5  -7  -2    2.17    0.65
   5   7   2    1.71    0.63
   5   7   2    2.62    0.67
   5   7   2    2.53    0.98
   5   7   2    2.67    0.82
   5   7   2    2.82    0.64
  -6  -7  -2    0.69    0.92
  -6  -7  -2    0.37    0.69
  -6  -7  -2    1.10    1.00
  -6  -7  -2    0.47    0.70
   6   7   2   -0.24    0.96
   6   7   2    1.21    0.74
   6   7   2    0.86    0.56
   6   7   2    1.44    0.76
   6   7   2    1.02    0.92
  -7  -7  -2   30.26    1.87
  -7  -7  -2   30.49    1.62
  -7  -7  -2   29.31    1.62
  -7  -7  -2   32.00    2.10
   7   7   2   28.57    1.59
   7   7   2   31.69    1.68
   7   7   2   32.64    2.08
   7   7   2   30.83    1.61
   7   7   2   27.78    1.77
   7   7   2   31.22    1.32
  -8  -7  -2    4.07    1.25
  -8  -7  -2    1.60    1.14
  -8  -7  -2    4.64    1.05
  -8  -7  -2    5.33    1.10
   8   7   2    4.83    1.06
   8   7   2    5.23    0.82
   8   7   2    3.71    1.20
   8   7   2    5.84    1.36
   8   7   2    4.93    1.02
  -9  -7  -2    6.26    1.62
  -9  -7  -2    2.77    1.16
  -9  -7  -2    4.40    1.33
   9   7   2    1.82    1.39
   9   7   2    3.33    0.83
   9   7   2    2.47    0.85
   9   7   2    3.78    1.23
   9  -8  -2   -0.55    1.48
  -9   8   2    0.51    1.42
  -9   8   2    1.44    1.24
   8  -8  -2    7.49    1.36
   8  -8  -2    6.03    1.19
   8  -8  -2    7.89    1.39
  -8   8   2    9.16    1.39
  -8   8   2    8.53    1.26
  -8   8   2    8.69    1.56
   7  -8  -2    1.93    0.80
   7  -8  -2    2.10    1.05
   7  -8  -2    0.37    0.95
   7  -8  -2    0.69    1.11
  -7   8   2    0.47    1.00
  -7   8   2    1.17    0.93
  -7   8   2    0.56    1.21
  -7   8   2    0.67    1.06
   6  -8  -2   14.44    1.16
   6  -8  -2   15.58    1.46
   6  -8  -2   13.74    1.14
   6  -8  -2   12.73    1.16
  -6   8   2   13.52    1.14
  -6   8   2   10.57    0.99
  -6   8   2   14.91    1.48
  -6   8   2   15.68    1.39
   5  -8  -2    0.22    0.84
   5  -8  -2    0.80    1.39
   5  -8  -2    2.09    0.79
   5  -8  -2    2.33    0.82
   5  -8  -2    0.82    0.29
   5  -8  -2    0.11    0.75
  -5   8   2    1.11    0.74
  -5   8   2    2.02    1.01
  -5   8   2    0.70    0.76
  -5   8   2    1.54    0.99
   4  -8  -2    9.00    0.45
   4  -8  -2    7.94    0.79
   4  -8  -2    7.81    1.34
   4  -8  -2    9.55    0.85
   4  -8  -2    7.95    0.82
  -4   8   2    9.83    0.74
  -4   8   2    9.70    1.06
  -4   8   2    8.04    0.76
  -4   8   2    8.86    0.79
  -4   8   2    8.96    0.91
   3  -8  -2   56.77    1.55
   3  -8  -2   54.71    1.10
  -3   8   2   56.30    1.41
  -3   8   2   58.05    1.88
  -3   8   2   54.17    1.51
  -3   8   2   55.34    1.52
  -3   8   2   53.54    1.83
   2  -8  -2    5.62    0.44
   2  -8  -2    5.43    0.60
   2  -8  -2    4.55    0.72
   2  -8  -2    4.95    0.86
   2  -8  -2    4.98    0.57
  -2   8   2    6.98    0.92
  -2   8   2    5.75    0.59
  -2   8   2    5.03    0.55
  -2   8   2    5.08    0.61
  -2   8   2    5.45    0.88
   1  -8  -2    8.11    0.71
   1  -8  -2    7.07    0.76
   1  -8  -2    8.01    0.77
   1  -8  -2    7.86    1.01
   1  -8  -2    7.44    0.51
   1  -8  -2    8.31    0.82
   1  -8  -2    7.50    0.61
  -1   8   2    8.76    0.72
  -1   8   2    6.00    0.66
  -1   8   2    5.71    0.83
  -1   8   2    8.22    0.77
  -1   8   2    8.08    0.89
   0  -8  -2    2.37    0.70
   0  -8  -2    2.12    0.28
   0  -8  -2    2.55    0.48
   0  -8  -2    2.02    0.74
   0  -8  -2    2.33    0.42
   0   8   2    2.35    0.75
   0   8   2    2.29    0.77
   0   8   2    2.08    0.45
   0   8   2    1.49    0.59
   0   8   2    2.35    0.42
  -1  -8  -2   60.73    1.21
  -1  -8  -2   62.91    1.47
  -1  -8  -2   59.69    1.60
  -1  -8  -2   61.07    1.55
  -1  -8  -2   61.43    2.06
  -1  -8  -2   59.61    1.38
   1   8   2   61.97    1.43
   1   8   2   64.07    1.53
   1   8   2   63.41    1.91
   1   8   2   60.39    1.76
   1   8   2   63.36    1.38
  -2  -8  -2   13.93    0.95
  -2  -8  -2   15.41    0.88
  -2  -8  -2   15.50    0.90
  -2  -8  -2   13.91    1.30
  -2  -8  -2   14.98    0.81
  -2  -8  -2   16.13    1.19
   2   8   2   13.70    1.12
   2   8   2   12.98    1.02
   2   8   2   15.05    0.79
   2   8   2   14.68    1.29
   2   8   2   13.98    0.82
  -3  -8  -2    3.18    0.83
  -3  -8  -2    3.41    0.88
  -3  -8  -2    4.35    0.58
  -3  -8  -2    3.73    0.60
  -3  -8  -2    4.05    0.56
   3   8   2    3.93    0.55
   3   8   2    4.15    0.73
   3   8   2    4.04    0.55
   3   8   2    4.45    0.88
  -4  -8  -2    4.15    0.63
  -4  -8  -2    4.62    0.91
  -4  -8  -2    4.06    0.64
  -4  -8  -2    4.19    0.56
   4   8   2    4.23    0.65
   4   8   2    3.13    0.83
   4   8   2    2.97    0.88
   4   8   2    4.85    0.64
   4   8   2    3.81    0.60
  -5  -8  -2    3.71    0.47
  -5  -8  -2    4.48    0.74
  -5  -8  -2    5.40    1.05
  -5  -8  -2    3.84    0.99
  -5  -8  -2    4.95    0.74
   5   8   2    3.25    0.71
   5   8   2    5.21    0.73
   5   8   2    5.03    0.95
   5   8   2    3.10    0.70
   5   8   2    5.96    1.00
  -6  -8  -2   14.07    1.31
  -6  -8  -2   14.13    1.31
  -6  -8  -2   12.88    1.27
  -6  -8  -2   13.83    1.34
  -6  -8  -2   14.32    1.32
   6   8   2   12.92    1.23
   6   8   2   16.47    1.31
   6   8   2   11.83    1.27
   6   8   2   15.40    1.36
   6   8   2   15.56    1.30
  -7  -8  -2   -2.26    1.02
  -7  -8  -2   -1.26    1.11
  -7  -8  -2    0.55    0.89
  -7  -8  -2    1.23    0.88
  -7  -8  -2    1.78    1.24
   7   8   2    0.18    0.87
   7   8   2    2.40    1.15
   7   8   2   -1.44    0.85
   7   8   2   -0.73    1.15
   7   8   2    0.32    0.96
  -8  -8  -2    2.77    1.31
  -8  -8  -2    1.80    1.04
  -8  -8  -2   -0.15    1.31
  -8  -8  -2    1.99    1.01
   8   8   2   -2.43    1.07
   8   8   2   -0.36    0.96
   8   8   2   -0.34    0.99
   8   8   2    0.82    1.42
   9   8   2    0.52    1.40
   9  -9  -2   -1.58    1.77
  -9   9   2   -1.68    1.43
  -9   9   2    1.77    1.41
   8  -9  -2    2.51    1.46
   8  -9  -2   -0.38    1.32
  -8   9   2   -0.14    1.53
  -8   9   2   -0.33    1.17
  -8   9   2   -0.40    1.29
   7  -9  -2   -0.18    1.28
   7  -9  -2    2.15    1.10
   7  -9  -2    1.31    0.90
   7  -9  -2    0.52    1.01
  -7   9   2   -0.45    1.04
  -7   9   2    2.20    1.01
  -7   9   2   -0.35    1.10
  -7   9   2    3.16    1.42
   6  -9  -2   -1.44    0.90
   6  -9  -2    1.45    0.90
   6  -9  -2    0.85    0.92
   6  -9  -2   -1.03    0.92
   6  -9  -2    0.08    0.85
  -6   9   2    0.71    0.97
  -6   9   2    0.67    0.87
  -6   9   2   -0.46    1.18
  -6   9   2    0.37    0.98
   5  -9  -2    0.09    0.79
   5  -9  -2   -1.38    0.79
   5  -9  -2   -0.80    0.80
  -5   9   2   -0.04    0.73
  -5   9   2    0.27    0.95
  -5   9   2   -0.78    0.80
  -5   9   2    0.77    1.04
  -5   9   2    0.18    0.86
   4  -9  -2    1.49    0.73
   4  -9  -2    1.95    0.74
  -4   9   2    1.19    0.98
  -4   9   2    1.82    0.73
  -4   9   2    1.23    0.97
  -4   9   2    1.90    0.51
   3  -9  -2    1.65    1.24
  -3   9   2    1.38    0.56
  -3   9   2    0.66    0.60
  -3   9   2    0.22    0.89
  -3   9   2    0.80    0.60
   2  -9  -2    3.66    0.58
   2  -9  -2    5.37    0.84
   2  -9  -2    4.33    0.65
   2  -9  -2    3.69    0.84
   2  -9  -2    5.07    0.48
   2  -9  -2    6.89    0.90
  -2   9   2    3.45    1.07
  -2   9   2    7.02    0.99
  -2   9   2    4.41    0.63
  -2   9   2    4.83    0.66
   1  -9  -2    0.10    0.75
   1  -9  -2    0.25    0.74
   1  -9  -2    0.60    0.53
   1  -9  -2    0.00    0.47
   1  -9  -2    0.72    0.30
   1  -9  -2    1.47    0.55
  -1   9   2    0.58    0.64
  -1   9   2    0.89    0.51
  -1   9   2    0.66    0.86
  -1   9   2    0.47    0.46
  -1   9   2    1.43    0.97
   0  -9  -2    8.30    0.76
   0  -9  -2    9.09    0.44
   0  -9  -2    9.77    0.90
   0  -9  -2    8.21    0.77
   0  -9  -2   10.10    0.97
   0   9   2    8.65    0.86
   0   9   2    6.11    1.51
   0   9   2    8.77    0.85
   0   9   2    9.07    0.78
  -1  -9  -2   12.47    1.18
  -1  -9  -2   14.23    1.07
  -1  -9  -2   13.39    0.81
  -1  -9  -2   12.63    0.92
  -1  -9  -2   14.71    1.02
   1   9   2   13.90    1.39
   1   9   2   12.03    0.81
   1   9   2   13.67    0.87
   1   9   2   13.93    1.17
   1   9   2   14.38    0.98
  -2  -9  -2    1.78    0.55
  -2  -9  -2    2.66    0.51
  -2  -9  -2    3.00    0.68
  -2  -9  -2    1.24    0.84
  -2  -9  -2    2.07    0.58
   2   9   2    1.99    0.79
   2   9   2    1.85    0.64
   2   9   2    2.09    0.93
   2   9   2    2.14    0.50
   2   9   2    1.74    0.52
  -3  -9  -2    5.62    0.96
  -3  -9  -2    5.91    0.66
  -3  -9  -2    5.12    0.69
  -3  -9  -2    5.87    0.64
  -3  -9  -2    3.91    0.98
   3   9   2    7.46    1.09
   3   9   2    7.34    0.88
   3   9   2    5.40    0.64
   3   9   2    4.19    0.93
   3   9   2    5.51    0.60
  -4  -9  -2    3.88    1.06
  -4  -9  -2    4.72    1.01
  -4  -9  -2    4.35    0.63
  -4  -9  -2    3.08    0.67
   4   9   2    4.58    0.79
   4   9   2    4.84    0.99
   4   9   2    4.72    0.67
   4   9   2    4.57    0.89
  -5  -9  -2    0.77    1.05
  -5  -9  -2    1.57    0.74
  -5  -9  -2    1.71    0.52
  -5  -9  -2    0.52    1.03
  -5  -9  -2    1.95    0.70
   5   9   2    1.43    0.99
   5   9   2    1.28    1.04
   5   9   2    1.48    0.68
   5   9   2    1.45    0.73
  -6  -9  -2    3.50    0.85
  -6  -9  -2    2.84    0.85
  -6  -9  -2    2.44    0.37
  -6  -9  -2    2.02    1.15
  -6  -9  -2    0.76    1.18
   6   9   2    2.01    0.81
   6   9   2    2.91    0.82
   6   9   2    1.39    1.14
   6   9   2    2.44    0.84
   6   9   2    4.34    1.18
  -7  -9  -2    1.17    0.91
  -7  -9  -2    0.21    1.31
  -7  -9  -2    0.54    0.94
  -7  -9  -2    0.11    1.88
   7   9   2    0.37    0.89
   7   9   2    1.91    0.94
   7   9   2    1.39    1.32
   7   9   2   -0.61    0.90
   7   9   2    1.09    1.28
  -8  -9  -2    1.27    1.11
   8   9   2   -0.57    1.07
   8   9   2   -0.39    1.31
  -8  10   2    2.45    1.34
  -8  10   2   -0.03    1.28
  -8  10   2    0.84    1.39
   7 -10  -2    0.02    1.23
   7 -10  -2   -0.86    1.29
   7 -10  -2    1.37    1.19
   7 -10  -2    1.89    1.10
  -7  10   2    0.70    1.18
  -7  10   2    3.64    1.55
  -7  10   2    0.85    1.21
   6 -10  -2    1.58    1.00
   6 -10  -2    1.26    1.03
   6 -10  -2    0.45    0.99
   6 -10  -2   -0.25    1.05
   6 -10  -2   -0.33    0.95
  -6  10   2    0.15    1.31
  -6  10   2   -1.10    1.12
  -6  10   2    0.25    0.90
  -6  10   2    1.44    1.06
   5 -10  -2    2.78    1.02
   5 -10  -2    4.37    0.98
   5 -10  -2    4.15    0.96
   5 -10  -2    4.32    0.97
   5 -10  -2    4.62    1.03
  -5  10   2    4.88    0.90
  -5  10   2    3.76    0.96
  -5  10   2    3.30    1.30
  -5  10   2    3.95    1.10
   4 -10  -2   32.24    1.67
   4 -10  -2   31.17    1.67
   4 -10  -2   29.56    1.54
   4 -10  -2   33.73    1.59
  -4  10   2   31.10    1.25
  -4  10   2   33.70    1.93
  -4  10   2   33.58    1.91
  -4  10   2   29.41    1.50
  -4  10   2   30.67    1.54
   3 -10  -2    3.42    0.87
   3 -10  -2    3.35    0.92
   3 -10  -2    3.11    0.75
  -3  10   2    2.95    0.87
  -3  10   2    3.45    0.77
  -3  10   2    3.16    1.06
  -3  10   2    3.37    1.14
  -3  10   2    1.93    0.65
   2 -10  -2    6.41    0.60
   2 -10  -2    7.29    0.72
   2 -10  -2    8.10    1.00
   2 -10  -2    7.35    0.73
   2 -10  -2    9.30    1.07
   2 -10  -2    6.79    0.76
   2 -10  -2    4.54    0.91
  -2  10   2    6.01    1.09
  -2  10   2    6.95    0.81
  -2  10   2    6.22    1.08
  -2  10   2    7.48    0.75
  -2  10   2    6.90    0.72
   1 -10  -2    4.77    0.68
   1 -10  -2    4.57    0.43
   1 -10  -2    5.29    0.61
   1 -10  -2    6.47    0.72
   1 -10  -2    5.96    1.10
   1 -10  -2    3.17    0.93
  -1  10   2    5.21    1.05
  -1  10   2    4.57    0.70
  -1  10   2    4.93    0.79
  -1  10   2    5.03    0.65
  -1  10   2    5.42    1.07
   0 -10  -2    0.18    0.69
   0 -10  -2   -0.41    0.89
   0 -10  -2   -0.18    0.64
   0 -10  -2    0.53    0.57
   0 -10  -2    0.29    0.49
   0  10   2    0.98    0.94
   0  10   2   -0.25    0.95
   0  10   2   -0.22    0.54
   0  10   2    1.17    0.76
   0  10   2    0.55    0.94
  -1 -10  -2   45.69    1.40
  -1 -10  -2   42.72    1.28
  -1 -10  -2   45.20    1.51
  -1 -10  -2   44.23    1.95
  -1 -10  -2   44.30    1.92
  -1 -10  -2   44.08    1.62
   1  10   2   44.52    1.35
   1  10   2   46.23    1.83
   1  10   2   44.79    1.99
  -2 -10  -2   11.06    1.19
  -2 -10  -2   15.14    1.46
  -2 -10  -2   14.12    0.94
  -2 -10  -2   11.90    1.16
  -2 -10  -2   12.77    1.05
  -2 -10  -2   13.88    1.21
  -2 -10  -2   12.96    1.09
   2  10   2   13.25    1.27
   2  10   2   15.96    1.26
   2  10   2   15.84    1.58
   2  10   2   13.52    0.98
   2  10   2   14.33    1.13
  -3 -10  -2    2.22    0.61
  -3 -10  -2    2.84    1.02
  -3 -10  -2    0.40    1.18
  -3 -10  -2    1.14    0.71
  -3 -10  -2    2.26    1.02
   3  10   2    1.54    0.61
   3  10   2    2.25    0.70
   3  10   2    2.71    0.99
   3  10   2    3.77    1.14
   3  10   2    2.48    0.87
  -4 -10  -2    3.14    1.19
  -4 -10  -2    0.71    0.67
  -4 -10  -2    2.17    0.69
  -4 -10  -2    1.68    0.69
  -4 -10  -2    1.85    1.09
   4  10   2    0.90    0.96
   4  10   2    3.37    1.08
   4  10   2    2.68    0.70
  -5 -10  -2    4.25    0.81
  -5 -10  -2    5.62    1.28
  -5 -10  -2    5.17    0.86
  -5 -10  -2    3.89    0.67
  -5 -10  -2    5.69    1.23
   5  10   2    5.41    1.12
   5  10   2    4.15    1.18
   5  10   2    5.12    0.82
   5  10   2    5.01    0.84
  -6 -10  -2    6.89    0.97
  -6 -10  -2    6.55    0.55
  -6 -10  -2    6.87    1.01
  -6 -10  -2    6.32    1.37
   6  10   2    6.61    0.96
   6  10   2    7.72    0.97
   6  10   2    8.52    1.41
   6  10   2    7.15    0.89
   6  10   2    4.76    1.36
  -7 -10  -2    2.40    1.03
   7  10   2    3.94    2.18
   7  10   2    1.29    1.03
   7  10   2    2.36    1.48
   7  10   2    3.12    0.97
   7 -11  -2   -1.86    1.24
  -7  11   2    1.51    1.44
   6 -11  -2    0.45    1.20
   6 -11  -2   -0.72    1.37
   6 -11  -2   -1.52    1.17
   6 -11  -2   -0.16    1.11
  -6  11   2   -2.04    1.47
  -6  11   2    0.47    1.10
  -6  11   2   -1.42    1.25
   5 -11  -2   22.87    1.85
   5 -11  -2   19.71    1.84
   5 -11  -2   15.09    1.42
   5 -11  -2   17.52    1.70
   5 -11  -2   19.77    1.72
  -5  11   2   19.13    1.75
  -5  11   2   15.79    1.26
  -5  11   2   20.14    1.69
  -5  11   2   14.39    1.48
   4 -11  -2    2.52    0.91
   4 -11  -2    3.39    1.05
   4 -11  -2    2.98    1.03
   4 -11  -2    3.52    0.93
  -4  11   2    2.85    0.94
  -4  11   2    3.88    1.35
  -4  11   2    2.77    1.25
  -4  11   2    0.36    0.84
  -4  11   2    2.43    0.70
   3 -11  -2    6.22    0.88
   3 -11  -2    7.12    1.18
   3 -11  -2    5.49    0.89
   3 -11  -2    6.60    1.06
  -3  11   2    5.13    0.80
  -3  11   2    5.92    0.88
  -3  11   2    5.75    1.21
  -3  11   2    4.25    1.23
  -3  11   2    4.48    0.78
   2 -11  -2    3.16    0.35
   2 -11  -2    3.12    0.56
   2 -11  -2    2.79    1.01
   2 -11  -2    2.86    1.08
   2 -11  -2    2.84    0.99
   2 -11  -2    2.82    0.76
  -2  11   2    2.96    0.83
  -2  11   2    4.90    1.16
  -2  11   2    3.35    0.70
  -2  11   2    3.05    1.21
  -2  11   2    4.10    0.75
   1 -11  -2    0.11    0.57
   1 -11  -2   -0.15    0.68
   1 -11  -2   -0.10    0.67
   1 -11  -2   -0.89    0.90
   1 -11  -2   -2.04    0.91
  -1  11   2   -0.87    1.05
  -1  11   2    0.36    0.79
  -1  11   2    0.77    0.63
  -1  11   2   -0.82    1.10
   0 -11  -2   24.83    1.15
   0 -11  -2   27.51    1.59
   0 -11  -2   28.55    1.87
   0 -11  -2   22.75    1.62
   0 -11  -2   26.14    1.48
   0 -11  -2   25.45    1.28
   0 -11  -2   26.54    1.43
   0 -11  -2   21.88    1.91
   0  11   2   27.20    1.81
   0  11   2   28.08    1.34
   0  11   2   25.55    1.27
   0  11   2   26.43    1.68
   0  11   2   23.79    2.02
  -1 -11  -2    0.94    1.04
  -1 -11  -2    0.29    0.63
  -1 -11  -2   -0.55    0.71
  -1 -11  -2   -0.37    0.93
  -1 -11  -2    1.07    1.08
  -1 -11  -2    0.32    0.57
  -1 -11  -2   -0.71    1.02
   1  11   2    0.58    0.91
   1  11   2    0.16    0.57
   1  11   2    0.69    1.17
   1  11   2    0.86    0.59
  -2 -11  -2   21.57    1.44
  -2 -11  -2   22.57    1.89
  -2 -11  -2   19.94    1.19
  -2 -11  -2   17.75    1.45
  -2 -11  -2   21.17    1.28
  -2 -11  -2   18.56    1.09
  -2 -11  -2   21.42    1.96
   2  11   2   19.38    1.82
   2  11   2   18.90    1.25
   2  11   2   18.65    1.60
  -3 -11  -2    5.25    1.23
  -3 -11  -2    4.66    0.74
  -3 -11  -2    5.52    1.28
  -3 -11  -2    5.32    0.91
  -3 -11  -2    6.15    0.91
  -3 -11  -2    5.51    0.73
  -3 -11  -2    5.02    1.18
   3  11   2    5.47    0.72
   3  11   2    7.55    1.40
   3  11   2    8.14    1.02
   3  11   2    6.12    1.17
  -4 -11  -2    0.81    0.71
  -4 -11  -2    0.48    0.72
  -4 -11  -2    0.89    1.17
  -4 -11  -2    2.77    1.26
   4  11   2    0.54    0.69
   4  11   2    1.00    1.20
   4  11   2    0.47    0.71
   4  11   2    2.23    1.10
  -5 -11  -2    6.21    0.83
  -5 -11  -2    5.85    0.90
  -5 -11  -2    7.71    0.88
  -5 -11  -2    6.84    1.44
   5  11   2    6.83    1.02
   5  11   2    6.10    1.37
   5  11   2    3.93    0.85
   5  11   2    6.15    1.32
  -6 -11  -2    1.01    0.92
   6  11   2    0.48    0.91
   6  11   2    1.24    1.37
  -7 -11  -2    1.51    1.06
  -6  12   2    2.40    1.61
   5 -12  -2   -0.13    1.14
  -5  12   2   -1.27    1.42
   4 -12  -2    2.48    1.96
   4 -12  -2    3.42    1.03
   4 -12  -2    3.90    1.02
  -4  12   2    3.73    0.99
  -4  12   2    6.97    1.55
  -4  12   2    4.56    1.01
  -4  12   2    6.54    1.51
   3 -12  -2    2.73    0.39
   3 -12  -2    2.20    0.90
   3 -12  -2   -0.08    1.22
   3 -12  -2    2.77    0.40
   3 -12  -2    2.24    0.90
   3 -12  -2    1.12    1.11
  -3  12   2    3.61    0.85
  -3  12   2    5.46    1.47
  -3  12   2    1.40    0.85
  -3  12   2    1.56    0.86
  -3  12   2    2.80    1.41
   2 -12  -2   11.19    1.00
   2 -12  -2   10.32    0.89
   2 -12  -2   11.28    1.39
   2 -12  -2    9.19    1.33
   2 -12  -2   10.03    1.31
  -2  12   2    9.73    0.90
  -2  12   2   10.16    0.93
  -2  12   2    7.49    1.45
  -2  12   2   10.48    1.44
  -2  12   2   10.74    1.09
   1 -12  -2    4.97    1.29
   1 -12  -2    6.91    0.87
   1 -12  -2    4.45    1.23
   1 -12  -2    4.13    0.74
   1 -12  -2    4.86    0.82
   1 -12  -2    5.07    1.22
  -1  12   2    4.50    0.75
  -1  12   2    5.61    1.33
  -1  12   2    5.88    0.81
  -1  12   2    4.14    0.98
  -1  12   2    4.37    1.37
   0 -12  -2    0.08    1.12
   0 -12  -2   -0.99    0.84
   0 -12  -2   -0.34    1.16
   0 -12  -2    1.85    1.00
   0 -12  -2    0.70    0.71
   0 -12  -2   -0.65    1.09
   0 -12  -2    0.30    0.90
   0 -12  -2   -1.34    0.62
   0  12   2    0.05    0.63
   0  12   2    1.30    1.05
   0  12   2    0.44    0.71
   0  12   2    0.08    1.28
  -1 -12  -2    7.56    1.05
  -1 -12  -2    7.94    1.13
  -1 -12  -2    6.65    1.39
  -1 -12  -2    6.87    0.74
  -1 -12  -2    9.65    0.86
  -1 -12  -2    6.51    1.36
  -1 -12  -2    8.38    1.33
   1  12   2    7.64    1.44
   1  12   2    7.28    0.73
   1  12   2    8.40    1.27
  -2 -12  -2    1.74    1.13
  -2 -12  -2    1.02    0.81
  -2 -12  -2   -0.14    1.24
  -2 -12  -2    0.49    0.63
  -2 -12  -2   -0.25    0.68
  -2 -12  -2    1.54    1.16
  -2 -12  -2   -0.04    1.34
  -2 -12  -2    0.50    0.90
   2  12   2    0.60    1.23
   2  12   2    1.37    1.37
   2  12   2    0.66    0.65
  -3 -12  -2    4.26    1.43
  -3 -12  -2    3.39    0.73
  -3 -12  -2    5.20    1.02
  -3 -12  -2    4.39    1.05
  -3 -12  -2    4.28    0.77
   3  12   2    0.01    1.00
   3  12   2    3.06    0.75
   3  12   2    2.60    1.36
   3  12   2    1.47    1.39
  -4 -12  -2   -1.30    0.94
  -4 -12  -2   -0.22    0.75
  -4 -12  -2   -0.78    1.29
   4  12   2    1.74    1.17
   4  12   2    0.13    1.30
   4  12   2   -0.92    0.78
  -5 -12  -2    0.12    0.87
   5  12   2   -1.43    1.36
   5  12   2   -0.89    0.84
  -6 -12  -2    2.57    1.09
   6  12   2    4.14    2.52
   4 -13  -2    0.55    1.06
   3 -13  -2    1.90    1.00
  -3  13   2   -1.45    1.40
  -3  13   2    0.34    1.01
  -3  13   2    1.17    0.99
   2 -13  -2    1.24    0.91
  -2  13   2    0.20    0.82
  -2  13   2   -0.70    1.53
  -2  13   2    1.15    1.03
   1 -13  -2    6.64    0.93
   1 -13  -2    7.17    1.13
   1 -13  -2    7.13    1.23
  -1  13   2    4.79    1.48
  -1  13   2    6.01    1.25
  -1  13   2    7.35    0.85
  -1  13   2    5.54    1.52
   0 -13  -2    4.96    1.19
   0 -13  -2    6.60    1.20
   0 -13  -2    3.88    1.08
   0 -13  -2    5.98    0.88
   0  13   2    5.72    0.79
   0  13   2    4.45    1.50
   0  13   2    7.10    1.31
  -1 -13  -2    1.36    1.12
  -1 -13  -2    2.51    1.18
  -1 -13  -2    2.21    0.81
  -1 -13  -2    0.25    0.96
   1  13   2   -1.02    1.57
   1  13   2    2.84    1.29
   1  13   2    0.00    0.68
  -2 -13  -2    4.50    1.75
  -2 -13  -2   -0.16    0.75
  -2 -13  -2   -1.61    1.27
  -2 -13  -2    1.44    1.07
   2  13   2   -0.84    0.65
   2  13   2   -0.20    1.29
  -3 -13  -2    0.20    1.15
  -3 -13  -2    0.11    1.41
  -3 -13  -2    1.56    0.82
   3  13   2   -1.51    0.71
  -4 -13  -2    3.56    0.91
   4  13   2    3.48    1.33
   1 -14  -2    1.26    1.41
   1 -14  -2    2.23    0.98
  -1  14   2    0.39    1.30
  -1  14   2   -0.24    0.87
   0 -14  -2    1.33    0.95
   0 -14  -2    1.16    1.32
   0  14   2   -2.53    0.96
  -1 -14  -2    1.39    0.91
  -1  14  -3    0.78    1.54
   4  13  -3   -0.19    1.04
  -3 -13   3    3.27    1.26
  -3 -13   3    9.69    1.66
   2  13  -3   -0.08    1.37
  -2 -13   3    0.37    1.09
  -2 -13   3    0.36    1.36
   1  13  -3    2.55    1.44
   1  13  -3   -0.67    1.42
   1  13  -3    0.63    1.56
  -1 -13   3    2.11    1.08
  -1 -13   3    0.59    1.29
  -1 -13   3   -0.82    0.90
   0  13  -3    1.38    1.04
   0  13  -3   -0.58    1.38
   0  13  -3    2.09    1.56
   0  13  -3    2.45    1.28
   0 -13   3    2.40    1.33
   0 -13   3    1.97    1.12
   0 -13   3    2.73    1.30
   0 -13   3    0.00    1.12
  -1  13  -3   -2.11    1.39
  -1  13  -3   -1.01    1.02
  -1  13  -3    1.80    1.28
  -1  13  -3   -0.81    1.95
   1 -13   3    2.23    1.35
   1 -13   3    0.33    1.13
   1 -13   3   -0.69    1.10
   1 -13   3   -0.50    1.18
  -2  13  -3    1.98    1.79
  -2  13  -3    2.73    1.27
   2 -13   3    1.93    1.18
   2 -13   3    3.88    1.41
  -3  13  -3   -0.68    1.13
   6  12  -3   -2.37    1.46
   5  12  -3    3.43    1.54
   5  12  -3    1.23    1.18
  -5 -12   3    2.75    1.15
   4  12  -3    1.69    1.05
   4  12  -3   -2.54    1.30
   4  12  -3    1.16    1.02
   4  12  -3    0.27    1.30
   4  12  -3   -1.46    1.21
  -4 -12   3   -2.53    1.03
  -4 -12   3   -0.05    2.12
  -4 -12   3    3.23    1.47
  -4 -12   3    0.82    1.24
  -4 -12   3   -1.02    1.06
   3  12  -3   -1.23    0.83
   3  12  -3   -0.34    1.37
   3  12  -3    0.54    1.29
   3  12  -3    2.30    1.03
   3  12  -3   -0.20    1.02
  -3 -12   3    3.29    1.36
  -3 -12   3   -0.01    1.42
  -3 -12   3   -1.71    1.20
  -3 -12   3    1.92    1.05
  -3 -12   3    0.70    0.59
  -3 -12   3   -0.45    1.19
  -3 -12   3    0.73    1.09
   2  12  -3    0.31    0.69
   2  12  -3    0.11    1.20
   2  12  -3    2.43    0.99
   2  12  -3    0.91    1.28
   2  12  -3   -0.13    0.95
  -2 -12   3   -0.13    0.69
  -2 -12   3   -0.91    1.20
  -2 -12   3    2.55    1.26
  -2 -12   3    0.13    1.27
  -2 -12   3   -0.76    0.48
  -2 -12   3   -1.15    0.97
  -2 -12   3    0.94    0.98
   1  12  -3    1.85    1.27
   1  12  -3    2.26    1.02
   1  12  -3    2.34    1.27
   1  12  -3    2.87    1.02
  -1 -12   3    1.39    1.14
  -1 -12   3    3.44    1.23
  -1 -12   3    3.09    1.05
  -1 -12   3    2.79    0.65
  -1 -12   3    2.17    0.97
   0  12  -3    0.02    1.17
   0  12  -3   -0.99    1.13
   0  12  -3    1.37    0.99
   0  12  -3    1.71    1.31
   0  12  -3   -0.31    1.00
   0 -12   3    1.06    0.98
   0 -12   3    1.08    0.99
   0 -12   3    1.45    1.10
   0 -12   3   -2.69    1.12
  -1  12  -3   13.49    1.53
  -1  12  -3    8.83    1.22
  -1  12  -3   10.84    1.62
  -1  12  -3   12.88    1.20
  -1  12  -3   10.44    1.20
   1 -12   3   10.31    1.38
   1 -12   3   10.62    1.29
   1 -12   3   10.87    1.21
   1 -12   3   10.97    1.25
  -2  12  -3    0.62    1.32
  -2  12  -3    0.02    1.39
  -2  12  -3   -0.48    1.01
  -2  12  -3   -0.40    1.04
  -2  12  -3   -0.02    1.05
   2 -12   3   -1.94    1.19
   2 -12   3   -2.05    0.97
   2 -12   3   -1.57    1.05
   2 -12   3    0.55    1.07
   2 -12   3   -0.92    0.89
  -3  12  -3    0.00    0.99
  -3  12  -3    1.22    1.15
  -3  12  -3    0.38    1.30
  -3  12  -3   -1.39    1.41
   3 -12   3   -1.38    1.08
   3 -12   3    0.03    1.19
   3 -12   3   -0.93    0.79
   3 -12   3    0.03    1.18
  -4  12  -3    3.81    0.96
  -4  12  -3    0.27    1.15
  -4  12  -3    6.28    1.46
   4 -12   3    3.69    1.29
   4 -12   3    4.68    1.29
   4 -12   3    0.47    1.30
   4 -12   3    1.67    1.27
  -5  12  -3   -0.48    1.20
   5 -12   3   -1.57    1.25
   5 -12   3   -0.37    1.35
   7  11  -3    0.47    1.55
   6  11  -3    0.87    1.10
   6  11  -3    1.69    1.30
   6  11  -3    1.29    1.49
  -6 -11   3    3.81    2.10
  -6 -11   3   -1.68    1.17
  -6 -11   3   -1.57    1.08
  -6 -11   3    0.43    2.19
   5  11  -3    0.91    1.06
   5  11  -3    0.91    1.36
   5  11  -3    0.39    1.03
   5  11  -3   -0.34    1.31
   5  11  -3    0.96    1.07
  -5 -11   3    2.84    1.08
  -5 -11   3    3.31    1.24
  -5 -11   3    0.86    1.34
  -5 -11   3    4.64    1.43
  -5 -11   3   -0.11    1.07
   4  11  -3    0.34    0.94
   4  11  -3    1.59    1.00
   4  11  -3    3.10    0.97
   4  11  -3    3.19    1.34
   4  11  -3    0.50    1.24
  -4 -11   3    1.94    1.04
  -4 -11   3    2.09    0.97
  -4 -11   3    2.09    1.13
  -4 -11   3    1.44    1.22
  -4 -11   3    3.44    1.32
   3  11  -3    3.96    0.97
   3  11  -3    3.67    1.02
   3  11  -3    2.92    0.85
   3  11  -3    2.42    1.25
   3  11  -3    0.31    1.17
  -3 -11   3    3.71    1.14
  -3 -11   3    1.39    1.00
  -3 -11   3    2.19    1.01
  -3 -11   3    3.58    1.14
  -3 -11   3    6.18    1.30
  -3 -11   3    3.21    0.57
   2  11  -3    3.77    0.91
   2  11  -3    3.80    0.72
   2  11  -3    4.17    0.98
   2  11  -3    2.61    1.12
   2  11  -3    4.51    1.19
  -2 -11   3    3.44    0.94
  -2 -11   3    2.65    1.12
  -2 -11   3    4.03    1.19
  -2 -11   3    4.97    0.51
  -2 -11   3    5.40    0.69
  -2 -11   3    4.16    1.13
  -2 -11   3    4.05    0.94
   1  11  -3    0.37    0.84
   1  11  -3    0.15    1.14
   1  11  -3    0.40    0.89
   1  11  -3    0.81    1.04
   1  11  -3    0.09    1.08
   1  11  -3    0.69    0.50
  -1 -11   3    1.20    1.00
  -1 -11   3    0.82    0.84
  -1 -11   3   -0.35    1.04
  -1 -11   3    0.60    0.54
  -1 -11   3   -0.01    0.88
   0  11  -3    7.83    1.03
   0  11  -3    7.26    1.12
   0  11  -3    6.30    1.22
   0  11  -3    6.36    1.26
   0  11  -3    9.05    1.01
   0 -11   3   10.18    1.14
   0 -11   3    8.65    1.17
   0 -11   3    9.53    1.09
   0 -11   3    7.94    1.01
  -1  11  -3    7.07    1.12
  -1  11  -3    9.38    1.07
  -1  11  -3    7.05    1.36
  -1  11  -3    7.20    1.24
  -1  11  -3   10.35    1.06
   1 -11   3   11.59    1.11
   1 -11   3    8.27    1.03
   1 -11   3    8.49    1.10
   1 -11   3    8.10    1.09
  -2  11  -3    7.47    1.05
  -2  11  -3    6.20    0.99
  -2  11  -3    5.60    1.05
  -2  11  -3    8.62    1.31
   2 -11   3    8.29    1.15
   2 -11   3    4.27    1.13
   2 -11   3    7.70    1.06
   2 -11   3    7.07    1.20
   2 -11   3    7.76    0.91
  -3  11  -3    3.68    1.24
  -3  11  -3    3.17    0.93
  -3  11  -3    4.29    1.06
  -3  11  -3    5.92    1.12
   3 -11   3    6.73    1.16
   3 -11   3    2.64    1.02
   3 -11   3    4.63    0.81
   3 -11   3    4.65    1.14
  -4  11  -3   -0.62    1.22
  -4  11  -3   -0.43    1.04
  -4  11  -3    0.36    1.14
   4 -11   3    0.05    0.45
   4 -11   3    0.11    0.67
   4 -11   3    0.76    1.04
   4 -11   3    0.02    1.20
   4 -11   3   -0.39    1.11
   4 -11   3    0.37    1.25
  -5  11  -3    0.25    1.20
  -5  11  -3    1.08    0.77
  -5  11  -3    3.99    1.47
   5 -11   3   -0.25    1.01
   5 -11   3    1.46    0.99
   5 -11   3   -0.86    1.20
   5 -11   3    0.71    0.65
  -6  11  -3    1.86    1.29
   6 -11   3    2.93    1.11
   6 -11   3    5.74    1.58
   6 -11   3    1.31    0.81
   6 -11   3    1.38    1.10
   7  10  -3    0.14    0.69
   7  10  -3   -0.84    1.37
   7  10  -3    0.03    1.40
   7  10  -3    0.39    1.19
  -7 -10   3    0.43    1.36
  -7 -10   3    0.35    1.28
  -7 -10   3    0.53    1.21
   6  10  -3    2.43    1.05
   6  10  -3    0.91    1.33
   6  10  -3    1.56    1.13
   6  10  -3    0.37    1.16
   6  10  -3    1.36    0.53
  -6 -10   3    1.16    1.13
  -6 -10   3    2.33    1.11
  -6 -10   3    2.49    1.29
  -6 -10   3    1.87    1.24
  -6 -10   3    1.43    0.52
   5  10  -3    0.98    1.09
   5  10  -3    2.17    1.02
   5  10  -3    1.03    1.18
   5  10  -3   -0.31    0.89
   5  10  -3    0.72    0.97
  -5 -10   3    0.28    1.20
  -5 -10   3    0.86    0.96
  -5 -10   3    0.16    1.00
  -5 -10   3    0.36    0.97
   4  10  -3    2.30    0.94
   4  10  -3    2.42    0.93
   4  10  -3    2.84    1.12
   4  10  -3    1.79    1.13
  -4 -10   3    3.01    1.05
  -4 -10   3    2.79    0.92
  -4 -10   3    2.72    1.04
  -4 -10   3    3.07    1.17
  -4 -10   3    1.89    0.95
   3  10  -3    2.06    0.86
   3  10  -3    1.78    0.80
   3  10  -3    1.77    0.76
   3  10  -3    1.55    1.08
   3  10  -3    1.44    1.10
  -3 -10   3    2.27    1.01
  -3 -10   3    1.81    0.85
  -3 -10   3    1.14    0.87
  -3 -10   3    1.58    0.46
  -3 -10   3    0.85    0.91
  -3 -10   3    2.49    1.09
   2  10  -3    2.34    0.98
   2  10  -3    5.17    0.93
   2  10  -3    3.89    0.81
   2  10  -3    3.84    0.65
   2  10  -3    2.69    1.02
  -2 -10   3    2.76    0.81
  -2 -10   3    4.08    1.06
  -2 -10   3    5.79    0.94
  -2 -10   3    3.88    0.59
  -2 -10   3    2.90    0.92
  -2 -10   3    3.09    0.44
   1  10  -3   12.49    1.25
   1  10  -3   13.98    1.18
   1  10  -3   14.56    1.36
   1  10  -3   14.74    0.87
   1  10  -3    9.69    0.91
  -1 -10   3   15.21    1.34
  -1 -10   3   12.12    1.29
  -1 -10   3   14.88    1.35
  -1 -10   3    7.44    1.20
   0  10  -3    0.03    0.70
   0  10  -3    0.15    0.98
   0  10  -3    0.57    0.94
   0  10  -3    0.52    0.75
   0 -10   3   -1.29    0.85
   0 -10   3    0.20    0.83
   0 -10   3    0.47    0.77
   0 -10   3   -0.85    0.78
  -1  10  -3    2.57    0.83
  -1  10  -3    2.64    0.87
  -1  10  -3    1.96    0.94
   1 -10   3    2.43    0.98
   1 -10   3    2.00    0.81
   1 -10   3    2.60    0.83
   1 -10   3    2.96    0.86
  -2  10  -3    1.13    0.88
  -2  10  -3   -0.07    0.75
  -2  10  -3    0.62    0.97
   2 -10   3    0.75    0.88
   2 -10   3    1.42    1.46
   2 -10   3    1.29    0.86
   2 -10   3   -0.48    0.72
  -3  10  -3   10.84    1.13
  -3  10  -3   10.51    1.04
  -3  10  -3    9.59    1.22
   3 -10   3    9.36    1.06
   3 -10   3   10.27    0.60
   3 -10   3    8.96    1.08
   3 -10   3   10.55    1.07
  -4  10  -3    3.96    1.00
  -4  10  -3    5.42    0.98
  -4  10  -3    6.21    1.27
   4 -10   3    4.52    0.56
   4 -10   3    3.94    1.15
   4 -10   3    2.24    1.01
   4 -10   3    4.54    0.70
  -5  10  -3   -1.45    0.65
  -5  10  -3    0.32    0.99
  -5  10  -3   -0.06    1.28
  -5  10  -3    0.20    1.10
   5 -10   3   -0.52    0.90
   5 -10   3   -0.75    1.06
   5 -10   3   -1.01    1.03
   5 -10   3    0.75    0.66
  -6  10  -3    0.58    0.58
  -6  10  -3    1.84    1.25
  -6  10  -3    1.01    1.44
   6 -10   3    1.34    0.91
   6 -10   3   -0.33    1.24
   6 -10   3   -0.70    1.22
   6 -10   3    0.74    0.83
   6 -10   3    1.51    1.02
  -7  10  -3    0.20    1.35
   7 -10   3   -3.60    1.45
   7 -10   3   -0.78    0.89
   7 -10   3    0.62    1.02
   8   9  -3    0.57    1.50
   8   9  -3    1.60    0.95
   8   9  -3    0.99    1.38
  -8  -9   3    1.94    1.25
  -8  -9   3    3.99    1.39
  -8  -9   3    1.60    1.31
  -8  -9   3    2.61    1.43
   7   9  -3    3.26    1.12
   7   9  -3    1.63    1.25
   7   9  -3    3.70    1.34
   7   9  -3    2.52    1.15
   7   9  -3    2.79    0.83
  -7  -9   3    2.56    1.19
  -7  -9   3    3.81    1.20
  -7  -9   3    4.16    1.24
  -7  -9   3    1.52    1.23
   6   9  -3    0.20    0.88
   6   9  -3   -0.40    0.97
   6   9  -3    0.23    0.99
   6   9  -3   -1.16    0.60
   6   9  -3    1.43    1.14
  -6  -9   3   -0.08    1.15
  -6  -9   3   -0.73    0.99
  -6  -9   3    0.23    0.96
  -6  -9   3    0.70    1.05
   5   9  -3    2.01    0.92
   5   9  -3    2.86    1.07
   5   9  -3    3.69    1.00
   5   9  -3    4.01    0.89
   5   9  -3    3.30    0.49
   5   9  -3    1.66    1.15
  -5  -9   3    2.50    1.01
  -5  -9   3    3.03    0.95
  -5  -9   3    1.60    0.91
  -5  -9   3    3.48    1.04
   4   9  -3   -0.02    0.78
   4   9  -3   -0.53    0.78
   4   9  -3    0.62    0.94
   4   9  -3   -0.28    0.74
   4   9  -3   -1.39    0.89
  -4  -9   3    1.39    0.87
  -4  -9   3    0.40    0.91
  -4  -9   3    0.33    0.80
   3   9  -3   43.20    1.52
   3   9  -3   41.77    1.81
   3   9  -3   45.70    1.87
   3   9  -3   44.94    1.69
  -3  -9   3   45.79    1.69
  -3  -9   3   46.37    1.80
  -3  -9   3   43.82    1.09
  -3  -9   3   46.03    1.90
  -3  -9   3   43.01    1.68
   2   9  -3   17.35    1.31
   2   9  -3   18.78    1.02
   2   9  -3   16.85    1.38
   2   9  -3   17.79    1.24
  -2  -9   3   16.87    0.68
  -2  -9   3   17.48    1.48
  -2  -9   3   17.49    1.29
  -2  -9   3   18.11    1.57
  -2  -9   3   15.81    0.85
   1   9  -3   -0.46    0.66
   1   9  -3    1.02    0.44
   1   9  -3    0.65    0.78
   1   9  -3    0.58    0.90
   1   9  -3    0.65    0.67
  -1  -9   3    1.33    0.80
  -1  -9   3    0.39    0.91
  -1  -9   3    0.08    0.68
   0   9  -3   -0.02    0.78
   0   9  -3   -0.73    0.82
   0   9  -3    0.16    0.66
   0   9  -3   -0.70    0.66
   0  -9   3    0.30    0.71
   0  -9   3   -0.81    0.69
   0  -9   3    0.59    0.65
  -1   9  -3   17.51    1.28
  -1   9  -3   17.62    1.20
   1  -9   3   17.27    1.21
   1  -9   3   16.23    1.18
   1  -9   3   18.11    1.24
   1  -9   3   17.46    1.27
  -2   9  -3   42.73    1.63
  -2   9  -3   42.53    1.69
   2  -9   3   41.12    1.59
   2  -9   3   39.44    1.37
   2  -9   3   40.11    1.51
   2  -9   3   42.81    1.64
   2  -9   3   40.09    0.79
  -3   9  -3   17.23    1.61
  -3   9  -3   18.32    1.41
  -3   9  -3   14.51    1.30
   3  -9   3   17.34    1.41
   3  -9   3   17.05    1.39
   3  -9   3   14.67    1.01
   3  -9   3   16.24    0.74
   3  -9   3   14.61    1.29
  -4   9  -3    4.47    1.06
  -4   9  -3    5.19    1.00
  -4   9  -3    3.35    0.86
   4  -9   3    3.15    0.93
   4  -9   3    2.90    0.98
   4  -9   3    4.24    0.65
   4  -9   3    4.75    0.95
   4  -9   3    3.33    0.81
   4  -9   3    4.02    0.58
  -5   9  -3    4.05    1.21
  -5   9  -3    2.01    0.95
  -5   9  -3    4.92    1.04
   5  -9   3    3.92    0.72
   5  -9   3    4.24    1.07
   5  -9   3    3.13    0.82
   5  -9   3    2.84    0.97
   5  -9   3    3.36    0.92
  -6   9  -3    3.96    1.10
  -6   9  -3    5.07    0.60
  -6   9  -3    2.87    1.27
  -6   9  -3    3.53    1.09
   6  -9   3    5.07    0.87
   6  -9   3    3.96    1.42
   6  -9   3    6.47    1.27
   6  -9   3    3.85    1.25
   6  -9   3    6.52    1.23
   6  -9   3    3.84    0.85
  -7   9  -3    4.86    0.49
  -7   9  -3    5.91    1.36
  -7   9  -3    6.29    1.50
   7  -9   3    4.03    1.03
   7  -9   3    5.12    1.34
   7  -9   3    6.61    1.36
   7  -9   3    5.58    0.93
  -8   9  -3   -0.27    1.51
   8  -9   3   -0.58    1.18
   8  -9   3    1.63    1.55
   9   8  -3    1.11    1.37
   9   8  -3    0.00    1.20
   9   8  -3    0.49    1.33
  -9  -8   3    2.51    1.49
   8   8  -3   10.43    1.55
   8   8  -3    9.18    1.41
   8   8  -3    5.74    1.11
   8   8  -3    9.49    1.51
  -8  -8   3    8.03    1.33
  -8  -8   3    7.42    1.29
  -8  -8   3    9.33    1.28
  -8  -8   3    8.91    1.48
   7   8  -3    5.27    0.90
   7   8  -3    6.96    1.21
   7   8  -3    8.31    1.22
   7   8  -3    8.13    1.12
   7   8  -3    6.87    1.26
  -7  -8   3    5.02    1.14
  -7  -8   3    6.05    1.14
  -7  -8   3    4.83    1.28
  -7  -8   3    6.08    1.12
   6   8  -3    0.09    1.05
   6   8  -3    0.45    0.95
   6   8  -3    0.58    0.83
   6   8  -3    0.10    0.63
  -6  -8   3    0.33    0.31
  -6  -8   3   -1.14    0.92
  -6  -8   3   -0.89    1.08
  -6  -8   3   -0.66    0.29
  -6  -8   3   -0.05    0.90
  -6  -8   3    1.13    0.89
   5   8  -3    2.40    0.90
   5   8  -3    3.06    1.00
   5   8  -3    3.11    0.54
   5   8  -3    2.77    0.83
  -5  -8   3    2.97    0.92
  -5  -8   3    4.65    0.95
  -5  -8   3    2.99    0.85
  -5  -8   3    2.81    0.86
   4   8  -3    6.95    0.95
   4   8  -3    7.18    0.88
   4   8  -3    4.42    0.95
   4   8  -3    6.52    0.86
   4   8  -3    8.05    0.61
  -4  -8   3    6.52    0.98
  -4  -8   3    7.92    0.95
  -4  -8   3    6.67    0.86
  -4  -8   3    7.75    0.95
   3   8  -3   35.78    1.36
   3   8  -3   41.21    1.53
   3   8  -3   38.79    1.55
   3   8  -3   38.20    1.49
  -3  -8   3   39.28    1.51
  -3  -8   3   37.27    0.94
  -3  -8   3   42.01    1.56
  -3  -8   3   39.82    1.52
   2   8  -3    2.92    0.80
   2   8  -3    3.03    0.79
   2   8  -3    2.51    0.55
   2   8  -3    3.48    0.72
  -2  -8   3    3.62    0.34
  -2  -8   3    3.26    0.83
  -2  -8   3    2.90    0.74
  -2  -8   3    4.59    0.72
  -2  -8   3    4.29    0.71
   1   8  -3    5.28    0.69
   1   8  -3    5.66    0.91
   1   8  -3    4.37    0.75
   1   8  -3    7.06    0.75
   1   8  -3    4.13    0.47
  -1  -8   3    4.21    0.76
  -1  -8   3    4.49    0.69
  -1  -8   3    5.64    0.83
  -1  -8   3    5.63    0.72
   0   8  -3    0.62    0.59
   0   8  -3    2.19    0.30
   0   8  -3    1.12    0.59
   0   8  -3    1.75    0.69
   0  -8   3    1.12    0.68
   0  -8   3    0.96    0.58
   0  -8   3    0.71    0.65
   0  -8   3    0.15    0.60
  -1   8  -3   11.52    1.08
  -1   8  -3   13.79    1.32
  -1   8  -3   12.64    1.21
   1  -8   3   13.25    1.06
   1  -8   3   11.42    1.00
   1  -8   3   13.92    1.10
   1  -8   3   11.57    1.00
  -2   8  -3    7.34    0.81
  -2   8  -3    6.44    0.79
  -2   8  -3    7.15    0.92
   2  -8   3    7.45    0.81
   2  -8   3    6.50    0.48
   2  -8   3    7.29    0.70
   2  -8   3    5.80    0.78
   2  -8   3    6.70    0.68
  -3   8  -3    1.32    0.73
  -3   8  -3    1.13    0.71
   3  -8   3    1.56    0.64
   3  -8   3    1.30    0.74
   3  -8   3    2.20    0.57
   3  -8   3    1.89    0.42
   3  -8   3    2.27    0.86
  -4   8  -3   33.97    1.59
  -4   8  -3   32.46    1.61
   4  -8   3   30.98    1.13
   4  -8   3   32.63    1.54
   4  -8   3   32.39    1.16
   4  -8   3   30.78    1.34
   4  -8   3   34.34    1.57
  -5   8  -3   -0.57    0.91
  -5   8  -3    0.14    0.65
  -5   8  -3    0.80    0.66
  -5   8  -3   -0.50    1.00
   5  -8   3    0.12    0.89
   5  -8   3   -1.60    0.63
   5  -8   3    1.31    0.65
   5  -8   3   -0.31    0.86
   5  -8   3    0.44    0.64
  -6   8  -3    8.44    0.86
  -6   8  -3    6.72    0.85
  -6   8  -3   10.49    1.12
  -6   8  -3    7.13    1.23
  -6   8  -3    9.56    1.24
   6  -8   3    7.12    1.11
   6  -8   3    7.03    0.78
   6  -8   3    8.14    1.21
   6  -8   3    8.14    0.94
   6  -8   3    6.09    0.78
   6  -8   3    6.19    1.10
  -7   8  -3    0.27    1.22
  -7   8  -3    3.05    1.35
  -7   8  -3    0.42    0.76
  -7   8  -3    0.86    1.11
  -7   8  -3    1.09    0.33
   7  -8   3    1.11    0.70
   7  -8   3    0.21    1.14
   7  -8   3    1.49    1.15
   7  -8   3    1.39    1.21
   7  -8   3    2.16    0.94
  -8   8  -3   -0.40    0.79
  -8   8  -3    1.94    1.38
  -8   8  -3    0.65    1.39
  -8   8  -3    2.11    0.95
   8  -8   3   -0.87    1.40
   8  -8   3   -1.38    1.23
   8  -8   3    0.43    1.08
  -9   8  -3    6.77    1.21
  -9   8  -3    4.97    1.82
   9  -8   3    4.02    1.45
  10   7  -3   -2.29    1.43
  10   7  -3    1.20    1.51
  10   7  -3   -2.52    1.31
 -10  -7   3    1.41    1.56
   9   7  -3    1.31    1.42
   9   7  -3    1.62    1.18
   9   7  -3   -0.10    1.27
   9   7  -3   -1.70    1.14
  -9  -7   3   -0.12    1.22
  -9  -7   3    1.54    1.35
  -9  -7   3    1.41    1.30
  -9  -7   3   -0.56    1.38
   8   7  -3   -0.20    1.04
   8   7  -3    0.56    1.07
   8   7  -3   -0.54    0.94
   8   7  -3    0.21    1.20
  -8  -7   3   -0.26    1.08
  -8  -7   3   -1.09    1.10
  -8  -7   3    0.09    1.10
  -8  -7   3    0.10    1.76
   7   7  -3    1.58    0.83
   7   7  -3    1.49    0.93
   7   7  -3    1.89    1.02
   7   7  -3    1.27    0.99
  -7  -7   3    1.15    1.03
  -7  -7   3   -0.26    1.05
  -7  -7   3    1.94    1.00
  -7  -7   3    0.68    0.92
   6   7  -3   13.90    1.20
   6   7  -3   11.39    1.03
   6   7  -3   11.77    0.86
   6   7  -3   12.37    1.09
  -6  -7   3   12.62    1.14
  -6  -7   3   12.74    1.07
  -6  -7   3   10.69    1.09
  -6  -7   3   10.47    1.03
   5   7  -3    1.26    0.79
   5   7  -3    1.38    0.53
   5   7  -3    2.20    0.81
   5   7  -3    2.53    0.74
  -5  -7   3    0.82    1.09
  -5  -7   3    1.80    0.88
  -5  -7   3    2.54    0.78
  -5  -7   3    1.81    0.76
   4   7  -3    4.49    0.79
   4   7  -3    4.41    0.45
   4   7  -3    4.74    0.80
   4   7  -3    4.37    0.82
  -4  -7   3    5.74    0.81
  -4  -7   3    5.51    0.88
  -4  -7   3    5.96    0.79
  -4  -7   3    4.10    0.76
   3   7  -3   10.29    0.83
   3   7  -3    8.53    0.83
   3   7  -3    8.81    0.46
   3   7  -3    9.78    0.78
  -3  -7   3    9.25    0.47
  -3  -7   3    8.71    0.81
  -3  -7   3    9.29    0.78
  -3  -7   3    8.88    0.80
   2   7  -3   28.36    1.19
   2   7  -3   26.67    1.24
   2   7  -3   27.73    1.14
  -2  -7   3   26.13    1.18
  -2  -7   3   27.95    1.22
  -2  -7   3   29.96    1.32
  -2  -7   3   27.74    0.67
  -2  -7   3   27.89    1.19
   1   7  -3   33.17    1.27
   1   7  -3   34.64    1.20
   1   7  -3   31.15    0.92
   1   7  -3   33.25    1.21
  -1  -7   3   32.13    1.19
  -1  -7   3   30.54    1.25
  -1  -7   3   33.98    1.23
  -1  -7   3   31.11    1.29
   0   7  -3   25.12    0.69
   0   7  -3   28.88    1.14
   0   7  -3   28.15    1.12
   0   7  -3   27.41    1.09
   0  -7   3   26.80    1.10
   0  -7   3   25.94    1.13
   0  -7   3   27.51    1.12
   0  -7   3   26.67    1.06
  -1   7  -3    4.49    0.63
  -1   7  -3    3.66    0.70
  -1   7  -3    3.45    0.60
   1  -7   3    4.62    0.63
   1  -7   3    4.93    0.63
   1  -7   3    3.83    0.55
   1  -7   3    5.17    0.65
  -2   7  -3   16.04    1.15
  -2   7  -3   17.36    1.03
  -2   7  -3   18.43    1.07
   2  -7   3   18.99    0.93
   2  -7   3   20.55    1.09
   2  -7   3   17.11    0.89
   2  -7   3   17.23    0.62
   2  -7   3   19.80    1.09
  -3   7  -3   25.17    1.07
  -3   7  -3   24.42    1.39
  -3   7  -3   24.58    1.26
   3  -7   3   25.85    1.24
   3  -7   3   25.74    0.89
   3  -7   3   25.87    1.07
   3  -7   3   25.99    1.22
   3  -7   3   25.09    0.97
  -4   7  -3    0.46    0.70
  -4   7  -3    0.57    0.81
  -4   7  -3    0.57    0.57
   4  -7   3   -0.13    0.69
   4  -7   3    0.52    0.50
   4  -7   3    0.43    0.52
   4  -7   3   -0.01    0.65
   4  -7   3   -0.52    1.26
   4  -7   3    0.05    0.53
  -5   7  -3    6.52    0.99
  -5   7  -3    6.70    0.73
  -5   7  -3    5.84    0.92
  -5   7  -3    6.52    0.72
   5  -7   3    7.31    0.69
   5  -7   3    5.38    0.91
   5  -7   3    6.75    0.92
   5  -7   3    5.40    0.64
   5  -7   3    4.91    0.70
  -6   7  -3    2.45    0.70
  -6   7  -3    2.49    0.89
  -6   7  -3    1.91    0.68
   6  -7   3    2.78    0.99
   6  -7   3    2.69    0.95
   6  -7   3    1.98    1.00
   6  -7   3    0.91    0.75
   6  -7   3    2.06    0.59
  -7   7  -3   -0.52    1.05
  -7   7  -3   -0.41    0.73
  -7   7  -3    0.87    1.02
  -7   7  -3    0.82    0.76
   7  -7   3   -0.16    0.57
   7  -7   3    0.59    0.90
   7  -7   3   -2.10    0.89
   7  -7   3    0.56    1.05
   7  -7   3   -0.50    1.04
  -8   7  -3    5.49    0.92
  -8   7  -3    5.06    1.35
  -8   7  -3    6.11    1.39
  -8   7  -3    5.54    0.94
   8  -7   3    4.81    1.11
   8  -7   3    3.80    1.22
   8  -7   3    4.18    0.52
   8  -7   3    3.84    1.30
   8  -7   3    6.93    1.34
  -9   7  -3   -0.60    1.59
  -9   7  -3    1.14    1.34
  -9   7  -3    0.40    1.00
   9  -7   3    1.67    1.34
  10   6  -3    3.04    1.50
  10   6  -3    3.96    1.26
  10   6  -3    2.33    1.49
 -10  -6   3    7.37    1.58
 -10  -6   3    2.69    2.31
   9   6  -3    3.52    1.27
   9   6  -3    2.07    1.17
   9   6  -3    2.37    0.55
   9   6  -3    1.60    1.74
   9   6  -3    0.32    1.05
  -9  -6   3    3.61    1.28
  -9  -6   3    4.47    1.25
  -9  -6   3    1.12    1.29
   8   6  -3   11.24    1.33
   8   6  -3    7.71    1.11
   8   6  -3    8.32    0.71
   8   6  -3    6.80    1.06
   8   6  -3    8.51    1.10
  -8  -6   3    7.52    1.23
  -8  -6   3    9.30    1.29
  -8  -6   3    7.11    1.80
   7   6  -3    0.21    0.85
   7   6  -3    0.00    0.84
   7   6  -3    0.64    0.80
   7   6  -3    0.03    0.32
   7   6  -3   -0.17    0.93
  -7  -6   3    0.67    0.92
  -7  -6   3    0.88    0.94
  -7  -6   3   -0.60    0.90
   6   6  -3   19.54    1.20
   6   6  -3   19.86    1.45
   6   6  -3   20.91    1.44
  -6  -6   3   18.22    1.51
  -6  -6   3   21.26    1.42
  -6  -6   3   19.11    1.43
   5   6  -3   59.43    1.52
   5   6  -3   59.12    1.86
   5   6  -3   59.60    1.80
   5   6  -3   55.12    1.74
   5   6  -3   58.57    1.68
  -5  -6   3   59.81    1.73
  -5  -6   3   59.96    1.80
  -5  -6   3   60.00    1.81
  -5  -6   3   60.09    1.87
   4   6  -3   32.08    1.27
   4   6  -3   29.24    1.30
   4   6  -3   30.17    0.96
   4   6  -3   30.61    1.26
  -4  -6   3   29.35    1.27
  -4  -6   3   30.89    1.31
  -4  -6   3   31.82    1.24
  -4  -6   3   31.29    1.41
   3   6  -3   14.94    1.00
   3   6  -3   14.83    0.57
   3   6  -3   14.31    0.94
   3   6  -3   15.92    1.03
  -3  -6   3   13.62    0.99
  -3  -6   3   14.56    0.95
  -3  -6   3   14.36    0.98
  -3  -6   3   13.97    1.08
   2   6  -3   15.24    0.35
   2   6  -3   16.14    0.89
   2   6  -3   15.50    1.01
   2   6  -3   15.46    0.94
  -2  -6   3   15.01    0.93
  -2  -6   3   17.28    0.96
  -2  -6   3   15.39    0.93
  -2  -6   3   15.39    0.43
  -2  -6   3   13.85    0.94
   1   6  -3   68.80    1.61
   1   6  -3   67.13    1.64
   1   6  -3   68.92    1.64
  -1  -6   3   69.50    1.64
  -1  -6   3   68.46    1.71
  -1  -6   3   68.56    1.64
  -1  -6   3   68.30    1.62
   0   6  -3   97.41    2.03
   0   6  -3   92.30    1.99
   0   6  -3   94.89    1.71
   0   6  -3   97.95    2.08
   0  -6   3   95.65    2.08
   0  -6   3   96.47    2.03
   0  -6   3   95.02    2.01
   0  -6   3   94.89    2.05
  -1   6  -3   21.87    0.92
  -1   6  -3   21.57    0.97
  -1   6  -3   21.07    0.96
   1  -6   3   22.24    0.98
   1  -6   3   20.53    0.85
   1  -6   3   22.02    0.94
   1  -6   3   20.41    0.88
   1  -6   3   20.99    0.51
  -2   6  -3    5.80    0.59
  -2   6  -3    7.85    0.73
  -2   6  -3    8.40    0.67
  -2   6  -3    7.70    0.67
   2  -6   3    6.67    0.67
   2  -6   3    6.38    0.50
   2  -6   3    7.69    0.68
   2  -6   3    8.28    0.69
   2  -6   3    7.10    0.64
  -3   6  -3   37.45    1.26
  -3   6  -3   39.58    1.41
  -3   6  -3   38.65    1.34
  -3   6  -3   37.43    1.15
   3  -6   3   38.11    1.11
   3  -6   3   40.22    1.33
   3  -6   3   39.99    1.06
   3  -6   3   37.71    1.28
   3  -6   3   36.91    1.08
  -4   6  -3   75.94    1.70
  -4   6  -3   76.14    1.72
  -4   6  -3   74.29    1.92
  -4   6  -3   77.14    1.95
   4  -6   3   77.39    1.75
   4  -6   3   75.74    2.02
   4  -6   3   79.21    1.99
   4  -6   3   76.79    1.97
   4  -6   3   73.53    1.67
   4  -6   3   73.30    1.66
  -5   6  -3   17.44    1.28
  -5   6  -3   17.54    0.98
  -5   6  -3   17.68    0.97
   5  -6   3   16.84    1.12
   5  -6   3   16.59    1.31
   5  -6   3   17.26    0.88
   5  -6   3   17.77    0.90
  -6   6  -3    0.61    0.64
  -6   6  -3    1.69    0.83
  -6   6  -3    0.68    0.92
  -6   6  -3    0.23    0.60
   6  -6   3    0.30    0.34
   6  -6   3   -0.44    0.74
   6  -6   3    0.96    0.48
   6  -6   3   -0.48    0.81
   6  -6   3    1.24    0.85
  -7   6  -3    7.94    1.15
  -7   6  -3    7.33    1.08
  -7   6  -3    6.66    0.81
  -7   6  -3    8.89    0.89
   7  -6   3    6.14    1.04
   7  -6   3    6.51    0.56
   7  -6   3    7.02    1.14
   7  -6   3    6.88    1.14
   7  -6   3    8.63    0.79
   7  -6   3    8.23    1.03
  -8   6  -3   15.02    1.34
  -8   6  -3   15.98    1.37
  -8   6  -3   14.49    1.38
  -8   6  -3   13.33    1.42
   8  -6   3   14.17    1.40
   8  -6   3   15.64    1.38
   8  -6   3   13.51    1.34
   8  -6   3   13.48    1.03
   8  -6   3   12.23    1.40
  -9   6  -3    3.79    1.46
  -9   6  -3    6.80    1.08
  -9   6  -3    6.43    1.04
   9  -6   3    4.23    1.48
   9  -6   3    7.15    1.39
   9  -6   3    4.30    0.78
   9  -6   3    5.39    1.47
 -10   6  -3    1.82    1.15
  11   5  -3    6.85    1.75
 -11  -5   3    2.49    2.20
  10   5  -3    4.83    1.51
  10   5  -3    4.63    1.09
  10   5  -3    6.23    1.52
 -10  -5   3    6.89    1.47
 -10  -5   3    4.95    1.52
 -10  -5   3    5.26    1.55
   9   5  -3    0.70    0.51
   9   5  -3   -0.93    0.87
   9   5  -3    1.44    1.07
   9   5  -3   -0.43    1.20
   9   5  -3   -0.77    1.07
  -9  -5   3    1.78    1.19
  -9  -5   3    1.53    1.17
  -9  -5   3    2.05    1.26
   8   5  -3    7.31    1.09
   8   5  -3    8.44    0.70
   8   5  -3    6.95    1.15
   8   5  -3    9.40    1.16
   8   5  -3    7.37    1.00
  -8  -5   3    8.26    1.16
  -8  -5   3    7.29    1.10
  -8  -5   3    8.94    1.38
   7   5  -3   51.74    1.11
   7   5  -3   54.15    1.95
   7   5  -3   50.09    1.25
   7   5  -3   50.19    1.80
  -7  -5   3   50.70    1.91
  -7  -5   3   53.22    1.91
  -7  -5   3   51.79    1.96
   6   5  -3   23.62    1.34
   6   5  -3   24.17    0.74
   6   5  -3   25.56    1.43
  -6  -5   3   25.37    1.36
  -6  -5   3   25.30    1.41
  -6  -5   3   24.65    1.39
   5   5  -3   62.59    1.76
   5   5  -3   63.04    1.16
   5   5  -3   65.70    1.80
   5   5  -3   65.09    1.82
  -5  -5   3   62.55    1.77
  -5  -5   3   66.30    1.84
  -5  -5   3   63.48    1.18
  -5  -5   3   62.80    1.75
   4   5  -3   26.23    1.12
   4   5  -3   24.60    1.14
   4   5  -3   27.25    1.06
  -4  -5   3   26.03    1.15
  -4  -5   3   26.38    1.05
  -4  -5   3   24.50    1.13
  -4  -5   3   26.83    1.18
   3   5  -3   34.05    1.14
   3   5  -3   34.12    1.15
   3   5  -3   34.55    1.17
  -3  -5   3   34.29    1.09
  -3  -5   3   33.95    1.16
  -3  -5   3   34.98    1.21
  -3  -5   3   33.08    1.17
   2   5  -3  468.13    7.89
   2   5  -3  466.55    7.86
   2   5  -3  461.18    7.85
  -2  -5   3  464.42    7.86
  -2  -5   3  462.66    7.86
  -2  -5   3  456.02    7.82
   1   5  -3    0.05    0.40
   1   5  -3    0.01    0.39
   1   5  -3    0.42    0.42
  -1  -5   3   -0.20    0.40
  -1  -5   3   -0.11    0.44
  -1  -5   3    0.32    0.40
  -1  -5   3   -0.11    0.39
   0   5  -3   11.80    0.73
   0   5  -3   12.36    0.71
   0   5  -3   12.21    0.68
   0  -5   3   12.95    0.71
   0  -5   3   11.14    0.73
   0  -5   3   11.80    0.74
   0  -5   3   12.72    0.71
  -1   5  -3   66.48    1.49
  -1   5  -3   63.61    1.47
  -1   5  -3   64.56    1.52
  -1   5  -3   63.77    1.46
   1  -5   3   62.58    1.46
   1  -5   3   64.82    1.18
   1  -5   3   66.27    1.49
   1  -5   3   63.73    1.44
   1  -5   3   62.57    1.36
  -2   5  -3   75.23    1.62
  -2   5  -3   77.62    1.72
  -2   5  -3   76.07    1.74
  -2   5  -3   75.09    1.69
   2  -5   3   74.44    1.58
   2  -5   3   73.61    1.68
   2  -5   3   74.26    1.67
   2  -5   3   74.10    1.53
   2  -5   3   75.92    1.47
  -3   5  -3   96.83    2.11
  -3   5  -3   99.57    2.14
  -3   5  -3   97.72    1.92
  -3   5  -3   97.08    1.98
   3  -5   3  100.73    1.94
   3  -5   3  100.33    2.13
   3  -5   3   97.21    1.95
   3  -5   3   99.31    2.17
   3  -5   3   98.52    1.92
   3  -5   3   99.31    2.12
  -4   5  -3   15.93    0.78
  -4   5  -3   16.01    0.97
  -4   5  -3   15.61    0.83
  -4   5  -3   16.14    1.04
   4  -5   3   15.44    1.04
   4  -5   3   14.83    1.05
   4  -5   3   15.56    0.47
   4  -5   3   15.75    0.86
   4  -5   3   14.40    1.08
   4  -5   3   16.30    0.80
   4  -5   3   15.11    0.71
  -5   5  -3   17.21    1.20
  -5   5  -3   17.04    0.94
  -5   5  -3   13.92    1.51
  -5   5  -3   17.35    0.89
   5  -5   3   15.77    0.74
   5  -5   3   15.61    1.17
   5  -5   3   16.16    0.63
   5  -5   3   16.60    1.08
   5  -5   3   16.07    0.74
  -6   5  -3   25.04    1.46
  -6   5  -3   23.01    1.07
  -6   5  -3   23.21    1.12
  -6   5  -3   21.65    1.44
   6  -5   3   22.59    0.87
   6  -5   3   21.72    0.82
   6  -5   3   23.10    1.45
   6  -5   3   21.52    1.30
   6  -5   3   20.10    1.30
   6  -5   3   21.13    1.44
  -7   5  -3   36.55    1.84
  -7   5  -3   31.17    1.36
  -7   5  -3   29.55    1.59
  -7   5  -3   34.01    1.37
  -7   5  -3   29.58    0.78
   7  -5   3   33.79    1.70
   7  -5   3   33.10    1.80
   7  -5   3   31.47    1.15
   7  -5   3   34.15    1.82
   7  -5   3   30.94    1.69
  -8   5  -3    0.16    0.83
  -8   5  -3   -0.02    0.78
  -8   5  -3    0.71    1.07
  -8   5  -3    0.97    1.01
   8  -5   3    1.21    1.06
   8  -5   3    1.07    0.65
   8  -5   3    0.45    1.14
   8  -5   3    1.07    0.94
   8  -5   3    1.57    1.11
  -9   5  -3    0.04    1.51
  -9   5  -3   -0.23    0.89
  -9   5  -3    1.23    1.29
  -9   5  -3    1.10    1.21
   9  -5   3   -0.52    1.28
   9  -5   3    0.38    1.34
   9  -5   3    0.18    1.33
   9  -5   3    0.30    1.18
   9  -5   3    0.99    0.80
 -10   5  -3    5.76    1.16
 -10   5  -3    2.61    1.15
 -10   5  -3    3.80    1.66
  10  -5   3    7.78    2.41
  10  -5   3    3.94    1.00
  11   4  -3    0.91    1.67
 -11  -4   3    5.14    1.93
  10   4  -3    4.52    1.42
  10   4  -3    0.67    1.36
 -10  -4   3   -1.95    1.25
 -10  -4   3    0.49    1.38
 -10  -4   3    1.66    1.28
   9   4  -3    3.72    1.09
   9   4  -3    3.60    1.01
   9   4  -3    3.24    0.98
   9   4  -3    3.59    1.17
  -9  -4   3    4.86    1.21
  -9  -4   3    4.89    1.22
  -9  -4   3    2.32    1.22
   8   4  -3   11.28    1.16
   8   4  -3   13.61    1.30
   8   4  -3   10.77    1.04
  -8  -4   3   15.31    1.28
  -8  -4   3   15.46    1.36
  -8  -4   3   10.26    1.11
   7   4  -3   16.96    1.20
   7   4  -3   14.89    1.19
  -7  -4   3   16.14    1.35
  -7  -4   3   16.02    1.39
   6   4  -3    0.89    0.70
   6   4  -3    1.12    0.64
   6   4  -3    1.96    0.34
  -6  -4   3    1.75    0.72
  -6  -4   3    1.70    0.75
  -6  -4   3    2.22    0.71
   5   4  -3   12.60    1.06
   5   4  -3   12.72    0.99
   5   4  -3   12.22    0.44
   5   4  -3   10.34    0.98
  -5  -4   3   12.25    0.99
  -5  -4   3   11.95    0.97
  -5  -4   3   11.17    1.04
   4   4  -3   16.38    0.91
   4   4  -3   19.51    1.00
   4   4  -3   18.58    0.45
   4   4  -3   17.76    0.81
  -4  -4   3   18.79    0.99
  -4  -4   3   17.93    0.94
  -4  -4   3   18.92    0.95
   3   4  -3   39.90    1.15
   3   4  -3   36.47    1.11
   3   4  -3   36.86    1.05
  -3  -4   3   35.55    1.10
  -3  -4   3   36.31    1.13
  -3  -4   3   36.44    1.15
  -3  -4   3   36.63    1.03
   2   4  -3   80.62    1.71
   2   4  -3   78.44    1.67
   2   4  -3   79.10    1.69
  -2  -4   3   80.19    1.62
  -2  -4   3   77.02    1.34
  -2  -4   3   78.08    1.68
  -2  -4   3   80.29    1.71
   1   4  -3    5.35    0.46
   1   4  -3    5.15    0.43
   1   4  -3    6.18    0.58
  -1  -4   3    5.63    0.44
  -1  -4   3    6.35    0.56
  -1  -4   3    4.02    0.44
  -1  -4   3    5.30    0.47
   0   4  -3   50.60    1.17
   0   4  -3   52.05    1.19
   0   4  -3   49.52    1.16
   0  -4   3   49.97    1.17
   0  -4   3   50.92    1.18
   0  -4   3   48.64    1.20
  -1   4  -3    1.15    0.11
  -1   4  -3    0.91    0.35
  -1   4  -3    1.27    0.38
  -1   4  -3    1.61    0.36
  -1   4  -3    1.29    0.35
   1  -4   3    0.60    0.36
   1  -4   3    0.79    0.35
   1  -4   3    0.50    0.25
   1  -4   3    0.76    0.19
   1  -4   3    0.68    0.34
  -2   4  -3   45.06    1.16
  -2   4  -3   43.84    1.08
  -2   4  -3   43.71    1.14
   2  -4   3   44.30    0.99
   2  -4   3   43.61    1.05
   2  -4   3   43.54    1.14
   2  -4   3   44.44    1.13
  -3   4  -3    0.82    0.40
  -3   4  -3    0.89    0.44
  -3   4  -3    1.09    0.46
  -3   4  -3    0.70    0.31
   3  -4   3    0.92    0.18
   3  -4   3    0.25    0.41
   3  -4   3    0.60    0.28
   3  -4   3    0.68    0.38
   3  -4   3    0.57    0.45
   3  -4   3    0.32    0.45
   3  -4   3    0.73    0.37
  -4   4  -3   46.46    1.23
  -4   4  -3   47.65    1.14
  -4   4  -3   47.18    1.37
  -4   4  -3   49.31    1.43
   4  -4   3   49.33    1.42
   4  -4   3   48.81    1.39
   4  -4   3   48.22    1.30
   4  -4   3   46.48    1.05
   4  -4   3   47.10    1.40
   4  -4   3   47.06    1.01
   4  -4   3   46.35    1.21
  -5   4  -3   17.21    1.10
  -5   4  -3   17.64    1.13
  -5   4  -3   17.82    0.92
  -5   4  -3   17.59    0.83
   5  -4   3   14.95    0.63
   5  -4   3   15.60    1.17
   5  -4   3   18.19    1.15
   5  -4   3   15.37    0.98
   5  -4   3   17.85    1.11
   5  -4   3   15.52    0.72
  -6   4  -3    2.36    0.79
  -6   4  -3    1.19    0.75
  -6   4  -3    2.36    0.64
   6  -4   3    1.26    1.33
   6  -4   3    1.23    0.77
   6  -4   3    1.51    0.79
   6  -4   3    1.26    0.48
   6  -4   3    1.02    1.19
  -7   4  -3   -0.37    0.84
  -7   4  -3    0.55    0.70
  -7   4  -3   -0.07    0.80
  -7   4  -3   -0.35    0.30
   7  -4   3   -0.25    0.56
   7  -4   3   -0.21    0.88
   7  -4   3    0.67    0.91
   7  -4   3   -0.16    0.85
   7  -4   3   -0.27    0.75
  -8   4  -3    2.02    0.99
  -8   4  -3    0.95    1.02
  -8   4  -3    1.20    0.86
   8  -4   3    1.95    1.09
   8  -4   3    1.42    1.04
   8  -4   3    1.04    0.71
   8  -4   3    1.96    1.08
   8  -4   3    0.08    0.90
  -9   4  -3   16.45    1.53
  -9   4  -3   11.57    1.46
  -9   4  -3   11.66    1.24
   9  -4   3    9.39    1.25
   9  -4   3   11.19    1.22
   9  -4   3   12.12    1.45
   9  -4   3   11.70    1.39
   9  -4   3   12.94    1.47
 -10   4  -3    0.07    1.14
 -10   4  -3    0.23    1.47
  10  -4   3    0.35    1.48
  10  -4   3   -1.29    0.99
  10  -4   3    0.06    1.39
  11   3  -3    3.57    1.63
 -11  -3   3    6.86    1.98
 -11  -3   3    5.90    1.66
  10   3  -3    0.22    1.13
  10   3  -3    2.14    1.35
 -10  -3   3    2.16    1.28
 -10  -3   3    1.69    1.38
 -10  -3   3    0.68    1.22
   9   3  -3    0.38    0.67
   9   3  -3    0.00    1.12
   9   3  -3    2.01    0.98
   9   3  -3    0.90    0.93
  -9  -3   3    0.35    1.05
  -9  -3   3    0.15    1.05
  -9  -3   3    2.08    0.67
  -9  -3   3    1.74    1.09
   8   3  -3    1.27    0.98
   8   3  -3    0.95    0.65
   8   3  -3    0.76    0.50
   8   3  -3    0.27    0.77
  -8  -3   3    0.23    0.90
  -8  -3   3    1.20    1.20
  -8  -3   3   -0.33    0.88
  -8  -3   3    0.42    0.58
   7   3  -3   21.72    1.43
   7   3  -3   18.19    1.44
   7   3  -3   21.49    1.14
  -7  -3   3   20.28    1.40
  -7  -3   3   19.99    0.96
  -7  -3   3   19.13    1.38
   6   3  -3   66.90    1.82
   6   3  -3   68.91    1.86
   6   3  -3   70.08    1.80
   6   3  -3   65.64    1.68
  -6  -3   3   67.50    1.84
  -6  -3   3   64.67    1.52
  -6  -3   3   65.19    1.80
  -6  -3   3   68.14    1.83
   5   3  -3    2.66    0.59
   5   3  -3    2.95    0.54
   5   3  -3    2.66    0.58
   5   3  -3    3.19    0.54
  -5  -3   3    2.67    0.59
  -5  -3   3    2.93    0.43
  -5  -3   3    3.38    0.59
  -5  -3   3    3.01    0.59
   4   3  -3   37.53    1.17
   4   3  -3   35.07    1.12
  -4  -3   3   36.04    1.13
  -4  -3   3   34.73    1.11
  -4  -3   3   35.78    0.73
  -4  -3   3   36.53    1.14
   3   3  -3   37.21    1.07
   3   3  -3   37.05    1.06
   3   3  -3   36.23    0.93
  -3  -3   3   36.72    1.04
  -3  -3   3   36.03    1.04
  -3  -3   3   37.06    1.05
   2   3  -3   88.60    1.80
   2   3  -3   91.92    1.82
   2   3  -3   89.17    1.75
  -2  -3   3   90.52    1.71
  -2  -3   3   90.53    1.82
  -2  -3   3   91.83    1.81
   1   3  -3  147.47    2.63
   1   3  -3  143.54    2.55
   1   3  -3  141.75    2.61
  -1  -3   3  144.70    2.62
  -1  -3   3  146.86    2.63
  -1  -3   3  143.79    2.55
  -1  -3   3  146.88    2.68
   0   3  -3    0.31    0.13
   0   3  -3    0.99    0.30
   0   3  -3    0.41    0.26
   0   3  -3    0.30    0.28
   0   3  -3    0.05    0.32
   0  -3   3    0.10    0.31
   0  -3   3    0.55    0.29
   0  -3   3    0.46    0.28
  -1   3  -3  375.92    6.17
  -1   3  -3  360.81    5.96
  -1   3  -3  365.61    6.17
  -1   3  -3  377.22    6.18
   1  -3   3  368.93    6.18
   1  -3   3  364.69    6.04
   1  -3   3  358.74    6.04
   1  -3   3  367.11    6.15
   1  -3   3  373.56    6.18
  -2   3  -3    3.72    0.40
  -2   3  -3    4.28    0.38
  -2   3  -3    4.78    0.43
  -2   3  -3    4.74    0.35
   2  -3   3    5.16    0.44
   2  -3   3    4.40    0.42
   2  -3   3    4.12    0.40
   2  -3   3    4.51    0.39
   2  -3   3    4.58    0.43
  -3   3  -3    5.96    0.56
  -3   3  -3    6.35    0.52
  -3   3  -3    5.35    0.51
  -3   3  -3    5.76    0.44
   3  -3   3    5.49    0.45
   3  -3   3    5.64    0.55
   3  -3   3    5.15    0.52
   3  -3   3    5.46    0.51
   3  -3   3    5.55    0.38
   3  -3   3    6.35    0.39
   3  -3   3    5.87    0.51
  -4   3  -3    0.14    0.49
  -4   3  -3    0.05    0.48
  -4   3  -3    0.57    0.42
   4  -3   3    0.44    0.24
   4  -3   3    0.15    0.44
   4  -3   3    0.75    0.51
   4  -3   3    0.25    0.46
   4  -3   3   -0.22    0.29
  -5   3  -3   19.61    1.07
  -5   3  -3   19.32    1.04
  -5   3  -3   18.31    0.92
   5  -3   3   18.78    1.11
   5  -3   3   17.06    0.52
   5  -3   3   17.82    0.99
   5  -3   3   18.95    1.08
   5  -3   3   18.62    0.80
   5  -3   3   18.72    1.11
  -6   3  -3   82.06    1.94
  -6   3  -3   80.02    1.59
  -6   3  -3   82.13    2.14
  -6   3  -3   80.32    2.05
  -6   3  -3   80.02    2.12
   6  -3   3   85.92    2.13
   6  -3   3   82.41    2.09
   6  -3   3   83.48    2.13
   6  -3   3   84.18    1.84
   6  -3   3   75.05    2.33
  -7   3  -3    0.90    0.74
  -7   3  -3    0.40    0.82
  -7   3  -3    0.02    0.33
  -7   3  -3   -0.09    0.79
  -7   3  -3   -0.42    0.80
   7  -3   3   -0.08    0.59
   7  -3   3   -0.22    0.60
   7  -3   3    0.37    0.82
   7  -3   3    0.44    0.84
   7  -3   3    0.74    1.34
  -8   3  -3    1.10    0.87
  -8   3  -3    0.08    0.97
  -8   3  -3   -1.50    0.89
  -8   3  -3    0.00    0.95
   8  -3   3    0.34    1.01
   8  -3   3    0.90    0.86
   8  -3   3   -0.25    1.00
   8  -3   3   -0.39    0.71
   8  -3   3   -0.04    0.96
  -9   3  -3    2.30    1.18
  -9   3  -3   -0.75    1.00
  -9   3  -3    0.82    1.14
   9  -3   3    1.23    1.22
   9  -3   3   -0.95    1.20
   9  -3   3    0.95    1.20
   9  -3   3    1.16    1.01
   9  -3   3    0.88    0.89
 -10   3  -3    1.63    1.20
 -10   3  -3    4.68    1.59
 -10   3  -3   -1.84    1.34
  10  -3   3    2.36    1.46
  10  -3   3    0.77    1.41
  10  -3   3    2.77    1.09
 -11   3  -3    2.02    1.37
  11  -3   3    2.27    1.39
  11   2  -3   -1.27    2.34
  11   2  -3   -1.28    1.50
 -11  -2   3    0.72    1.44
 -11  -2   3    2.85    2.05
  10   2  -3   24.45    2.15
  10   2  -3   29.02    2.04
  10   2  -3   23.76    2.01
 -10  -2   3   22.41    2.11
 -10  -2   3   23.13    1.22
 -10  -2   3   23.39    2.18
 -10  -2   3   24.91    2.06
 -10  -2   3   24.62    1.19
   9   2  -3   19.46    1.83
   9   2  -3   20.21    1.77
   9   2  -3   21.09    1.68
  -9  -2   3   22.16    1.82
  -9  -2   3   19.77    1.09
  -9  -2   3   18.74    1.84
  -9  -2   3   22.01    1.83
   8   2  -3   24.63    1.68
   8   2  -3   23.49    1.48
   8   2  -3   25.15    1.55
   8   2  -3   22.82    1.09
  -8  -2   3   24.92    1.63
  -8  -2   3   22.54    1.50
  -8  -2   3   24.06    1.02
   7   2  -3    0.79    0.86
   7   2  -3   -1.53    0.73
   7   2  -3   -0.75    0.61
   7   2  -3    0.37    0.49
  -7  -2   3   -0.11    0.69
  -7  -2   3   -0.24    0.73
  -7  -2   3   -0.36    0.75
  -7  -2   3    0.24    0.43
   6   2  -3    0.86    0.45
   6   2  -3    1.79    0.66
   6   2  -3    2.63    0.58
   6   2  -3    1.54    0.63
  -6  -2   3    2.59    0.62
  -6  -2   3    2.24    0.65
  -6  -2   3    1.98    0.40
  -6  -2   3    1.68    0.67
   5   2  -3  320.07    5.48
   5   2  -3  321.71    5.63
   5   2  -3  316.28    5.62
   5   2  -3  317.09    5.55
  -5  -2   3  318.85    5.62
  -5  -2   3  312.21    5.37
  -5  -2   3  322.00    5.63
  -5  -2   3  322.46    5.58
   4   2  -3   83.18    1.79
   4   2  -3   80.63    1.76
   4   2  -3   81.82    1.71
  -4  -2   3   82.38    1.72
  -4  -2   3   83.42    1.79
  -4  -2   3   80.16    1.55
  -4  -2   3   79.53    1.75
   3   2  -3   10.21    0.45
   3   2  -3   10.03    0.65
   3   2  -3   10.26    0.61
  -3  -2   3    8.52    0.62
  -3  -2   3   10.71    0.60
  -3  -2   3    9.74    0.63
  -3  -2   3   10.34    0.39
   2   2  -3   22.34    0.72
   2   2  -3   21.08    0.70
   2   2  -3   22.46    0.60
  -2  -2   3   20.53    0.71
  -2  -2   3   23.51    0.66
  -2  -2   3   22.17    0.70
   1   2  -3  239.21    4.05
   1   2  -3  236.01    3.93
   1   2  -3  239.34    4.04
  -1  -2   3  239.13    4.08
  -1  -2   3  238.16    4.04
  -1  -2   3  241.28    4.04
  -1  -2   3  231.64    3.86
  -1  -2   3  230.72    3.94
   0   2  -3  563.68    9.24
   0   2  -3  556.10    9.24
   0   2  -3  567.80    9.27
   0  -2   3  560.49    9.24
   0  -2   3  569.40    9.25
   0  -2   3  564.80    9.26
  -1   2  -3  167.37    2.93
  -1   2  -3  173.61    2.95
  -1   2  -3  164.97    2.80
  -1   2  -3  168.72    2.87
  -1   2  -3  168.74    2.93
   1  -2   3  168.94    2.94
   1  -2   3  168.53    2.92
   1  -2   3  174.14    2.95
   1  -2   3  169.83    2.86
   1  -2   3  165.07    2.78
  -2   2  -3   38.96    0.92
  -2   2  -3   38.29    0.95
  -2   2  -3   38.79    0.96
  -2   2  -3   39.03    0.76
   2  -2   3   39.38    0.96
   2  -2   3   38.79    0.92
   2  -2   3   39.60    0.96
   2  -2   3   39.10    0.79
   2  -2   3   40.36    0.91
   2  -2   3   40.15    0.96
  -3   2  -3   56.86    1.31
  -3   2  -3   56.35    1.31
  -3   2  -3   56.92    1.29
  -3   2  -3   56.29    1.24
   3  -2   3   56.91    1.26
   3  -2   3   55.86    1.29
   3  -2   3   56.71    1.31
   3  -2   3   54.85    1.28
   3  -2   3   58.14    1.15
   3  -2   3   55.66    1.24
  -4   2  -3  265.96    4.68
  -4   2  -3  265.42    4.68
  -4   2  -3  267.18    4.68
  -4   2  -3  265.04    4.62
   4  -2   3  267.39    4.66
   4  -2   3  267.41    4.67
   4  -2   3  250.47    4.31
   4  -2   3  261.43    4.66
   4  -2   3  268.80    4.53
   4  -2   3  265.44    4.68
  -5   2  -3   83.76    1.95
  -5   2  -3   80.05    1.91
  -5   2  -3   82.59    1.85
  -5   2  -3   82.86    1.95
   5  -2   3   85.22    1.97
   5  -2   3   84.68    1.97
   5  -2   3   83.80    1.91
   5  -2   3   84.88    1.77
   5  -2   3   83.21    1.95
  -6   2  -3   13.20    1.20
  -6   2  -3   13.71    1.12
  -6   2  -3   15.08    1.15
  -6   2  -3   13.52    0.66
  -6   2  -3   13.68    1.04
   6  -2   3   14.24    0.97
   6  -2   3   13.55    1.20
   6  -2   3   15.23    1.14
   6  -2   3   12.81    1.10
   6  -2   3   14.03    1.10
  -7   2  -3   89.83    2.22
  -7   2  -3   92.52    2.37
  -7   2  -3   81.19    2.63
  -7   2  -3   84.76    2.49
  -7   2  -3   88.29    1.78
   7  -2   3   94.45    2.40
   7  -2   3   90.54    2.37
   7  -2   3   87.63    2.35
   7  -2   3   93.23    2.15
  -8   2  -3   10.37    1.11
  -8   2  -3    8.93    1.02
  -8   2  -3    9.73    1.09
  -8   2  -3   12.38    1.21
   8  -2   3    8.35    1.02
   8  -2   3   10.01    1.15
   8  -2   3   11.32    1.22
   8  -2   3   10.31    1.12
   8  -2   3    8.88    0.93
  -9   2  -3   28.23    1.82
  -9   2  -3   27.67    2.03
  -9   2  -3   29.47    2.09
  -9   2  -3   28.88    1.98
   9  -2   3   35.71    2.06
   9  -2   3   31.78    2.12
   9  -2   3   28.30    2.15
   9  -2   3   30.62    2.01
   9  -2   3   30.96    1.74
 -10   2  -3    0.44    1.33
 -10   2  -3    2.52    1.27
 -10   2  -3   -0.84    1.25
 -10   2  -3    0.19    1.29
  10  -2   3   -1.16    1.42
  10  -2   3   -1.50    1.06
  10  -2   3   -1.64    1.36
 -11   2  -3    1.09    1.65
  11  -2   3   -1.21    1.36
  11  -2   3   -2.35    2.25
  11   1  -3   10.68    1.69
 -11  -1   3    6.07    1.48
  10   1  -3    2.42    1.18
  10   1  -3    2.27    1.29
  10   1  -3    2.82    1.07
 -10  -1   3    2.47    0.57
 -10  -1   3    3.15    1.22
 -10  -1   3    2.89    1.34
 -10  -1   3    1.16    1.21
 -10  -1   3    1.41    0.61
   9   1  -3   -0.75    1.01
   9   1  -3    0.28    0.83
   9   1  -3   -0.18    0.97
  -9  -1   3   -0.33    1.01
  -9  -1   3    1.13    1.03
  -9  -1   3   -0.38    0.51
  -9  -1   3    1.14    0.93
  -9  -1   3   -0.55    0.54
   8   1  -3    1.17    0.69
   8   1  -3    1.37    1.08
   8   1  -3    1.72    0.85
  -8  -1   3    2.30    0.93
  -8  -1   3    1.99    0.47
  -8  -1   3    1.87    0.87
   7   1  -3   62.74    1.90
   7   1  -3   62.30    1.40
   7   1  -3   64.77    1.76
   7   1  -3   58.91    1.16
  -7  -1   3   60.39    1.77
  -7  -1   3   61.44    1.91
  -7  -1   3   60.15    1.88
  -7  -1   3   59.68    1.35
   6   1  -3   26.83    0.88
   6   1  -3   27.11    1.18
   6   1  -3   27.53    1.10
   6   1  -3   27.29    0.68
   6   1  -3   27.60    1.27
  -6  -1   3   28.99    1.27
  -6  -1   3   28.01    0.79
  -6  -1   3   26.49    1.21
  -6  -1   3   30.11    1.20
   5   1  -3    6.34    0.38
   5   1  -3    5.61    0.62
   5   1  -3    5.15    0.60
   5   1  -3    5.58    0.42
   5   1  -3    6.00    0.53
  -5  -1   3    7.06    0.58
  -5  -1   3    5.14    0.59
  -5  -1   3    5.55    0.62
  -5  -1   3    6.06    0.44
   4   1  -3  152.56    2.78
   4   1  -3  151.79    2.60
   4   1  -3  149.52    2.85
   4   1  -3  155.86    2.87
  -4  -1   3  154.45    2.87
  -4  -1   3  154.54    2.80
  -4  -1   3  152.59    2.61
  -4  -1   3  153.60    2.86
   3   1  -3   32.24    0.87
   3   1  -3   32.53    0.69
   3   1  -3   32.55    0.90
   3   1  -3   32.06    0.80
  -3  -1   3   32.30    0.88
  -3  -1   3   31.42    0.90
  -3  -1   3   31.62    0.81
  -3  -1   3   31.80    0.68
   2   1  -3  979.89   15.95
   1   1  -3   44.48    0.96
   1   1  -3   43.58    0.93
   1   1  -3   44.14    0.93
   1   1  -3   43.87    0.80
  -1  -1   3   44.24    0.93
  -1  -1   3   44.06    0.95
  -1  -1   3   44.18    0.77
  -1  -1   3   42.98    0.79
  -1  -1   3   43.38    0.92
   0   1  -3   67.36    1.21
   0   1  -3   66.90    1.25
   0   1  -3   67.38    1.25
   0   1  -3   68.37    1.28
   0  -1   3   67.95    1.28
   0  -1   3   68.15    1.26
   0  -1   3   66.61    1.25
  -2   1  -3   84.44    1.62
  -2   1  -3   86.29    1.62
  -2   1  -3   82.53    1.61
  -2   1  -3   86.16    1.62
  -2   1  -3   86.97    1.56
   2  -1   3   85.04    1.61
   2  -1   3   83.39    1.61
   2  -1   3   87.30    1.63
   2  -1   3   85.59    1.63
   2  -1   3   83.71    1.62
   2  -1   3   86.11    1.55
  -3   1  -3  238.84    4.15
  -3   1  -3  238.68    4.16
  -3   1  -3  237.98    4.14
  -3   1  -3  240.35    4.15
   3  -1   3  245.51    4.15
   3  -1   3  233.73    4.15
   3  -1   3  239.71    4.08
   3  -1   3  239.26    4.16
  -4   1  -3    5.73    0.55
  -4   1  -3    6.05    0.54
  -4   1  -3    5.34    0.53
  -4   1  -3    5.41    0.53
   4  -1   3    5.41    0.55
   4  -1   3    5.70    0.53
   4  -1   3    4.97    0.46
   4  -1   3    5.43    0.53
   4  -1   3    5.37    0.51
  -5   1  -3   39.92    1.31
  -5   1  -3   39.39    1.23
  -5   1  -3   39.50    0.98
  -5   1  -3   39.37    1.22
  -5   1  -3   41.79    1.28
  -5   1  -3   40.05    0.77
   5  -1   3   42.44    1.31
   5  -1   3   41.97    1.17
   5  -1   3   39.68    1.27
   5  -1   3   39.91    1.25
   5  -1   3   40.47    1.28
  -6   1  -3   92.07    2.18
  -6   1  -3   86.76    1.78
  -6   1  -3   89.32    2.13
  -6   1  -3   94.22    2.17
  -6   1  -3   87.84    2.09
  -6   1  -3   86.88    1.57
   6  -1   3   89.55    2.13
   6  -1   3   90.83    2.16
   6  -1   3   91.46    2.18
   6  -1   3   87.63    2.15
   6  -1   3   87.34    2.01
  -7   1  -3    9.05    0.75
  -7   1  -3    8.75    1.14
  -7   1  -3    9.78    0.94
  -7   1  -3    6.97    1.44
  -7   1  -3    8.39    0.90
  -7   1  -3    8.53    0.46
   7  -1   3    9.81    0.96
   7  -1   3    6.90    1.11
   7  -1   3    8.07    0.91
   7  -1   3    8.72    0.83
  -8   1  -3   -0.57    0.88
  -8   1  -3   -0.89    0.89
  -8   1  -3    1.33    0.89
  -8   1  -3    1.11    1.40
   8  -1   3    1.34    1.01
   8  -1   3    0.29    0.95
   8  -1   3    0.23    0.83
  -9   1  -3    1.96    1.09
  -9   1  -3    4.21    1.11
  -9   1  -3    2.16    1.13
  -9   1  -3    0.51    1.06
   9  -1   3    5.84    1.18
   9  -1   3    1.75    0.99
   9  -1   3    3.29    1.01
   9  -1   3    2.14    1.19
   9  -1   3    3.45    1.16
 -10   1  -3    6.06    1.39
 -10   1  -3    5.57    1.33
 -10   1  -3    2.40    1.31
 -10   1  -3    4.72    1.39
  10  -1   3    7.07    1.44
  10  -1   3    3.27    1.21
  10  -1   3    4.36    1.43
 -11   1  -3    5.46    1.67
  11  -1   3    4.08    1.72
  11  -1   3    3.14    1.51
  11   0  -3   -2.73    1.46
 -11   0   3   -2.19    1.36
 -11   0   3    0.35    0.98
 -11   0   3    0.11    1.33
  10   0  -3    0.62    1.26
  10   0  -3   -0.66    0.95
  10   0  -3    0.44    1.19
 -10   0   3    0.33    0.52
 -10   0   3   -1.10    0.82
 -10   0   3   -0.27    1.16
 -10   0   3   -0.06    0.54
 -10   0   3   -2.22    1.07
   9   0  -3    0.29    1.03
   9   0  -3    0.21    0.98
   9   0  -3   -0.15    0.35
   9   0  -3   -0.50    0.82
  -9   0   3   -0.81    0.46
  -9   0   3   -0.34    0.50
  -9   0   3    0.49    0.99
  -9   0   3   -0.13    0.92
  -9   0   3    0.40    1.04
   8   0  -3    0.52    0.82
   8   0  -3    0.31    0.82
   8   0  -3   -0.15    1.05
   8   0  -3   -0.35    0.33
  -8   0   3   -0.79    0.80
  -8   0   3    0.30    0.46
  -8   0   3   -0.22    0.39
  -8   0   3    0.71    0.91
  -8   0   3   -1.05    0.78
   7   0  -3    1.32    0.76
   7   0  -3    1.80    0.79
  -7   0   3    0.74    0.35
  -7   0   3    0.48    0.44
  -7   0   3    1.71    0.67
  -7   0   3    1.43    0.74
  -7   0   3    2.20    0.78
   6   0  -3   -0.27    0.27
   6   0  -3    0.29    0.27
   6   0  -3   -0.21    0.59
   6   0  -3    0.29    0.60
   6   0  -3   -0.34    0.47
  -6   0   3    0.19    0.57
  -6   0   3   -0.09    0.60
  -6   0   3    0.00    0.51
   5   0  -3   -0.36    0.47
   5   0  -3   -0.34    0.45
   5   0  -3    0.40    0.37
   5   0  -3   -0.09    0.24
   5   0  -3    0.04    0.24
  -5   0   3    0.60    0.39
  -5   0   3   -0.46    0.46
  -5   0   3   -0.09    0.46
   4   0  -3   -0.22    0.37
   4   0  -3    0.29    0.38
   4   0  -3   -0.29    0.21
   4   0  -3   -0.01    0.29
  -4   0   3    0.54    0.42
  -4   0   3   -0.34    0.39
  -4   0   3   -0.01    0.30
   3   0  -3   -0.20    0.21
   3   0  -3   -0.05    0.19
   3   0  -3   -0.46    0.31
   3   0  -3   -0.19    0.29
  -3   0   3   -0.03    0.30
  -3   0   3    0.07    0.09
  -3   0   3    0.10    0.30
  -3   0   3    0.13    0.23
   2   0  -3    0.30    0.15
   2   0  -3    0.07    0.24
   2   0  -3    0.74    0.25
   2   0  -3    0.19    0.17
  -2   0   3    0.12    0.15
  -2   0   3   -0.09    0.24
  -2   0   3    0.10    0.24
  -2   0   3    0.37    0.17
   1   0  -3    0.05    0.17
   1   0  -3   -0.05    0.17
   1   0  -3    0.23    0.15
   1   0  -3   -0.07    0.16
   1   0  -3   -0.03    0.16
  -1   0   3   -0.06    0.16
  -1   0   3    0.05    0.07
  -1   0   3   -0.01    0.17
  -1   0   3   -0.06    0.18
  -1   0   3   -0.02    0.18
   0   0  -3    0.25    0.13
   0   0  -3   -0.09    0.18
   0   0  -3    0.09    0.08
   0   0  -3    0.00    0.18
   0   0  -3    0.08    0.14
   0   0  -3    0.23    0.16
   0   0   3    0.15    0.09
   0   0   3    0.17    0.14
   0   0   3    0.12    0.10
   0   0   3    0.09    0.17
   0   0   3    0.10    0.16
   0   0   3   -0.15    0.17
   0   0   3    0.00    0.16
   0   0   3    0.12    0.13
  -1   0  -3    0.23    0.23
  -1   0  -3    0.10    0.19
  -1   0  -3    0.37    0.17
  -1   0  -3    0.31    0.18
  -1   0  -3    0.20    0.17
  -1   0  -3    0.21    0.16
   1   0   3    0.31    0.17
   1   0   3    0.28    0.16
   1   0   3    0.35    0.20
   1   0   3    0.14    0.09
   1   0   3    0.27    0.17
   1   0   3    0.03    0.21
   1   0   3    0.19    0.16
  -2   0  -3    0.06    0.22
  -2   0  -3    0.44    0.30
  -2   0  -3   -0.06    0.22
  -2   0  -3    0.11    0.06
  -2   0  -3    0.86    0.23
  -2   0  -3   -0.08    0.25
  -2   0  -3   -0.04    0.24
   2   0   3    0.12    0.09
   2   0   3   -0.21    0.22
   2   0   3    0.04    0.25
   2   0   3   -0.12    0.23
   2   0   3    0.08    0.23
  -3   0  -3    0.29    0.32
  -3   0  -3    0.45    0.31
  -3   0  -3   -0.22    0.30
  -3   0  -3   -0.08    0.36
   3   0   3   -0.02    0.32
   3   0   3   -0.35    0.34
   3   0   3    0.20    0.31
   3   0   3    0.02    0.31
   3   0   3   -0.13    0.30
  -4   0  -3    0.02    0.45
  -4   0  -3    0.21    0.39
  -4   0  -3    0.27    0.28
  -4   0  -3   -0.16    0.36
  -4   0  -3    0.38    0.41
   4   0   3   -0.04    0.39
   4   0   3   -0.23    0.42
   4   0   3    0.10    0.41
   4   0   3   -0.37    0.36
   4   0   3    0.61    0.39
  -5   0  -3   -0.58    0.54
  -5   0  -3    0.02    0.33
  -5   0  -3   -0.58    0.49
  -5   0  -3    0.42    0.48
  -5   0  -3    0.02    0.50
   5   0   3   -0.54    0.46
   5   0   3   -0.53    0.47
   5   0   3   -0.25    0.49
   5   0   3   -0.59    0.54
   5   0   3   -0.25    0.46
  -6   0  -3    0.57    0.61
  -6   0  -3   -0.45    0.61
  -6   0  -3    0.00    0.58
  -6   0  -3    0.37    0.40
  -6   0  -3   -0.33    0.59
   6   0   3   -0.72    0.59
   6   0   3   -0.70    0.56
   6   0   3   -0.13    0.60
   6   0   3   -0.09    0.61
   6   0   3    0.72    0.68
  -7   0  -3    0.27    0.45
  -7   0  -3    0.22    0.30
  -7   0  -3   -1.92    1.12
  -7   0  -3   -0.28    0.73
  -7   0  -3    0.52    0.80
  -7   0  -3    1.03    1.15
   7   0   3   -0.41    0.73
   7   0   3    0.80    0.77
  -8   0  -3    0.44    0.92
  -8   0  -3    0.24    0.33
  -8   0  -3    0.37    0.89
  -8   0  -3   -0.14    1.01
  -8   0  -3   -1.03    0.86
   8   0   3   -0.96    0.84
   8   0   3    0.56    0.73
   8   0   3   -1.05    0.96
   8   0   3    0.17    0.64
   8   0   3    0.08    0.91
  -9   0  -3   -0.05    1.05
  -9   0  -3   -0.48    1.10
  -9   0  -3    2.38    1.06
  -9   0  -3    0.00    0.33
  -9   0  -3   -0.61    1.09
   9   0   3   -1.19    1.11
   9   0   3    0.33    1.00
   9   0   3   -0.28    1.06
   9   0   3    0.65    0.44
   9   0   3    1.24    1.16
   9   0   3    0.37    1.00
 -10   0  -3   -1.96    1.26
 -10   0  -3   -0.43    1.29
 -10   0  -3   -1.58    1.32
 -10   0  -3    1.32    1.32
  10   0   3   -0.51    0.33
  10   0   3    0.19    0.33
  10   0   3   -1.73    1.18
  10   0   3   -3.31    1.29
  10   0   3   -2.61    1.32
 -11   0  -3   -3.79    1.55
  11   0   3    0.46    1.41
  11   0   3   -1.99    1.59
  11  -1  -3    6.74    1.65
 -11   1   3    9.13    1.38
 -11   1   3    9.85    1.09
 -11   1   3    8.22    1.59
 -11   1   3    7.37    1.44
  10  -1  -3    2.06    0.50
  10  -1  -3    3.02    1.28
  10  -1  -3    2.78    1.34
  10  -1  -3    2.85    1.00
 -10   1   3    2.63    0.56
 -10   1   3    3.49    1.19
 -10   1   3    2.89    1.26
 -10   1   3    2.43    1.24
 -10   1   3    1.13    0.83
   9  -1  -3    0.79    0.81
   9  -1  -3   -0.67    0.45
   9  -1  -3   -0.44    0.97
   9  -1  -3   -0.37    1.07
  -9   1   3    1.24    0.90
  -9   1   3    0.15    0.71
  -9   1   3   -0.51    0.49
  -9   1   3   -0.39    1.00
   8  -1  -3    0.80    0.90
   8  -1  -3    2.04    0.89
   8  -1  -3    2.51    1.35
   8  -1  -3    1.98    0.46
  -8   1   3    2.47    0.88
  -8   1   3    1.78    0.66
  -8   1   3    2.35    0.81
  -8   1   3    2.13    0.97
  -8   1   3    1.63    0.48
   7  -1  -3   60.36    1.41
   7  -1  -3   62.90    1.85
   7  -1  -3   64.73    1.73
   7  -1  -3   61.20    1.81
  -7   1   3   63.89    1.91
  -7   1   3   53.08    2.80
  -7   1   3   63.87    1.79
  -7   1   3   60.35    1.42
   6  -1  -3   30.23    1.26
   6  -1  -3   29.45    1.09
   6  -1  -3   28.53    0.89
   6  -1  -3   27.01    1.23
  -6   1   3   26.98    0.89
  -6   1   3   28.06    1.13
  -6   1   3   27.94    1.25
  -6   1   3   28.21    1.18
   5  -1  -3    6.24    0.51
   5  -1  -3    6.12    0.55
   5  -1  -3    5.82    0.30
   5  -1  -3    5.38    0.59
   5  -1  -3    5.76    0.60
  -5   1   3    6.24    0.62
  -5   1   3    5.34    0.49
  -5   1   3    5.80    0.44
  -5   1   3    5.69    0.58
   4  -1  -3  151.84    2.84
   4  -1  -3  154.55    2.76
   4  -1  -3  155.21    2.87
   4  -1  -3  152.48    2.72
  -4   1   3  154.66    2.86
  -4   1   3  154.94    2.86
  -4   1   3  154.12    2.72
  -4   1   3  154.39    2.77
   3  -1  -3   32.94    0.76
   3  -1  -3   31.81    0.85
   3  -1  -3   33.13    0.79
   3  -1  -3   33.12    0.87
  -3   1   3   33.00    0.79
  -3   1   3   30.65    0.85
  -3   1   3   32.98    0.77
  -3   1   3   32.64    0.87
   1  -1  -3   43.05    0.82
   1  -1  -3   44.74    0.82
   1  -1  -3   41.83    0.82
   1  -1  -3   43.45    0.83
   1  -1  -3   43.76    0.89
   1  -1  -3   42.56    0.80
  -1   1   3   43.99    0.88
  -1   1   3   44.17    0.81
  -1   1   3   43.47    0.83
  -1   1   3   43.74    0.89
  -1   1   3   45.03    0.88
  -1   1   3   43.47    0.83
  -1   1   3   43.86    0.82
   0  -1  -3   68.39    1.15
   0  -1  -3   66.57    1.21
   0  -1  -3   65.95    1.24
   0  -1  -3   67.05    1.23
   0  -1  -3   67.90    1.14
   0  -1  -3   66.03    1.26
   0  -1  -3   68.09    1.16
   0  -1  -3   66.59    1.26
   0  -1  -3   67.76    1.22
   0  -1  -3   68.17    1.22
   0  -1  -3   67.30    1.21
   0   1   3   67.43    1.25
   0   1   3   68.41    1.22
   0   1   3   67.88    1.21
   0   1   3   65.29    1.14
   0   1   3   66.64    1.21
   0   1   3   66.36    1.17
   0   1   3   68.24    1.26
   0   1   3   67.18    1.26
   0   1   3   69.06    1.22
   1   1   3 1000.00   16.21
  -2  -1  -3   85.42    1.62
  -2  -1  -3   86.03    1.56
  -2  -1  -3   84.98    1.62
  -2  -1  -3   85.52    1.63
  -2  -1  -3   84.33    1.47
  -2  -1  -3   83.89    1.59
  -2  -1  -3   86.11    1.56
  -2  -1  -3   85.77    1.66
   2   1   3   85.81    1.63
   2   1   3   83.45    1.56
   2   1   3   85.22    1.62
   2   1   3   87.20    1.55
   2   1   3   85.68    1.56
   2   1   3   86.94    1.63
  -3  -1  -3  236.14    4.08
  -3  -1  -3  236.24    4.07
  -3  -1  -3  241.74    4.15
  -3  -1  -3  231.67    3.90
  -3  -1  -3  237.29    4.08
   3   1   3  237.03    4.08
   3   1   3  235.92    4.01
   3   1   3  241.91    4.15
   3   1   3  239.78    4.09
   3   1   3  240.05    4.15
   3   1   3  244.16    4.15
  -4  -1  -3    5.46    0.48
  -4  -1  -3    4.56    0.52
  -4  -1  -3    4.80    0.46
  -4  -1  -3    5.13    0.22
  -4  -1  -3    5.36    0.43
   4   1   3    5.20    0.47
   4   1   3    4.42    0.49
   4   1   3    4.48    0.45
   4   1   3    5.54    0.56
   4   1   3    5.58    0.49
   4   1   3    3.89    0.47
  -5  -1  -3   40.55    1.32
  -5  -1  -3   39.61    1.23
  -5  -1  -3   41.26    1.10
  -5  -1  -3   39.28    1.21
   5   1   3   38.24    1.26
   5   1   3   41.28    1.24
   5   1   3   41.06    1.30
   5   1   3   41.91    1.24
   5   1   3   41.45    1.23
  -6  -1  -3   85.99    1.89
  -6  -1  -3   88.21    2.07
  -6  -1  -3   89.20    2.07
  -6  -1  -3   88.70    2.16
   6   1   3   87.14    2.11
   6   1   3   88.94    1.70
   6   1   3   88.15    2.09
   6   1   3   91.30    2.11
   6   1   3   92.43    2.16
   6   1   3   89.08    2.10
  -7  -1  -3    6.40    1.01
  -7  -1  -3    9.73    1.01
  -7  -1  -3    9.63    1.01
  -7  -1  -3    9.01    0.89
   7   1   3    7.94    0.90
   7   1   3    9.39    0.95
   7   1   3    9.29    0.59
  -8  -1  -3    1.51    0.93
  -8  -1  -3    0.51    1.46
  -8  -1  -3    0.90    0.86
  -8  -1  -3   -0.48    0.91
   8   1   3   -0.07    0.89
   8   1   3   -0.41    0.88
   8   1   3   -0.36    0.58
   8   1   3   -0.49    0.99
   8   1   3    0.55    0.29
  -9  -1  -3    3.89    1.24
  -9  -1  -3    1.46    1.10
  -9  -1  -3    2.48    1.07
  -9  -1  -3    2.02    0.45
  -9  -1  -3    2.80    1.07
   9   1   3    2.21    1.15
   9   1   3    1.67    1.23
   9   1   3    2.22    1.06
   9   1   3    2.18    1.09
   9   1   3    3.63    1.07
 -10  -1  -3    4.62    1.35
 -10  -1  -3    2.49    1.27
 -10  -1  -3    4.31    0.44
 -10  -1  -3    4.29    1.34
 -10  -1  -3    3.80    1.41
  10   1   3    2.43    1.37
  10   1   3    3.19    1.35
  10   1   3    7.81    1.57
 -11  -1  -3    4.12    1.67
 -11  -1  -3    9.35    3.03
 -11  -1  -3    4.26    1.41
  11   1   3    6.33    2.23
  11  -2  -3    1.14    1.66
 -11   2   3    1.03    1.17
 -11   2   3    2.80    1.38
 -11   2   3   -0.04    0.92
 -11   2   3    1.27    1.56
  10  -2  -3   23.14    1.23
  10  -2  -3   24.13    2.19
  10  -2  -3   23.55    2.11
  10  -2  -3   25.38    1.93
 -10   2   3   22.92    2.16
 -10   2   3   26.23    2.07
 -10   2   3   24.26    1.64
 -10   2   3   24.43    1.99
 -10   2   3   23.30    1.44
   9  -2  -3   18.19    1.13
   9  -2  -3   20.28    1.75
   9  -2  -3   18.54    1.80
   9  -2  -3   19.50    1.58
  -9   2   3   20.16    1.44
  -9   2   3   20.66    1.69
  -9   2   3   17.08    1.39
  -9   2   3   18.81    1.30
  -9   2   3   21.61    1.77
   8  -2  -3   24.09    1.08
   8  -2  -3   21.36    1.62
   8  -2  -3   26.57    1.65
   8  -2  -3   23.59    1.62
  -8   2   3   25.24    1.23
  -8   2   3   24.60    0.99
  -8   2   3   24.65    1.69
  -8   2   3   23.21    1.46
   7  -2  -3   -0.27    0.71
   7  -2  -3    0.54    0.73
   7  -2  -3   -0.59    0.58
  -7   2   3   -0.94    0.69
  -7   2   3   -0.42    0.44
  -7   2   3   -0.31    0.61
  -7   2   3   -0.04    0.54
   6  -2  -3    1.62    0.49
   6  -2  -3    2.30    0.65
   6  -2  -3    2.97    0.68
  -6   2   3    2.72    0.52
  -6   2   3    2.21    0.64
  -6   2   3    2.10    0.66
  -6   2   3    2.46    0.43
  -6   2   3    2.16    0.56
   5  -2  -3  317.53    5.49
   5  -2  -3  319.87    5.59
   5  -2  -3  322.04    5.60
  -5   2   3  319.85    5.41
  -5   2   3  317.97    5.48
  -5   2   3  320.68    5.59
  -5   2   3  321.76    5.52
  -5   2   3  313.66    5.58
   4  -2  -3   81.03    1.71
   4  -2  -3   80.48    1.71
   4  -2  -3   82.56    1.62
  -4   2   3   81.36    1.63
  -4   2   3   79.74    1.71
  -4   2   3   80.56    1.59
  -4   2   3   81.86    1.65
  -4   2   3   76.24    1.67
   3  -2  -3   10.10    0.57
   3  -2  -3   10.25    0.57
   3  -2  -3   10.07    0.25
   3  -2  -3    9.98    0.48
  -3   2   3   10.16    0.52
  -3   2   3    9.60    0.54
  -3   2   3   10.79    0.54
  -3   2   3   10.22    0.56
   2  -2  -3   22.60    0.56
   2  -2  -3   22.91    0.61
   2  -2  -3   23.34    0.49
   2  -2  -3   23.38    0.64
   2  -2  -3   22.82    0.61
  -2   2   3   22.11    0.55
  -2   2   3   22.80    0.61
  -2   2   3   23.18    0.65
  -2   2   3   22.32    0.45
  -2   2   3   22.43    0.65
  -2   2   3   22.53    0.60
  -2   2   3   23.30    0.66
   1  -2  -3  233.46    3.93
   1  -2  -3  230.34    3.85
   1  -2  -3  229.20    3.80
   1  -2  -3  234.81    3.91
   1  -2  -3  233.96    3.82
   1  -2  -3  236.16    3.91
   1  -2  -3  231.66    3.82
   1  -2  -3  232.39    3.88
   1  -2  -3  232.90    3.90
  -1   2   3  233.44    3.91
  -1   2   3  224.98    3.79
  -1   2   3  229.65    3.82
  -1   2   3  223.09    3.87
  -1   2   3  235.67    3.93
  -1   2   3  234.96    3.90
  -1   2   3  234.88    3.91
   0  -2  -3  563.35    9.17
   0  -2  -3  563.53    9.17
   0  -2  -3  561.18    9.20
   0  -2  -3  568.06    9.21
   0  -2  -3  560.89    9.19
   0  -2  -3  564.08    9.19
   0  -2  -3  572.09    9.17
   0  -2  -3  562.33    9.17
   0  -2  -3  555.68    9.21
   0  -2  -3  558.32    9.17
   0  -2  -3  560.19    9.18
   0   2   3  548.82    9.16
   0   2   3  563.24    9.19
  -1  -2  -3  167.98    2.89
  -1  -2  -3  172.17    2.96
  -1  -2  -3  167.50    2.88
  -1  -2  -3  170.90    2.93
  -1  -2  -3  171.28    2.96
  -1  -2  -3  174.23    2.94
  -1  -2  -3  149.10    2.82
  -1  -2  -3  172.20    2.92
  -1  -2  -3  168.38    2.90
   1   2   3  170.97    2.93
   1   2   3  173.82    2.96
   1   2   3  174.04    2.96
   1   2   3  171.47    2.92
   1   2   3  164.95    2.79
   1   2   3  173.54    2.94
   1   2   3  170.18    2.89
  -2  -2  -3   38.92    0.94
  -2  -2  -3   40.18    0.85
  -2  -2  -3   39.52    0.83
  -2  -2  -3   39.33    0.96
  -2  -2  -3   40.72    0.93
  -2  -2  -3   39.83    0.97
  -2  -2  -3   38.91    0.83
   2   2   3   39.93    0.97
   2   2   3   40.33    0.83
   2   2   3   39.43    0.99
   2   2   3   39.02    0.83
   2   2   3   38.87    0.82
   2   2   3   39.80    0.97
   2   2   3   39.45    0.92
   2   2   3   39.08    0.98
  -3  -2  -3   53.51    1.22
  -3  -2  -3   55.99    1.19
  -3  -2  -3   56.55    1.20
  -3  -2  -3   58.10    1.33
   3   2   3   57.29    1.30
   3   2   3   57.19    1.29
   3   2   3   56.67    1.31
   3   2   3   55.72    1.20
   3   2   3   57.01    1.09
   3   2   3   57.06    1.19
  -4  -2  -3  264.50    4.61
  -4  -2  -3  263.03    4.61
  -4  -2  -3  267.99    4.72
  -4  -2  -3  268.85    4.61
   4   2   3  260.94    4.40
   4   2   3  264.29    4.60
   4   2   3  270.08    4.69
   4   2   3  266.84    4.69
   4   2   3  266.32    4.60
   4   2   3  261.34    4.69
  -5  -2  -3   82.89    1.79
  -5  -2  -3   82.28    1.92
  -5  -2  -3   81.56    1.83
   5   2   3   82.32    1.91
   5   2   3   80.08    1.83
   5   2   3   84.01    1.92
   5   2   3   83.45    1.84
   5   2   3   83.95    1.95
   5   2   3   82.80    1.49
  -6  -2  -3   14.10    1.24
  -6  -2  -3   11.86    1.04
  -6  -2  -3   14.59    0.95
   6   2   3   14.76    1.08
   6   2   3   14.13    0.46
   6   2   3   13.83    1.21
   6   2   3   15.14    1.19
   6   2   3   14.69    1.16
   6   2   3   13.65    1.05
  -7  -2  -3   89.44    2.25
  -7  -2  -3   94.50    2.41
  -7  -2  -3   90.71    2.26
   7   2   3   96.31    3.02
   7   2   3   92.58    2.28
   7   2   3   76.74    3.20
  -8  -2  -3   12.86    1.15
  -8  -2  -3   10.57    1.09
  -8  -2  -3    7.39    1.04
   8   2   3    9.38    1.05
   8   2   3   10.49    1.21
   8   2   3    8.89    1.03
   8   2   3   10.78    1.22
  -9  -2  -3   31.21    2.14
  -9  -2  -3   28.62    2.05
  -9  -2  -3   30.28    1.88
  -9  -2  -3   33.01    1.94
   9   2   3   31.86    2.70
   9   2   3   28.58    1.91
   9   2   3   30.93    2.01
   9   2   3   28.33    1.85
   9   2   3   31.52    2.17
 -10  -2  -3   -0.11    1.01
 -10  -2  -3    0.02    1.28
 -10  -2  -3   -1.49    1.18
 -10  -2  -3    0.00    1.16
 -10  -2  -3    0.17    1.40
  10   2   3    0.49    1.41
  10   2   3   -1.55    1.23
  10   2   3    0.76    1.34
 -11  -2  -3    1.95    1.62
 -11  -2  -3   -0.78    1.60
  11   2   3    1.89    1.54
 -11   3   3    4.26    0.98
 -11   3   3    0.07    1.53
 -11   3   3    3.74    1.10
  10  -3  -3    0.90    1.01
  10  -3  -3    1.91    1.29
  10  -3  -3   -1.11    1.06
  10  -3  -3    0.95    1.37
 -10   3   3    1.25    1.32
 -10   3   3    1.13    0.94
 -10   3   3    0.52    1.30
 -10   3   3    0.89    0.84
   9  -3  -3   -0.57    1.04
   9  -3  -3    0.08    0.66
   9  -3  -3    2.13    0.88
   9  -3  -3    0.19    1.08
  -9   3   3   -0.44    0.97
  -9   3   3    0.32    0.73
  -9   3   3    1.05    0.77
  -9   3   3    1.69    1.14
   8  -3  -3    0.74    0.90
   8  -3  -3    0.68    0.91
   8  -3  -3    0.49    0.71
  -8   3   3   -0.21    0.63
  -8   3   3    0.72    0.84
  -8   3   3    0.02    0.62
   7  -3  -3   16.82    1.76
   7  -3  -3   19.87    1.38
   7  -3  -3   21.05    1.20
  -7   3   3   16.31    1.19
  -7   3   3   19.94    0.93
  -7   3   3   21.13    1.41
  -7   3   3   20.64    1.07
   6  -3  -3   64.88    1.82
   6  -3  -3   68.25    1.84
   6  -3  -3   68.58    1.70
  -6   3   3   67.85    1.52
  -6   3   3   67.39    1.61
  -6   3   3   68.74    1.80
   5  -3  -3    3.96    0.59
   5  -3  -3    2.94    0.56
   5  -3  -3    2.95    0.49
  -5   3   3    2.32    0.49
  -5   3   3    3.54    0.45
  -5   3   3    2.61    0.52
   4  -3  -3   36.85    1.06
   4  -3  -3   38.15    1.08
   4  -3  -3   36.27    1.00
  -4   3   3   36.78    0.99
  -4   3   3   36.35    1.07
  -4   3   3   36.41    1.02
   3  -3  -3   37.51    0.94
   3  -3  -3   36.78    0.95
   3  -3  -3   37.91    0.96
   3  -3  -3   37.29    0.92
  -3   3   3   37.21    0.94
  -3   3   3   36.90    0.97
  -3   3   3   38.07    0.95
  -3   3   3   36.78    0.65
  -3   3   3   35.32    0.64
   2  -3  -3   90.10    1.60
   2  -3  -3   92.42    1.68
   2  -3  -3   91.77    1.67
   2  -3  -3   92.36    1.75
   2  -3  -3   92.17    1.74
  -2   3   3   89.87    1.67
  -2   3   3   88.47    1.76
  -2   3   3   91.60    1.78
  -2   3   3   89.97    1.74
  -2   3   3   92.25    1.71
  -2   3   3   89.85    1.67
   1  -3  -3  141.90    2.42
   1  -3  -3  142.48    2.39
   1  -3  -3  146.92    2.59
   1  -3  -3  143.62    2.54
   1  -3  -3  141.07    2.49
   1  -3  -3  141.30    2.42
   1  -3  -3  144.17    2.56
   1  -3  -3  145.41    2.58
  -1   3   3  141.89    2.42
  -1   3   3  147.43    2.58
  -1   3   3  143.25    2.55
  -1   3   3  145.72    2.59
  -1   3   3  144.76    2.55
   0  -3  -3    0.22    0.23
   0  -3  -3    0.30    0.28
   0  -3  -3    0.39    0.27
   0  -3  -3    0.05    0.26
   0  -3  -3    0.37    0.25
   0  -3  -3    0.51    0.09
   0  -3  -3    0.33    0.26
   0  -3  -3    0.08    0.26
   0  -3  -3    0.58    0.23
   0  -3  -3    0.48    0.27
   0  -3  -3    0.30    0.21
   0   3   3    0.19    0.31
   0   3   3    0.34    0.07
   0   3   3    0.53    0.25
   0   3   3    0.42    0.07
   0   3   3    0.79    0.29
  -1  -3  -3  367.90    6.15
  -1  -3  -3  366.56    6.13
  -1  -3  -3  373.50    6.21
  -1  -3  -3  373.97    6.23
  -1  -3  -3  369.12    6.19
  -1  -3  -3  373.08    6.25
  -1  -3  -3  371.29    6.19
  -1  -3  -3  367.54    6.17
  -1  -3  -3  359.21    6.02
  -1  -3  -3  372.31    6.20
   1   3   3  373.90    6.20
   1   3   3  372.52    6.18
   1   3   3  366.42    6.01
   1   3   3  374.24    6.19
   1   3   3  366.95    6.19
   1   3   3  376.66    6.15
  -2  -3  -3    4.71    0.35
  -2  -3  -3    4.52    0.39
  -2  -3  -3    4.47    0.36
  -2  -3  -3    4.72    0.44
  -2  -3  -3    3.79    0.40
  -2  -3  -3    4.01    0.40
  -2  -3  -3    4.82    0.42
  -2  -3  -3    4.71    0.37
   2   3   3    4.30    0.42
   2   3   3    4.93    0.42
   2   3   3    3.93    0.39
   2   3   3    4.42    0.42
   2   3   3    3.74    0.30
   2   3   3    4.50    0.43
   2   3   3    4.98    0.39
   2   3   3    3.85    0.35
  -3  -3  -3    5.90    0.50
  -3  -3  -3    5.91    0.42
  -3  -3  -3    6.29    0.53
  -3  -3  -3    6.00    0.53
  -3  -3  -3    5.82    0.57
  -3  -3  -3    6.12    0.50
   3   3   3    4.93    0.49
   3   3   3    6.36    0.53
   3   3   3    6.97    0.58
   3   3   3    4.84    0.39
   3   3   3    6.21    0.60
   3   3   3    4.97    0.47
   3   3   3    5.73    0.49
   3   3   3    7.08    0.69
  -4  -3  -3    0.46    0.48
  -4  -3  -3    0.87    0.47
  -4  -3  -3    1.02    0.39
  -4  -3  -3    0.34    0.39
  -4  -3  -3    0.73    0.43
   4   3   3   -0.62    0.43
   4   3   3    0.49    0.38
   4   3   3    0.02    0.37
   4   3   3    0.31    0.48
   4   3   3    0.55    0.48
   4   3   3    0.40    0.50
  -5  -3  -3   17.69    0.95
  -5  -3  -3   18.04    1.14
  -5  -3  -3   17.56    1.01
  -5  -3  -3   18.43    0.95
  -5  -3  -3   18.16    0.96
   5   3   3   17.87    1.03
   5   3   3   19.21    1.06
   5   3   3   19.23    1.06
   5   3   3   17.56    0.93
   5   3   3   18.05    0.94
  -6  -3  -3   79.54    1.99
  -6  -3  -3   83.17    2.02
  -6  -3  -3   87.83    2.20
  -6  -3  -3   81.71    1.99
   6   3   3   84.23    2.15
   6   3   3   83.12    1.99
   6   3   3   84.03    2.65
   6   3   3   85.29    2.13
   6   3   3   77.26    2.30
  -7  -3  -3   -0.04    0.78
  -7  -3  -3    1.16    0.71
  -7  -3  -3    0.53    0.82
   7   3   3    0.17    0.72
   7   3   3    0.16    0.97
   7   3   3    0.29    0.86
  -8  -3  -3    0.27    0.85
  -8  -3  -3   -0.28    0.95
  -8  -3  -3    0.61    0.82
   8   3   3    1.64    1.00
   8   3   3    0.18    0.92
   8   3   3    0.11    0.80
   8   3   3    0.21    0.91
   8   3   3   -0.45    1.02
  -9  -3  -3    1.32    1.18
  -9  -3  -3    0.55    1.10
  -9  -3  -3    0.70    1.02
  -9  -3  -3   -0.07    0.94
   9   3   3   -0.68    1.14
   9   3   3    1.49    1.00
   9   3   3    0.15    1.22
   9   3   3    0.90    1.20
   9   3   3   -0.95    1.03
 -10  -3  -3    4.10    1.60
 -10  -3  -3    2.46    1.26
 -10  -3  -3    0.63    1.19
 -10  -3  -3    1.64    1.12
 -10  -3  -3    4.32    1.40
  10   3   3    1.54    1.35
  10   3   3    0.79    1.51
  10   3   3    3.82    1.54
  11   3   3    3.02    1.62
 -11   4   3    0.18    1.58
  10  -4  -3    0.81    1.38
  10  -4  -3    0.80    1.06
  10  -4  -3   -1.76    1.37
 -10   4   3   -1.66    1.41
 -10   4   3    1.03    0.83
   9  -4  -3    4.12    1.20
   9  -4  -3    3.80    1.26
   9  -4  -3    3.86    0.95
  -9   4   3    3.97    0.75
  -9   4   3    3.80    1.13
  -9   4   3    2.54    1.19
  -9   4   3    2.30    0.81
   8  -4  -3   10.61    0.94
   8  -4  -3   12.79    1.19
   8  -4  -3   12.61    1.21
  -8   4   3   12.25    1.18
  -8   4   3   13.09    0.94
  -8   4   3   13.52    1.16
   7  -4  -3   17.04    1.41
   7  -4  -3   13.78    1.39
   7  -4  -3   14.51    1.38
  -7   4   3   14.55    0.80
  -7   4   3   15.80    1.08
  -7   4   3   14.33    1.34
   6  -4  -3    1.56    0.70
   6  -4  -3    2.18    0.70
   6  -4  -3    1.81    0.57
  -6   4   3    1.90    0.39
  -6   4   3    1.70    0.58
  -6   4   3    1.92    0.70
   5  -4  -3   12.79    0.96
   5  -4  -3   11.08    0.93
   5  -4  -3   12.64    0.89
  -5   4   3   13.04    0.85
  -5   4   3   11.83    0.46
  -5   4   3   11.51    0.91
  -5   4   3   12.75    0.96
   4  -4  -3   18.18    0.82
   4  -4  -3   17.27    0.86
   4  -4  -3   18.91    0.86
   4  -4  -3   18.46    0.80
  -4   4   3   18.17    0.85
  -4   4   3   18.92    0.84
  -4   4   3   17.71    0.84
  -4   4   3   17.33    0.84
   3  -4  -3   36.23    1.03
   3  -4  -3   37.03    0.99
   3  -4  -3   36.86    0.98
   3  -4  -3   36.13    1.01
   3  -4  -3   38.45    0.99
  -3   4   3   36.91    0.98
  -3   4   3   38.51    1.14
  -3   4   3   37.72    1.09
  -3   4   3   36.08    1.02
  -3   4   3   36.10    0.97
   2  -4  -3   78.81    1.61
   2  -4  -3   78.81    1.61
   2  -4  -3   82.61    1.52
   2  -4  -3   77.13    1.51
  -2   4   3   77.13    1.67
  -2   4   3   79.62    1.66
  -2   4   3   80.63    1.63
  -2   4   3   77.21    1.50
  -2   4   3   78.50    1.50
  -2   4   3   79.12    1.47
   1  -4  -3    5.18    0.34
   1  -4  -3    5.43    0.45
   1  -4  -3    4.66    0.46
   1  -4  -3    5.94    0.46
   1  -4  -3    5.94    0.45
   1  -4  -3    5.32    0.48
   1  -4  -3    4.93    0.40
  -1   4   3    6.15    0.52
  -1   4   3    5.34    0.45
  -1   4   3    5.65    0.46
  -1   4   3    4.97    0.44
  -1   4   3    5.20    0.33
   0  -4  -3   50.39    1.03
   0  -4  -3   50.24    1.07
   0  -4  -3   50.26    1.14
   0  -4  -3   50.74    1.17
   0  -4  -3   50.70    0.92
   0  -4  -3   50.66    0.91
   0  -4  -3   50.19    1.23
   0  -4  -3   50.98    1.19
   0  -4  -3   49.79    1.20
   0   4   3   52.20    1.21
   0   4   3   49.72    0.91
   0   4   3   49.54    0.90
   0   4   3   50.62    1.23
   0   4   3   50.27    1.13
  -1  -4  -3    0.99    0.25
  -1  -4  -3    1.25    0.35
  -1  -4  -3    1.03    0.33
  -1  -4  -3    1.21    0.17
  -1  -4  -3    0.80    0.30
  -1  -4  -3    0.70    0.35
  -1  -4  -3    0.86    0.29
  -1  -4  -3    1.39    0.39
  -1  -4  -3    0.96    0.33
  -1  -4  -3    1.03    0.18
  -1  -4  -3    0.17    0.39
   1   4   3    0.85    0.16
   1   4   3    1.37    0.38
   1   4   3    0.36    0.33
   1   4   3    0.63    0.16
   1   4   3    0.77    0.32
   1   4   3    0.86    0.28
  -2  -4  -3   44.40    1.03
  -2  -4  -3   45.00    1.02
  -2  -4  -3   45.30    0.93
  -2  -4  -3   45.64    1.22
  -2  -4  -3   44.24    1.16
  -2  -4  -3   45.32    1.18
  -2  -4  -3   43.25    1.11
  -2  -4  -3   42.77    1.17
  -2  -4  -3   43.67    0.95
   2   4   3   46.01    1.06
   2   4   3   44.32    0.94
   2   4   3   45.78    1.11
   2   4   3   43.59    1.13
   2   4   3   44.20    1.12
   2   4   3   47.69    1.11
  -3  -4  -3    0.92    0.47
  -3  -4  -3    0.67    0.31
  -3  -4  -3    0.52    0.42
  -3  -4  -3    0.84    0.47
  -3  -4  -3    0.77    0.26
  -3  -4  -3    0.67    0.32
   3   4   3    1.08    0.42
   3   4   3    0.66    0.47
   3   4   3    0.50    0.31
   3   4   3    0.40    0.43
   3   4   3    0.91    0.31
   3   4   3    0.71    0.42
   3   4   3    1.57    0.41
  -4  -4  -3   48.27    1.21
  -4  -4  -3   47.20    1.37
  -4  -4  -3   49.16    1.39
  -4  -4  -3   48.56    1.46
  -4  -4  -3   47.17    1.21
   4   4   3   45.86    1.19
   4   4   3   48.84    1.33
   4   4   3   47.73    1.42
   4   4   3   48.96    1.37
   4   4   3   46.51    1.21
   4   4   3   47.05    1.28
   4   4   3   48.17    1.32
   4   4   3   45.53    1.38
  -5  -4  -3   16.98    1.09
  -5  -4  -3   16.05    0.93
  -5  -4  -3   17.13    1.08
  -5  -4  -3   15.50    0.95
   5   4   3   15.99    1.17
   5   4   3   16.58    0.99
   5   4   3   15.35    1.05
   5   4   3   17.59    0.98
   5   4   3   15.55    1.09
   5   4   3   15.84    0.93
   5   4   3   16.86    1.01
   5   4   3   15.03    0.92
  -6  -4  -3    1.70    0.71
  -6  -4  -3    2.40    0.82
  -6  -4  -3    2.34    0.64
  -6  -4  -3    1.09    0.63
   6   4   3    1.68    0.63
   6   4   3    1.17    0.65
   6   4   3    2.58    0.65
   6   4   3    2.47    0.84
   6   4   3    1.89    0.75
   6   4   3    2.52    0.66
  -7  -4  -3   -0.36    0.86
  -7  -4  -3    0.11    0.70
  -7  -4  -3    1.01    1.33
  -7  -4  -3    0.35    0.73
   7   4   3    0.04    0.87
   7   4   3   -0.81    0.88
   7   4   3   -0.06    0.73
   7   4   3   -0.35    0.74
  -8  -4  -3    1.18    0.88
  -8  -4  -3    0.57    0.97
   8   4   3    1.19    0.87
   8   4   3    1.44    1.05
   8   4   3    2.01    0.96
   8   4   3    0.88    0.92
   8   4   3    1.78    0.86
   8   4   3   -0.49    1.09
  -9  -4  -3    9.18    1.19
  -9  -4  -3   13.13    1.45
  -9  -4  -3   11.49    1.22
  -9  -4  -3   15.75    1.40
   9   4   3   10.52    1.29
   9   4   3   13.64    1.55
   9   4   3   11.36    1.48
   9   4   3   12.96    1.23
   9   4   3   10.20    1.29
   9   4   3   10.46    1.29
 -10  -4  -3    1.95    1.35
 -10  -4  -3    1.00    1.54
 -10  -4  -3    0.89    1.20
  10   4   3    0.70    1.27
  10   4   3   -2.28    2.22
  10   4   3   -0.13    1.48
  10   4   3    2.84    1.13
 -11   5   3   -1.00    1.64
  10  -5  -3    8.11    1.53
  10  -5  -3    4.05    1.03
  10  -5  -3    7.13    1.46
  10  -5  -3    4.40    1.27
 -10   5   3    5.77    0.81
 -10   5   3    3.03    1.43
   9  -5  -3    0.82    1.21
   9  -5  -3   -0.36    0.89
   9  -5  -3    0.87    1.16
  -9   5   3    0.17    1.13
  -9   5   3   -0.43    1.08
  -9   5   3   -0.19    0.60
   8  -5  -3    7.32    1.15
   8  -5  -3    8.95    0.99
   8  -5  -3    9.51    1.21
  -8   5   3    8.38    0.88
  -8   5   3    8.90    1.13
  -8   5   3    8.09    0.77
   7  -5  -3   56.16    2.54
   7  -5  -3   52.85    1.85
   7  -5  -3   52.77    1.87
  -7   5   3   51.80    1.58
  -7   5   3   42.12    2.47
  -7   5   3   50.24    1.86
  -7   5   3   50.46    1.14
   6  -5  -3   24.89    1.25
   6  -5  -3   27.47    1.37
   6  -5  -3   27.84    1.35
  -6   5   3   23.89    1.32
  -6   5   3   25.78    1.32
  -6   5   3   24.97    1.16
  -6   5   3   23.03    0.63
  -6   5   3   22.11    1.58
   5  -5  -3   65.70    1.70
   5  -5  -3   64.74    1.67
   5  -5  -3   66.02    1.57
   5  -5  -3   65.36    1.72
  -5   5   3   65.14    1.68
  -5   5   3   65.55    1.75
  -5   5   3   64.24    1.68
  -5   5   3   64.17    1.81
  -5   5   3   66.46    1.64
   4  -5  -3   26.37    1.01
   4  -5  -3   26.29    1.01
   4  -5  -3   25.51    1.01
   4  -5  -3   25.37    1.00
   4  -5  -3   25.52    0.99
  -4   5   3   25.55    1.17
  -4   5   3   26.57    1.09
  -4   5   3   26.16    1.00
  -4   5   3   24.36    0.98
   3  -5  -3   32.06    0.98
   3  -5  -3   34.49    1.07
   3  -5  -3   33.13    0.98
   3  -5  -3   33.03    1.04
  -3   5   3   34.53    1.19
  -3   5   3   34.58    1.12
  -3   5   3   33.56    0.96
  -3   5   3   34.18    0.97
   2  -5  -3  457.30    7.72
   2  -5  -3  453.50    7.56
   2  -5  -3  463.40    7.71
   2  -5  -3  455.63    7.57
   2  -5  -3  456.70    7.68
  -2   5   3  448.46    7.56
  -2   5   3  459.78    7.72
  -2   5   3  461.69    7.79
  -2   5   3  450.64    7.56
  -2   5   3  447.38    7.55
  -2   5   3  464.73    7.72
   1  -5  -3    0.67    0.42
   1  -5  -3    0.50    0.41
   1  -5  -3    0.96    0.46
   1  -5  -3    0.73    0.24
   1  -5  -3    0.73    0.41
   1  -5  -3    0.62    0.23
   1  -5  -3    0.33    0.27
  -1   5   3    0.20    0.30
  -1   5   3    0.40    0.43
  -1   5   3    0.26    0.30
  -1   5   3    0.09    0.46
  -1   5   3    0.60    0.23
   0  -5  -3   12.02    0.74
   0  -5  -3   11.87    0.51
   0  -5  -3   12.64    0.69
   0  -5  -3   11.28    0.57
   0  -5  -3   11.74    0.80
   0  -5  -3   12.19    0.45
   0   5   3   12.41    0.73
   0   5   3   12.55    0.40
   0   5   3   10.97    0.74
   0   5   3   11.48    0.66
   0   5   3   11.67    0.42
  -1  -5  -3   64.69    1.40
  -1  -5  -3   64.13    1.54
  -1  -5  -3   62.70    1.28
  -1  -5  -3   65.18    1.55
  -1  -5  -3   61.91    1.41
  -1  -5  -3   64.98    1.21
  -1  -5  -3   64.43    1.45
   1   5   3   64.22    1.18
   1   5   3   63.53    1.18
   1   5   3   64.68    1.46
   1   5   3   65.22    1.54
   1   5   3   63.13    1.39
  -2  -5  -3   74.66    1.62
  -2  -5  -3   75.39    1.45
  -2  -5  -3   78.48    1.78
  -2  -5  -3   75.08    1.53
  -2  -5  -3   75.32    1.65
  -2  -5  -3   78.19    1.78
  -2  -5  -3   77.87    1.81
  -2  -5  -3   74.73    1.48
  -2  -5  -3   74.90    1.57
   2   5   3   77.65    1.73
   2   5   3   73.25    1.46
   2   5   3   76.78    1.68
   2   5   3   79.44    1.58
  -3  -5  -3   96.41    1.88
  -3  -5  -3  100.66    2.20
  -3  -5  -3   97.74    1.91
  -3  -5  -3   99.54    1.89
  -3  -5  -3   97.87    2.14
  -3  -5  -3   98.66    2.20
   3   5   3   99.14    2.00
   3   5   3   96.42    2.09
   3   5   3  100.28    2.15
   3   5   3   99.57    1.88
   3   5   3   97.89    2.00
   3   5   3   96.71    1.91
   3   5   3  101.98    2.01
  -4  -5  -3   15.54    0.81
  -4  -5  -3   16.74    1.09
  -4  -5  -3   14.53    0.63
  -4  -5  -3   16.30    1.15
  -4  -5  -3   15.86    0.81
   4   5   3   15.09    0.92
   4   5   3   16.27    0.90
   4   5   3   15.99    1.09
   4   5   3   15.30    0.96
   4   5   3   15.79    0.79
   4   5   3   15.50    0.87
   4   5   3   15.36    0.82
  -5  -5  -3   16.28    0.96
  -5  -5  -3   15.83    1.28
  -5  -5  -3   16.33    0.97
  -5  -5  -3   15.34    1.15
   5   5   3   16.05    1.06
   5   5   3   16.42    1.00
   5   5   3   16.10    0.99
   5   5   3   16.42    0.95
   5   5   3   18.75    1.18
   5   5   3   16.59    1.06
   5   5   3   14.22    0.95
  -6  -5  -3   23.16    1.35
  -6  -5  -3   23.52    1.21
  -6  -5  -3   22.15    1.50
  -6  -5  -3   22.00    1.19
   6   5   3   21.78    2.00
   6   5   3   20.97    1.38
   6   5   3   22.61    1.22
   6   5   3   20.19    1.48
   6   5   3   22.25    1.19
   6   5   3   21.40    1.19
  -7  -5  -3   33.20    1.52
  -7  -5  -3   28.07    1.52
  -7  -5  -3   31.35    1.87
   7   5   3   31.67    1.71
   7   5   3   29.98    1.82
   7   5   3   32.54    1.54
   7   5   3   32.59    1.43
   7   5   3   23.70    2.12
   7   5   3   30.44    1.48
   7   5   3   32.81    1.50
  -8  -5  -3    0.07    0.95
  -8  -5  -3   -0.46    0.88
  -8  -5  -3   -1.03    1.07
   8   5   3    1.50    0.87
   8   5   3   -1.19    0.88
   8   5   3    0.36    0.88
   8   5   3    0.54    1.02
   8   5   3    0.80    1.13
   8   5   3    0.78    0.82
   8   5   3   -1.13    1.04
  -9  -5  -3   -0.02    1.05
  -9  -5  -3    0.45    1.22
  -9  -5  -3    1.11    0.49
   9   5   3    2.58    1.11
   9   5   3    0.44    1.12
   9   5   3    0.07    1.29
   9   5   3    0.29    0.97
   9   5   3    0.69    1.02
   9   5   3   -1.07    1.28
 -10  -5  -3    6.02    1.42
 -10  -5  -3    4.34    1.74
  10   5   3    4.32    1.19
  10   5   3    6.26    1.16
  10   5   3    1.84    1.29
  10   5   3    5.30    1.60
  10  -6  -3    3.17    1.62
 -10   6   3    1.56    1.41
 -10   6   3    6.41    1.46
[truncated: 6,133,252 more chars]
