# Supplementary material for: Crystal structures of 3-halo-2-organochalcogenylbenzo[b]chalcogenophenes
Source: Acta Crystallogr E Crystallogr Commun. 2022 Feb 3;78(Pt 3):275–81. doi: 10.1107/S2056989022000962 (PMC8900512; doi:10.1107/S2056989022000962)
Supplement: Supplementary file 2 [file e-78-00275-1sup2.hkl]

data_1                                                                          
_shelx_title ' shelxt_a.res in P2(1)/c'                                         
_shelx_refln_list_code          4                                               
_shelx_F_calc_maximum      168.66                                               
_exptl_crystal_F_000       640.00                                               
_reflns_d_resolution_high  0.7571                                               
                                                                                
loop_                                                                           
 _space_group_symop_operation_xyz                                               
 'x, y, z'                                                                      
 '-x, y+1/2, -z+1/2'                                                            
 '-x, -y, -z'                                                                   
 'x, -y-1/2, z-1/2'                                                             
                                                                                
_cell_length_a     8.2471                                                       
_cell_length_b     9.9562                                                       
_cell_length_c    15.7601                                                       
_cell_angle_alpha  90.000                                                       
_cell_angle_beta   98.967                                                       
_cell_angle_gamma  90.000                                                       
                                                                                
_shelx_F_squared_multiplier     1.000                                           
                                                                                
loop_                                                                           
 _refln_index_h                                                                 
 _refln_index_k                                                                 
 _refln_index_l                                                                 
 _refln_F_squared_calc                                                          
 _refln_F_squared_meas                                                          
 _refln_F_squared_sigma                                                         
 _refln_observed_status                                                         
   2   0   0       2239.84       2133.16        13.53 o                         
   3   0   0       3057.22       3042.65        19.37 o                         
   4   0   0       3572.80       3698.65        28.03 o                         
   5   0   0      20743.41      20333.24       127.07 o                         
   6   0   0         11.83         14.75         4.40 o                         
   7   0   0        316.66        306.45         9.15 o                         
   8   0   0        532.35        510.96        19.10 o                         
   9   0   0        543.39        541.34        16.03 o                         
  10   0   0         84.50         95.31         9.41 o                         
   1   1   0       6528.88       6133.69        28.74 o                         
   2   1   0       4138.28       4138.45        18.19 o                         
   3   1   0       2072.52       2026.26        10.01 o                         
   4   1   0       1030.90       1061.06         7.05 o                         
   5   1   0        214.34        218.43         5.35 o                         
   6   1   0       2734.74       2686.79        15.90 o                         
   7   1   0        264.86        244.69         7.83 o                         
   8   1   0        108.22        120.87         5.20 o                         
   9   1   0         43.81         39.31         6.19 o                         
  10   1   0        124.59        126.79         6.60 o                         
   0   2   0        138.17        178.82         2.63 o                         
   1   2   0        710.75        656.09         3.29 o                         
   2   2   0        438.66        431.89         3.20 o                         
   3   2   0       1076.87       1037.47         5.95 o                         
   4   2   0         38.46         33.08         1.95 o                         
   5   2   0          9.81         12.78         2.84 o                         
   6   2   0         36.50         34.08         3.53 o                         
   7   2   0         51.94         60.06         5.05 o                         
   8   2   0         74.57         70.28         5.55 o                         
   9   2   0         96.80         99.50         5.38 o                         
  10   2   0          0.20          0.00         6.83 o                         
   1   3   0       4884.03       4687.11        18.29 o                         
   2   3   0       5122.04       4894.12        19.30 o                         
   3   3   0       3834.85       3698.82        15.29 o                         
   4   3   0        134.42        122.37         3.10 o                         
   5   3   0         13.95          9.12         2.95 o                         
   6   3   0       2922.33       2880.39        15.11 o                         
   7   3   0        868.34        877.16         9.92 o                         
   8   3   0        377.15        386.37         8.58 o                         
   9   3   0        228.44        221.62         8.33 o                         
  10   3   0          9.83          8.47         6.32 o                         
   0   4   0      14129.21      13639.92        85.02 o                         
   1   4   0         26.14         29.17         1.47 o                         
   2   4   0        428.11        507.70         3.87 o                         
   3   4   0       2965.03       3138.59        13.52 o                         
   4   4   0       2154.98       2248.60        10.36 o                         
   5   4   0       3252.68       3337.63        16.24 o                         
   6   4   0         68.22         70.77         4.61 o                         
   7   4   0        713.95        701.44         9.77 o                         
   8   4   0        613.13        611.16        10.19 o                         
   9   4   0        428.19        416.39        13.83 o                         
  10   4   0         60.11         57.83         9.33 o                         
   1   5   0       2904.60       3236.26        14.73 o                         
   2   5   0          7.47          6.61         1.61 o                         
   3   5   0        199.37        232.76         3.89 o                         
   4   5   0        362.15        360.24         4.55 o                         
   5   5   0        966.38       1008.40         7.01 o                         
   6   5   0        864.63        896.18         8.23 o                         
   7   5   0          1.59          0.01         4.25 o                         
   8   5   0         28.23         21.45         5.34 o                         
   9   5   0          8.54         10.85         6.34 o                         
   0   6   0        409.13        392.76         4.94 o                         
   1   6   0        110.91         89.48         2.88 o                         
   2   6   0       2020.40       2046.40        10.01 o                         
   3   6   0       2541.18       2456.61        12.35 o                         
   4   6   0         57.95         52.27         3.06 o                         
   5   6   0         58.32         55.00         2.74 o                         
   6   6   0        140.20        141.98         5.78 o                         
   7   6   0         32.04         37.83         4.66 o                         
   8   6   0         82.57         79.88         5.49 o                         
   9   6   0         35.31         43.44         6.46 o                         
   1   7   0        284.37        272.89         4.99 o                         
   2   7   0       1729.04       1712.10         9.43 o                         
   3   7   0       2247.44       2320.75        11.81 o                         
   4   7   0        111.69         97.12         3.94 o                         
   5   7   0          5.73          3.43         2.93 o                         
   6   7   0        664.70        681.33         8.57 o                         
   7   7   0        366.34        384.90        10.00 o                         
   8   7   0        222.02        211.44         6.65 o                         
   9   7   0         57.47         47.99         7.57 o                         
   0   8   0         53.06         39.89         4.80 o                         
   1   8   0       3187.31       3104.82        14.00 o                         
   2   8   0         96.96        106.80         3.62 o                         
   3   8   0        464.44        435.89         6.40 o                         
   4   8   0       1202.30       1173.91         9.37 o                         
   5   8   0          8.84         12.53         4.20 o                         
   6   8   0        151.12        153.70         5.98 o                         
   7   8   0          7.54          2.20         4.49 o                         
   8   8   0         88.57         69.58         6.42 o                         
   1   9   0        141.60        157.19         4.82 o                         
   2   9   0          0.01          0.00         3.82 o                         
   3   9   0         13.88          4.25         4.15 o                         
   4   9   0        108.57         98.68         5.52 o                         
   5   9   0         60.97         59.40         4.81 o                         
   6   9   0         19.45         15.27         4.95 o                         
   7   9   0          6.09          3.12         8.04 o                         
   0  10   0        315.16        330.57         9.92 o                         
   1  10   0          4.44          5.91         4.10 o                         
   2  10   0        462.07        463.70         7.18 o                         
   3  10   0        747.53        741.12         8.31 o                         
   4  10   0         26.59         28.16         5.57 o                         
   5  10   0         78.69         75.31         5.55 o                         
   6  10   0          3.32          3.60         6.34 o                         
   1  11   0         97.81         85.49         4.93 o                         
   2  11   0        315.47        327.31         6.35 o                         
   3  11   0        233.25        256.73         6.26 o                         
   4  11   0        103.08         97.94         5.92 o                         
   5  11   0          1.00          0.00         5.39 o                         
   0  12   0        323.82        395.16        12.14 o                         
   1  12   0        127.01        126.67         5.68 o                         
   2  12   0         15.53         18.88         5.15 o                         
   3  12   0         44.11         33.95         6.76 o                         
   4  12   0         74.39         59.20         6.68 o                         
   1  13   0        116.12        139.65         8.32 o                         
 -10   1   1         30.85         28.62         7.37 o                         
  -9   1   1        419.95        411.40         8.10 o                         
  -8   1   1        294.05        290.54         6.76 o                         
  -7   1   1        987.71        977.64        10.02 o                         
  -6   1   1         39.83         42.63         2.84 o                         
  -5   1   1        747.68        747.98         6.14 o                         
  -4   1   1       4449.36       4263.73        19.78 o                         
  -3   1   1       3047.01       2903.56        13.19 o                         
  -2   1   1       1019.44       1093.08         5.53 o                         
  -1   1   1        193.33        205.61         1.66 o                         
   1   1   1         85.89        113.94         1.25 o                         
   2   1   1       2053.67       1994.76         8.57 o                         
   3   1   1       1744.09       1750.76         8.79 o                         
   4   1   1         23.41         20.69         2.14 o                         
   5   1   1       4064.21       4135.61        20.05 o                         
   6   1   1        216.03        199.54         4.99 o                         
   7   1   1        115.89        105.25         5.48 o                         
   8   1   1        608.02        606.92        10.47 o                         
   9   1   1        280.20        270.32         7.12 o                         
  10   1   1        183.23        185.21         6.11 o                         
 -10   2   1        142.88        131.46         6.05 o                         
  -9   2   1        878.33        943.59        11.75 o                         
  -8   2   1        235.87        245.12         6.74 o                         
  -7   2   1        221.21        226.54         6.36 o                         
  -6   2   1       2144.22       2105.50        12.75 o                         
  -5   2   1       2153.88       2281.44        13.13 o                         
  -4   2   1       4948.80       5009.37        23.03 o                         
  -3   2   1       6687.16       6469.87        26.79 o                         
  -2   2   1       3486.19       3449.64        14.11 o                         
  -1   2   1      16141.86      14553.56        75.04 o                         
   0   2   1       5917.73       5615.40        21.42 o                         
   1   2   1       1971.06       2000.06         7.49 o                         
   2   2   1      14938.80      14004.53        52.69 o                         
   3   2   1       7963.63       7807.88        30.29 o                         
   4   2   1       1670.38       1607.17         9.04 o                         
   5   2   1          2.09          1.30         2.46 o                         
   6   2   1        584.20        598.90         7.36 o                         
   7   2   1       2769.96       2889.85        24.45 o                         
   8   2   1        868.56        885.81        10.28 o                         
   9   2   1         61.91         41.49         5.73 o                         
  10   2   1          3.41          0.00         7.72 o                         
 -10   3   1          4.12          0.00         7.44 o                         
  -9   3   1         48.96         51.23         6.25 o                         
  -8   3   1        410.03        439.46         8.74 o                         
  -7   3   1         92.33         95.34         5.24 o                         
  -6   3   1        304.17        323.54         6.39 o                         
  -5   3   1          3.71          6.33         3.03 o                         
  -4   3   1       1075.08       1048.17         6.98 o                         
  -3   3   1       2616.83       2722.99        11.69 o                         
  -2   3   1        393.43        400.85         3.35 o                         
  -1   3   1        340.00        310.27         2.63 o                         
   0   3   1        353.11        383.13         2.96 o                         
   1   3   1       9782.72       9567.21        33.72 o                         
   2   3   1       1431.37       1497.02         6.83 o                         
   3   3   1        523.80        517.96         3.93 o                         
   4   3   1        332.33        346.09         4.70 o                         
   5   3   1        401.00        420.16         5.44 o                         
   6   3   1       1163.48       1193.10         8.27 o                         
   7   3   1         38.75         25.39         5.05 o                         
   8   3   1        159.96        160.31         6.08 o                         
   9   3   1         62.98         55.00         6.81 o                         
  10   3   1         43.06         45.45         8.87 o                         
 -10   4   1         45.46         16.44         9.89 o                         
  -9   4   1         36.81         29.98         7.05 o                         
  -8   4   1         56.42         59.68         5.51 o                         
  -7   4   1         97.06         95.36         5.30 o                         
  -6   4   1       1740.26       1737.00        11.65 o                         
  -5   4   1        493.94        536.65         6.07 o                         
  -4   4   1         79.53         88.89         2.36 o                         
  -3   4   1        117.98        152.78         2.73 o                         
  -2   4   1        605.00        639.56         4.46 o                         
  -1   4   1       5536.25       5346.17        21.12 o                         
   0   4   1        151.23        164.70         2.43 o                         
   1   4   1         74.01         77.77         1.81 o                         
   2   4   1       2289.48       2423.10        10.22 o                         
   3   4   1        507.09        649.78         4.53 o                         
   4   4   1       2414.49       2390.00        10.50 o                         
   5   4   1         63.32         67.44         3.26 o                         
   6   4   1        539.67        514.14         7.92 o                         
   7   4   1        543.02        541.20         9.70 o                         
   8   4   1         37.39         32.32         5.84 o                         
   9   4   1        136.04        148.54         7.62 o                         
  10   4   1          0.08         18.88         8.94 o                         
 -10   5   1         21.83         28.48         7.45 o                         
  -9   5   1        527.13        528.35        10.40 o                         
  -8   5   1        302.71        308.50         8.82 o                         
  -7   5   1       1371.39       1350.34        11.61 o                         
  -6   5   1         85.25         89.54         4.42 o                         
  -5   5   1        558.28        545.50         6.00 o                         
  -4   5   1       3820.99       3827.24        16.27 o                         
  -3   5   1       1582.28       1507.44         8.72 o                         
  -2   5   1        707.73        698.03         4.57 o                         
  -1   5   1        554.41        582.19         4.56 o                         
   0   5   1      12064.75      11638.77        44.54 o                         
   1   5   1        729.88        651.98         4.61 o                         
   2   5   1       4799.10       4794.24        19.24 o                         
   3   5   1        118.38        102.74         2.50 o                         
   4   5   1        183.65        174.24         3.48 o                         
   5   5   1       4472.38       4378.86        19.37 o                         
   6   5   1        102.97        109.94         4.31 o                         
   7   5   1        480.83        490.53         8.73 o                         
   8   5   1        213.45        229.14         6.59 o                         
   9   5   1        124.77        129.19         6.60 o                         
  -9   6   1         33.52         37.71         6.09 o                         
  -8   6   1         44.85         22.03         5.28 o                         
  -7   6   1         13.13          9.23         4.73 o                         
  -6   6   1        555.14        530.74         7.85 o                         
  -5   6   1        414.54        433.72         5.79 o                         
  -4   6   1        216.60        206.95         4.20 o                         
  -3   6   1        238.28        222.07         3.69 o                         
  -2   6   1        707.22        647.46         4.68 o                         
  -1   6   1       2290.10       2258.77        11.13 o                         
   0   6   1        112.95         90.07         2.42 o                         
   1   6   1         99.56        105.52         2.75 o                         
   2   6   1       2972.00       3105.20        13.94 o                         
   3   6   1       1636.22       1687.43         9.10 o                         
   4   6   1        881.62        899.22         6.90 o                         
   5   6   1         13.46         11.49         2.76 o                         
   6   6   1        526.17        506.34         6.14 o                         
   7   6   1        357.09        382.06         7.42 o                         
   8   6   1        146.02        156.04         5.88 o                         
   9   6   1         10.83          0.14         6.59 o                         
  -9   7   1          1.77         16.49         7.35 o                         
  -8   7   1         31.65         28.04         5.16 o                         
  -7   7   1        109.00        106.26         5.22 o                         
  -6   7   1        156.66        142.35         6.15 o                         
  -5   7   1         97.68        102.80         3.87 o                         
  -4   7   1        194.26        202.88         4.10 o                         
  -3   7   1        145.60        142.96         3.07 o                         
  -2   7   1         56.74         58.82         2.91 o                         
  -1   7   1          2.25          0.00         2.76 o                         
   0   7   1        798.45        741.60         5.75 o                         
   1   7   1        691.18        699.98         5.85 o                         
   2   7   1          0.41          6.18         2.96 o                         
   3   7   1          3.53          6.58         3.07 o                         
   4   7   1        288.79        292.33         5.30 o                         
   5   7   1        368.86        354.24         6.15 o                         
   6   7   1         70.47         68.19         3.76 o                         
   7   7   1          5.17         15.99         4.54 o                         
   8   7   1         31.83         32.40         5.54 o                         
   9   7   1          9.91          0.00         8.33 o                         
  -8   8   1          3.80          4.02         6.54 o                         
  -7   8   1         17.78         26.75         5.36 o                         
  -6   8   1       1004.09       1018.67        10.03 o                         
  -5   8   1         48.15         44.93         4.48 o                         
  -4   8   1         44.91         43.75         4.36 o                         
  -3   8   1        194.80        191.32         4.38 o                         
  -2   8   1         22.01         23.91         3.11 o                         
  -1   8   1       3753.23       3812.91        16.53 o                         
   0   8   1        176.51        180.24         3.60 o                         
   1   8   1         70.38         79.74         3.53 o                         
   2   8   1        389.86        391.43         5.81 o                         
   3   8   1        170.87        164.53         5.63 o                         
   4   8   1       1186.81       1154.72         9.12 o                         
   5   8   1         11.60         10.12         3.91 o                         
   6   8   1        129.17        133.65         5.47 o                         
   7   8   1         16.08         13.87         5.64 o                         
   8   8   1         20.56         24.63         9.59 o                         
  -7   9   1        242.09        222.48         7.75 o                         
  -6   9   1         13.37          8.72         4.86 o                         
  -5   9   1        164.02        175.57         5.65 o                         
  -4   9   1        146.75        148.25         5.81 o                         
  -3   9   1        289.74        300.49         6.60 o                         
  -2   9   1        101.45        110.74         4.05 o                         
  -1   9   1        350.34        342.31         5.56 o                         
   0   9   1        614.13        637.10         8.30 o                         
   1   9   1        173.63        179.66         4.55 o                         
   2   9   1         44.69         41.75         3.53 o                         
   3   9   1         16.95          6.07         3.97 o                         
   4   9   1        251.65        255.66         5.48 o                         
   5   9   1        545.95        564.45         8.09 o                         
   6   9   1          8.63          5.13         4.27 o                         
   7   9   1          4.15          0.00         7.10 o                         
  -7  10   1         29.74         20.48         8.13 o                         
  -6  10   1        145.17        115.32         6.13 o                         
  -5  10   1        123.18        125.26         5.68 o                         
  -4  10   1         33.56         36.91         5.27 o                         
  -3  10   1         68.29         76.83         4.52 o                         
  -2  10   1        189.90        190.71         4.74 o                         
  -1  10   1        558.58        543.65         7.86 o                         
   0  10   1         76.77         77.39         4.99 o                         
   1  10   1        122.23        122.23         4.80 o                         
   2  10   1         39.53         45.66         4.34 o                         
   3  10   1         91.50         86.92         4.51 o                         
   4  10   1         82.70         76.22         4.85 o                         
   5  10   1         29.86         28.68         6.31 o                         
   6  10   1        156.20        143.80         6.04 o                         
  -5  11   1          5.04          9.15         6.32 o                         
  -4  11   1          5.94          9.24         6.65 o                         
  -3  11   1          6.87         11.18         4.19 o                         
  -2  11   1         59.50         55.68         4.54 o                         
  -1  11   1          0.61          0.00         4.52 o                         
   0  11   1         32.91         46.10         5.12 o                         
   1  11   1          0.59          6.01         4.87 o                         
   2  11   1         50.63         58.12         5.09 o                         
   3  11   1         88.36         88.16         4.52 o                         
   4  11   1         61.15         52.80         5.19 o                         
   5  11   1         36.54         31.74         5.98 o                         
  -4  12   1         17.09         16.81         6.11 o                         
  -3  12   1        132.58        146.31         7.80 o                         
  -2  12   1          1.87          1.41         4.76 o                         
  -1  12   1        238.38        238.29         6.23 o                         
   0  12   1          5.05          6.96         5.18 o                         
   1  12   1          0.42          0.00         5.18 o                         
   2  12   1         28.03         34.34         5.26 o                         
   3  12   1        157.95        194.94         6.78 o                         
   4  12   1          1.26          0.00         7.49 o                         
  -1  13   1         57.76         60.15         7.52 o                         
   0  13   1         18.63         15.53         7.30 o                         
   1  13   1         82.10         86.63         7.98 o                         
 -10   0   2         20.29         12.85        12.06 o                         
  -9   0   2        271.52        270.82         9.19 o                         
  -8   0   2        349.23        337.81        12.20 o                         
  -7   0   2       7892.16       7964.84        68.16 o                         
  -6   0   2         59.15         62.73         4.20 o                         
  -5   0   2         16.46         18.11         3.19 o                         
  -4   0   2        951.88        836.60         8.64 o                         
  -3   0   2        354.39        462.36         5.72 o                         
  -1   0   2        814.87        976.37         6.13 o                         
   1   0   2        836.86        925.36         5.30 o                         
   2   0   2       4865.53       4418.42        25.29 o                         
   3   0   2       7136.22       7041.91        40.64 o                         
   4   0   2       2498.50       2590.40        17.14 o                         
   5   0   2       8222.26       8378.80        48.63 o                         
   6   0   2        415.08        357.97         8.47 o                         
   7   0   2       1193.12       1206.81        15.58 o                         
   8   0   2        151.70        151.92         7.71 o                         
   9   0   2        320.88        355.09        11.66 o                         
  10   0   2        346.92        316.40        11.44 o                         
 -10   1   2        123.83        125.80         6.38 o                         
  -9   1   2        122.10        111.02         5.55 o                         
  -8   1   2        565.55        560.66        10.16 o                         
  -7   1   2        229.54        218.29         4.79 o                         
  -6   1   2       1273.57       1258.74         9.00 o                         
  -5   1   2        402.97        376.42         6.61 o                         
  -4   1   2        243.65        226.40         3.20 o                         
  -3   1   2       1788.76       1942.20         9.35 o                         
  -2   1   2      12782.67      12297.86        58.23 o                         
  -1   1   2       1380.19       1413.11         6.39 o                         
   0   1   2        307.97        370.61         2.41 o                         
   1   1   2       1145.06       1288.43         4.86 o                         
   2   1   2        882.55        928.25         4.54 o                         
   3   1   2       5045.87       5247.32        20.32 o                         
   4   1   2       2324.85       2188.96        10.24 o                         
   5   1   2        157.52        154.19         4.09 o                         
   6   1   2        133.41        123.03         3.85 o                         
   7   1   2        581.43        566.70        10.11 o                         
   8   1   2        438.14        445.65         8.93 o                         
   9   1   2        189.40        200.76         6.68 o                         
  10   1   2         20.16         32.34         7.50 o                         
 -10   2   2          9.25         12.51         5.69 o                         
  -9   2   2         44.18         48.50         5.75 o                         
  -8   2   2          3.73          0.00         4.60 o                         
  -7   2   2         63.83         50.40         4.29 o                         
  -6   2   2          6.20          6.78         3.35 o                         
  -5   2   2        337.05        348.31         5.20 o                         
  -4   2   2       1133.67       1140.90         7.22 o                         
  -3   2   2         97.83         72.12         2.05 o                         
  -2   2   2         54.64         40.19         1.51 o                         
  -1   2   2         59.14         60.69         1.22 o                         
   0   2   2         16.50         13.60         0.62 o                         
   1   2   2       7090.72       6630.57        21.65 o                         
   2   2   2       2094.65       2080.87         7.79 o                         
   3   2   2         32.99         29.26         1.81 o                         
   4   2   2        220.39        253.27         3.46 o                         
   5   2   2        571.93        563.92         4.91 o                         
   6   2   2        528.92        499.78         6.18 o                         
   7   2   2        285.35        297.35        13.36 o                         
   8   2   2         15.23         16.70         5.47 o                         
   9   2   2          5.28          9.67         6.26 o                         
  10   2   2          4.54          0.00         8.14 o                         
 -10   3   2         89.19         97.73         9.14 o                         
  -9   3   2        566.01        589.66        11.53 o                         
  -8   3   2        123.55        113.49         5.70 o                         
  -7   3   2        203.66        207.22         5.66 o                         
  -6   3   2       2388.17       2409.57        14.12 o                         
  -5   3   2       1492.85       1432.22         9.50 o                         
  -4   3   2       3602.96       3547.18        17.24 o                         
  -3   3   2        366.94        377.56         3.71 o                         
  -2   3   2       1498.73       1472.71         7.45 o                         
  -1   3   2      20585.35      18853.42        89.02 o                         
   0   3   2        978.14        866.20         4.88 o                         
   1   3   2       1420.91       1304.69         5.59 o                         
   2   3   2       4791.59       4772.06        17.23 o                         
   3   3   2        302.36        259.67         2.95 o                         
   4   3   2       6596.56       6387.71        25.80 o                         
   5   3   2         25.86         18.07         2.85 o                         
   6   3   2         96.00         96.42         3.82 o                         
   7   3   2       1487.41       1499.02        12.52 o                         
   8   3   2         23.22          9.62         5.49 o                         
   9   3   2        252.03        267.17         8.46 o                         
  10   3   2          0.15          3.92         8.84 o                         
 -10   4   2          8.70          0.00         9.63 o                         
  -9   4   2         28.85         36.82         6.40 o                         
  -8   4   2         63.95         67.63         5.68 o                         
  -7   4   2       1104.48       1114.63        11.39 o                         
  -6   4   2        143.90        143.64         5.18 o                         
  -5   4   2        376.66        365.67         5.78 o                         
  -4   4   2       1798.05       1710.79         8.98 o                         
  -3   4   2       1415.92       1392.94         7.66 o                         
  -2   4   2       6047.12       5916.72        26.44 o                         
  -1   4   2       1848.08       2056.84         9.51 o                         
   0   4   2       4223.85       4191.10        17.39 o                         
   1   4   2       4365.29       4379.12        16.39 o                         
   2   4   2       4389.95       4216.93        16.40 o                         
   3   4   2       1206.61       1257.41         6.35 o                         
   4   4   2       1025.19       1042.32         6.13 o                         
   5   4   2       2728.28       2721.77        12.93 o                         
   6   4   2        526.29        541.06         7.20 o                         
   7   4   2        283.87        295.41         7.89 o                         
   8   4   2         98.99         91.30         5.83 o                         
   9   4   2        221.82        218.67         8.24 o                         
  10   4   2        212.66        226.20         9.91 o                         
 -10   5   2         28.71         37.80         8.43 o                         
  -9   5   2         43.56         35.41         6.75 o                         
  -8   5   2         72.18         74.77         5.67 o                         
  -7   5   2          4.02         16.50         4.27 o                         
  -6   5   2        347.62        346.39         6.53 o                         
  -5   5   2         72.25         91.24         3.54 o                         
  -4   5   2        252.17        257.71         5.09 o                         
  -3   5   2        397.35        350.99         4.69 o                         
  -2   5   2       1597.55       1682.98         8.19 o                         
  -1   5   2       2368.56       2654.50        12.17 o                         
   0   5   2        110.67        140.89         2.79 o                         
   1   5   2         10.00         16.16         1.82 o                         
   2   5   2       1186.24       1289.76         6.44 o                         
   3   5   2       1751.20       1779.99         8.70 o                         
   4   5   2         54.04         57.29         2.46 o                         
   5   5   2        286.87        274.36         4.99 o                         
   6   5   2         31.93         27.62         3.77 o                         
   7   5   2        120.36        129.53         5.10 o                         
   8   5   2        275.96        301.86         7.00 o                         
   9   5   2         25.73         14.95         6.39 o                         
  -9   6   2        169.09        163.35         9.36 o                         
  -8   6   2         19.68         18.75         5.62 o                         
  -7   6   2        166.62        163.16         5.69 o                         
  -6   6   2          1.82          4.00         4.21 o                         
  -5   6   2        939.55        912.22         9.27 o                         
  -4   6   2       2703.38       2677.59        13.24 o                         
  -3   6   2         39.87         25.40         2.87 o                         
  -2   6   2        338.26        329.45         3.58 o                         
  -1   6   2        298.29        312.32         3.97 o                         
   0   6   2        417.91        413.70         4.14 o                         
   1   6   2       3431.53       3340.08        18.14 o                         
   2   6   2        371.68        359.60         4.32 o                         
   3   6   2         85.11         88.01         3.00 o                         
   4   6   2        207.80        184.81         3.89 o                         
   5   6   2        610.61        593.77         6.12 o                         
   6   6   2        383.41        389.24         6.69 o                         
   7   6   2        121.54        107.81         5.02 o                         
   8   6   2        110.83        103.32         6.88 o                         
   9   6   2         10.21         19.19         7.39 o                         
  -9   7   2        192.06        202.45         9.75 o                         
  -8   7   2         37.52         22.67         7.05 o                         
  -7   7   2          0.86          0.00         5.93 o                         
  -6   7   2        265.97        270.18         6.91 o                         
  -5   7   2       1295.18       1303.02        11.31 o                         
  -4   7   2       1251.54       1212.90         8.79 o                         
  -3   7   2       1072.65       1039.11         7.10 o                         
  -2   7   2          9.37          7.60         2.39 o                         
  -1   7   2       3775.00       3796.64        16.03 o                         
   0   7   2       1024.35       1028.85         6.82 o                         
   1   7   2        752.75        769.19         5.59 o                         
   2   7   2       3134.99       3089.78        14.34 o                         
   3   7   2         46.66         59.24         3.17 o                         
   4   7   2       1322.69       1298.72         9.98 o                         
   5   7   2         45.45         59.78         3.90 o                         
   6   7   2         13.22         12.20         4.50 o                         
   7   7   2        780.88        783.17         8.90 o                         
   8   7   2        119.14        123.15         6.30 o                         
  -8   8   2        188.45        200.90         9.27 o                         
  -7   8   2         21.11         24.25         6.26 o                         
  -6   8   2        342.58        345.42         7.52 o                         
  -5   8   2         26.86         24.21         4.33 o                         
  -4   8   2        236.17        223.51         5.30 o                         
  -3   8   2       1429.07       1431.47        13.29 o                         
  -2   8   2        143.46        136.35         3.70 o                         
  -1   8   2        197.53        198.33         4.21 o                         
   0   8   2         54.56         57.57         2.96 o                         
   1   8   2       1619.55       1588.84         9.55 o                         
   2   8   2        388.74        378.34         5.68 o                         
   3   8   2        131.28        110.08         4.12 o                         
   4   8   2        113.91        108.88         4.35 o                         
   5   8   2        103.07        114.70         4.67 o                         
   6   8   2        375.21        360.70         6.66 o                         
   7   8   2          3.59          0.00         5.44 o                         
   8   8   2         28.66          9.61         8.76 o                         
  -7   9   2         30.75         13.53         6.69 o                         
  -6   9   2          1.69          0.00         4.78 o                         
  -5   9   2          0.00          0.00         4.93 o                         
  -4   9   2         39.22         42.53         5.63 o                         
  -3   9   2         22.50         23.21         4.66 o                         
  -2   9   2        117.24        128.36         5.32 o                         
  -1   9   2         18.56         16.17         3.29 o                         
   0   9   2        213.18        233.09         5.58 o                         
   1   9   2        343.11        343.43         6.68 o                         
   2   9   2         45.58         55.64         3.45 o                         
   3   9   2        132.70        144.40         5.60 o                         
   4   9   2        114.71        113.76         5.03 o                         
   5   9   2         37.41         35.42         4.77 o                         
   6   9   2         74.39         64.51         4.64 o                         
   7   9   2         19.02         18.49         6.83 o                         
  -7  10   2         42.43         33.19         7.88 o                         
  -6  10   2          8.85          4.91         5.39 o                         
  -5  10   2        130.04        109.78         6.31 o                         
  -4  10   2        790.92        812.64        13.02 o                         
  -3  10   2         74.55         81.91         4.98 o                         
  -2  10   2        175.78        181.20         4.47 o                         
  -1  10   2        122.05        128.53         4.19 o                         
   0  10   2          1.68          2.00         4.37 o                         
   1  10   2       1101.17       1160.76        10.62 o                         
   2  10   2        346.18        364.43         6.88 o                         
   3  10   2         45.76         49.22         4.43 o                         
   4  10   2         59.05         54.15         4.92 o                         
   5  10   2        108.85        119.46         5.63 o                         
   6  10   2        178.66        183.39         5.99 o                         
  -5  11   2        433.18        430.57        14.01 o                         
  -4  11   2         80.17         76.13         5.98 o                         
  -3  11   2        156.36        145.43         5.59 o                         
  -2  11   2         85.35         79.18         4.08 o                         
  -1  11   2          3.56          0.00         4.61 o                         
   0  11   2        621.97        655.43         8.58 o                         
   1  11   2          9.66         15.61         4.66 o                         
   2  11   2        515.35        507.05         8.60 o                         
   3  11   2        143.87        152.95         5.74 o                         
   4  11   2         17.06         21.96         4.98 o                         
   5  11   2        183.53        169.49         6.70 o                         
  -4  12   2         81.11        105.60         8.51 o                         
  -3  12   2         68.18         64.35         5.30 o                         
  -2  12   2        263.18        265.50         6.03 o                         
  -1  12   2        125.87        131.16         5.51 o                         
   0  12   2          4.68          3.83         5.10 o                         
   1  12   2        212.23        201.09         6.41 o                         
   2  12   2         14.79         11.62         5.31 o                         
   3  12   2         86.72         91.06         6.47 o                         
   4  12   2          0.54          0.00         7.51 o                         
  -1  13   2        164.26        168.26         7.82 o                         
   0  13   2        181.51        144.07         8.29 o                         
   1  13   2         26.68         21.33         8.01 o                         
 -10   1   3         62.72         61.04         5.39 o                         
  -9   1   3          5.24          0.00         4.64 o                         
  -8   1   3         50.72         47.80         4.72 o                         
  -7   1   3       1543.76       1575.01        13.47 o                         
  -6   1   3        744.87        716.81         6.41 o                         
  -5   1   3        188.40        151.03         2.98 o                         
  -4   1   3       3903.53       3941.19        17.88 o                         
  -3   1   3        879.33        829.84         5.19 o                         
  -2   1   3      27701.77      25151.16       409.39 o                         
  -1   1   3        955.50       1121.91         4.67 o                         
   0   1   3       1631.68       1729.42         6.03 o                         
   1   1   3      28445.52      25667.33       416.07 o                         
   2   1   3       2136.13       2191.25         8.19 o                         
   3   1   3       6194.20       6127.07        24.18 o                         
   4   1   3        107.40        133.26         2.60 o                         
   5   1   3        943.47       1037.84         6.77 o                         
   6   1   3       2310.35       2285.17        11.33 o                         
   7   1   3        262.82        225.88         5.23 o                         
   8   1   3          9.02          6.84         4.65 o                         
   9   1   3         67.40         68.09         5.79 o                         
  10   1   3        129.02        116.29         8.64 o                         
 -10   2   3        598.17        621.19        10.78 o                         
  -9   2   3        478.23        506.69         9.85 o                         
  -8   2   3        647.39        618.49         8.89 o                         
  -7   2   3          8.51          0.00         3.99 o                         
  -6   2   3         59.25         55.73         3.56 o                         
  -5   2   3       8271.67       8187.71        35.58 o                         
  -4   2   3       2074.35       2079.00        11.18 o                         
  -3   2   3        278.88        259.59         3.19 o                         
  -2   2   3        527.44        580.33         3.67 o                         
  -1   2   3       6238.93       5994.92        20.49 o                         
   0   2   3      15446.01      14434.15        54.20 o                         
   1   2   3       4605.36       4346.76        16.47 o                         
   2   2   3       1009.27       1012.00         4.62 o                         
   3   2   3       1316.57       1450.21         7.15 o                         
   4   2   3       6954.63       6798.47        26.49 o                         
   5   2   3       2079.86       2130.80        11.26 o                         
   6   2   3        370.79        359.65         5.61 o                         
   7   2   3       2319.26       2311.54        26.02 o                         
   8   2   3        266.11        258.50         7.26 o                         
   9   2   3        706.52        779.62        12.17 o                         
  10   2   3          8.45          0.00         8.27 o                         
 -10   3   3         14.68         24.99         8.18 o                         
  -9   3   3         12.79         19.82         5.62 o                         
  -8   3   3          8.80         12.44         5.01 o                         
  -7   3   3        494.34        512.95         9.15 o                         
  -6   3   3       1696.19       1727.55        11.89 o                         
  -5   3   3         77.77         77.91         3.64 o                         
  -4   3   3        901.26        932.98         7.61 o                         
  -3   3   3        935.74        945.32         6.00 o                         
  -2   3   3       2141.53       2330.72        10.78 o                         
  -1   3   3       3682.68       3700.63        14.60 o                         
   0   3   3          9.90         10.10         0.88 o                         
   1   3   3       9533.58       9483.77        31.56 o                         
   2   3   3        100.17        113.84         2.01 o                         
   3   3   3        150.88        149.44         2.52 o                         
   4   3   3         12.72          8.74         2.37 o                         
   5   3   3        443.85        467.33         5.50 o                         
   6   3   3       2057.00       2111.45        13.78 o                         
   7   3   3          2.46          5.94         4.39 o                         
   8   3   3          7.68          3.73         5.59 o                         
   9   3   3         18.49         13.37         6.74 o                         
  10   3   3         55.85         52.66         9.84 o                         
 -10   4   3         27.67         12.94        11.43 o                         
  -9   4   3         99.01         94.13         7.16 o                         
  -8   4   3        324.96        323.39        10.33 o                         
  -7   4   3        383.50        394.79         9.71 o                         
  -6   4   3         53.21         45.80         4.19 o                         
  -5   4   3        291.71        310.61         5.35 o                         
  -4   4   3        468.81        468.46         5.32 o                         
  -3   4   3       1025.47        948.34         6.53 o                         
  -2   4   3       1871.44       2027.17         9.86 o                         
  -1   4   3        182.12        138.20         2.60 o                         
   0   4   3       1251.33       1292.99         6.29 o                         
   1   4   3         45.00         25.14         1.36 o                         
   2   4   3       1047.52       1143.58         5.90 o                         
   3   4   3          5.28         19.56         1.82 o                         
   4   4   3       1244.39       1220.16         6.69 o                         
   5   4   3        421.77        420.44         5.27 o                         
   6   4   3         48.15         47.08         4.28 o                         
   7   4   3          0.30          0.00         4.21 o                         
   8   4   3         37.89         30.62         6.01 o                         
   9   4   3        344.66        309.79         9.18 o                         
 -10   5   3        142.53        143.10         9.37 o                         
  -9   5   3         15.58          9.61         6.27 o                         
  -8   5   3        215.98        212.42         6.94 o                         
  -7   5   3       1303.09       1318.35        14.21 o                         
  -6   5   3        642.40        631.21         8.46 o                         
  -5   5   3       1675.94       1656.14        10.07 o                         
  -4   5   3        630.51        663.76         6.81 o                         
  -3   5   3        834.83        868.91         7.18 o                         
  -2   5   3      11822.49      11771.94        48.06 o                         
  -1   5   3         15.18          9.36         1.99 o                         
   0   5   3        299.32        308.88         3.67 o                         
   1   5   3       1781.44       1646.14         7.76 o                         
   2   5   3       1930.51       1944.02         8.85 o                         
   3   5   3       2674.96       2532.12        10.81 o                         
   4   5   3        413.16        400.02         4.46 o                         
   5   5   3        432.54        417.54         5.53 o                         
   6   5   3        561.67        571.07         7.05 o                         
   7   5   3        777.54        809.08        11.24 o                         
   8   5   3          6.23         10.10         5.44 o                         
   9   5   3         25.13         13.12         6.12 o                         
  -9   6   3         66.22         61.21         6.37 o                         
  -8   6   3        218.24        207.28         7.68 o                         
  -7   6   3          0.76          0.00         4.88 o                         
  -6   6   3        495.56        518.94        10.43 o                         
  -5   6   3       1478.30       1521.22        10.75 o                         
  -4   6   3        794.68        788.76         7.45 o                         
  -3   6   3        371.16        382.67         5.20 o                         
  -2   6   3        396.83        399.77         3.80 o                         
  -1   6   3       1751.71       1756.67         9.11 o                         
   0   6   3       2382.72       2461.01        11.75 o                         
   1   6   3        540.22        530.83         4.48 o                         
   2   6   3        192.55        180.16         3.60 o                         
   3   6   3        942.71        974.33         6.72 o                         
   4   6   3       1972.80       1943.83         9.89 o                         
   5   6   3        412.62        443.40         6.57 o                         
   6   6   3          1.67          8.27         3.75 o                         
   7   6   3        194.06        195.71         5.32 o                         
   8   6   3        374.87        367.65         7.87 o                         
   9   6   3        138.07        138.14         7.18 o                         
  -9   7   3         27.30         14.89         8.84 o                         
  -8   7   3          0.14          0.00         7.19 o                         
  -7   7   3         30.72         23.45         6.28 o                         
  -6   7   3        326.02        322.70         7.61 o                         
  -5   7   3         45.25         49.97         4.93 o                         
  -4   7   3        128.42        122.12         4.21 o                         
  -3   7   3        275.11        239.73         4.23 o                         
  -2   7   3        771.63        720.96         5.92 o                         
  -1   7   3        821.42        841.86         6.50 o                         
   0   7   3        741.74        682.84         5.66 o                         
   1   7   3        110.92        112.49         3.26 o                         
   2   7   3        464.46        456.66         5.31 o                         
   3   7   3        653.49        659.45         6.52 o                         
   4   7   3          1.22          1.95         3.40 o                         
   5   7   3        151.54        156.91         4.46 o                         
   6   7   3         53.01         50.70         4.79 o                         
   7   7   3          0.90          0.00         4.99 o                         
   8   7   3        139.60        131.78         6.01 o                         
  -8   8   3        212.43        217.49         9.13 o                         
  -7   8   3        160.48        168.66         7.37 o                         
  -6   8   3          1.03          0.00         3.87 o                         
  -5   8   3         60.95         79.06         5.11 o                         
  -4   8   3        175.32        184.18         4.73 o                         
  -3   8   3       1017.66        997.20         8.17 o                         
  -2   8   3         87.26         98.83         4.01 o                         
  -1   8   3        130.51        127.42         3.45 o                         
   0   8   3         27.30         32.65         3.11 o                         
   1   8   3        330.70        324.50         5.55 o                         
   2   8   3        161.53        175.53         4.33 o                         
   3   8   3         42.43         44.66         4.30 o                         
   4   8   3        794.77        813.98         8.48 o                         
   5   8   3          9.06          2.69         4.17 o                         
   6   8   3        195.47        203.35         5.56 o                         
   7   8   3         38.41         33.72         4.83 o                         
   8   8   3         15.55         20.25         7.38 o                         
  -7   9   3         96.73         87.83         6.86 o                         
  -6   9   3          2.88          0.00         4.67 o                         
  -5   9   3         79.36         74.26         4.32 o                         
  -4   9   3         12.65          8.41         4.36 o                         
  -3   9   3       1151.26       1140.93        11.71 o                         
  -2   9   3        458.08        454.20         6.58 o                         
  -1   9   3         17.42         15.40         3.45 o                         
   0   9   3          1.32          0.00         3.55 o                         
   1   9   3        445.64        434.03         6.96 o                         
   2   9   3       1048.43       1052.09         8.68 o                         
   3   9   3        377.17        417.37         7.14 o                         
   4   9   3        103.07         95.78         4.64 o                         
   5   9   3        104.76         92.81         5.52 o                         
   6   9   3        142.72        122.16         5.79 o                         
   7   9   3        131.61        148.21         6.68 o                         
  -7  10   3         10.14          0.00         7.73 o                         
  -6  10   3         38.16         36.61         5.46 o                         
  -5  10   3          9.93         11.34         5.81 o                         
  -4  10   3         57.15         63.88         5.46 o                         
  -3  10   3         41.11         40.02         4.65 o                         
  -2  10   3         92.78         93.78         4.17 o                         
  -1  10   3        356.06        350.22         8.47 o                         
   0  10   3          1.74          0.00         3.76 o                         
   1  10   3         56.41         57.54         4.90 o                         
   2  10   3         16.31         18.01         4.23 o                         
   3  10   3        252.44        250.41         6.09 o                         
   4  10   3        131.49        115.29         5.68 o                         
   5  10   3          0.53          0.42         5.17 o                         
   6  10   3         15.87         17.54         5.36 o                         
  -5  11   3         23.34         28.89         6.55 o                         
  -4  11   3         46.34         53.66         6.25 o                         
  -3  11   3         93.27         73.03         5.62 o                         
  -2  11   3        106.58        112.91         4.41 o                         
  -1  11   3         11.72          9.84         3.61 o                         
   0  11   3        190.54        200.15         6.41 o                         
   1  11   3        201.16        232.43         7.24 o                         
   2  11   3        191.67        196.45         6.53 o                         
   3  11   3         90.40        113.52         5.94 o                         
   4  11   3          1.14          0.00         5.11 o                         
   5  11   3         30.56         14.44         6.75 o                         
  -4  12   3          2.17          0.00         9.37 o                         
  -3  12   3         12.72          6.90         4.94 o                         
  -2  12   3          4.21         11.12         4.23 o                         
  -1  12   3         62.04         82.22         5.79 o                         
   0  12   3          8.17         10.87         6.18 o                         
   1  12   3        270.45        288.00         7.24 o                         
   2  12   3          1.49          0.00         5.55 o                         
   3  12   3          3.89          2.64         7.34 o                         
   0  13   3          0.13         17.70         8.55 o                         
 -10   0   4        193.03        195.32         8.61 o                         
  -9   0   4        997.58        963.20        12.64 o                         
  -8   0   4        261.66        274.90         7.58 o                         
  -7   0   4       1539.02       1626.83        14.64 o                         
  -6   0   4        753.57        721.27         8.27 o                         
  -5   0   4       1593.59       1535.88        12.51 o                         
  -4   0   4       1378.72       1445.69        12.53 o                         
  -3   0   4       1170.97       1166.34         9.25 o                         
  -1   0   4       2305.01       2501.96        13.59 o                         
   0   0   4      12475.33      11347.59        56.21 o                         
   1   0   4         24.44         24.73         1.40 o                         
   2   0   4       1700.04       1651.71         9.16 o                         
   3   0   4      19005.35      18353.94       100.77 o                         
   4   0   4        340.56        389.44         6.28 o                         
   5   0   4        588.04        553.02         8.09 o                         
   6   0   4       2229.86       2248.66        15.59 o                         
   7   0   4       1404.16       1445.03        14.14 o                         
   8   0   4        605.27        635.37        16.56 o                         
   9   0   4          0.38          0.28         7.46 o                         
  10   0   4         59.11         35.19        13.23 o                         
 -10   1   4          7.57          2.99         7.00 o                         
  -9   1   4        193.56        193.41         5.42 o                         
  -8   1   4        654.40        674.13         8.17 o                         
  -7   1   4         62.81         57.31         3.55 o                         
  -6   1   4          8.66          7.46         2.42 o                         
  -5   1   4        129.30        123.15         3.17 o                         
  -4   1   4       8694.42       9160.94        40.15 o                         
  -3   1   4       7304.75       7285.99        29.04 o                         
  -2   1   4       3141.46       3323.62        13.43 o                         
  -1   1   4         32.12         31.21         1.05 o                         
   0   1   4       8801.57       8386.55        28.35 o                         
   1   1   4      20120.77      18872.79        97.50 o                         
   2   1   4       4447.46       4421.76        15.12 o                         
   3   1   4       1914.73       1994.93         8.97 o                         
   4   1   4        552.68        535.83         4.99 o                         
   5   1   4       1677.55       1731.71         9.23 o                         
   6   1   4        763.83        765.21         7.06 o                         
   7   1   4          0.46          0.00         4.08 o                         
   8   1   4        176.73        185.81         5.98 o                         
   9   1   4        197.74        182.37         6.29 o                         
  10   1   4          5.72          0.00         8.95 o                         
 -10   2   4          3.31          1.31         5.60 o                         
  -9   2   4         21.70         15.80         5.47 o                         
  -8   2   4         66.26         68.21         4.95 o                         
  -7   2   4          1.05          0.00         3.78 o                         
  -6   2   4        858.92        823.70         7.79 o                         
  -5   2   4          1.76          9.49         2.99 o                         
  -4   2   4        236.81        269.69         4.28 o                         
  -3   2   4         43.60         33.20         1.85 o                         
  -2   2   4         12.50         10.56         1.30 o                         
  -1   2   4       2330.67       2327.04         8.90 o                         
   0   2   4       1251.37       1240.21         4.75 o                         
   1   2   4        373.69        406.61         2.55 o                         
   2   2   4       1675.79       1839.63         7.05 o                         
   3   2   4        102.02         92.86         2.05 o                         
   4   2   4        103.71         89.83         2.46 o                         
   5   2   4          0.11          1.39         2.53 o                         
   6   2   4         19.53         20.48         3.41 o                         
   7   2   4          0.75          0.00         3.65 o                         
   8   2   4         58.26         68.99         5.40 o                         
   9   2   4          0.12          0.38         6.92 o                         
  10   2   4          2.06          0.00         8.52 o                         
 -10   3   4         12.60          3.33         8.35 o                         
  -9   3   4        207.50        203.22         7.03 o                         
  -8   3   4       1107.89       1087.18        11.65 o                         
  -7   3   4         78.82         79.15         5.67 o                         
  -6   3   4        589.96        593.23         8.21 o                         
  -5   3   4       1326.52       1360.88        10.68 o                         
  -4   3   4       1313.79       1321.94         8.28 o                         
  -3   3   4       8295.93       8200.64        31.89 o                         
  -2   3   4          1.01          1.32         1.77 o                         
  -1   3   4         14.74         18.93         1.36 o                         
   0   3   4      10065.75       9543.51        35.72 o                         
   1   3   4        417.77        366.17         2.44 o                         
   2   3   4       2328.54       2216.19         8.91 o                         
   3   3   4       1948.10       2008.93         8.28 o                         
   4   3   4       1865.90       1939.32        10.00 o                         
   5   3   4       3185.45       3161.81        15.14 o                         
   6   3   4         78.50         75.62         4.23 o                         
   7   3   4        133.52        124.84         4.57 o                         
   8   3   4        188.00        202.75         6.55 o                         
   9   3   4        635.99        639.91        12.17 o                         
 -10   4   4        130.63        128.31         9.30 o                         
  -9   4   4        380.25        359.57         9.04 o                         
  -8   4   4        220.29        217.21         9.13 o                         
  -7   4   4        724.08        761.34        10.72 o                         
  -6   4   4       1093.36       1075.21        11.91 o                         
  -5   4   4       1046.32       1048.26         7.94 o                         
  -4   4   4        430.61        415.20         5.28 o                         
  -3   4   4       3054.48       3064.05        14.00 o                         
  -2   4   4       5382.11       5302.60        22.69 o                         
  -1   4   4        296.90        276.32         2.88 o                         
   0   4   4       1064.09       1035.91         5.12 o                         
   1   4   4       1516.28       1552.77         6.29 o                         
   2   4   4       4424.31       4518.08        17.74 o                         
   3   4   4       5577.20       5523.72        19.71 o                         
   4   4   4         56.36         59.91         2.55 o                         
   5   4   4         14.00         13.76         2.95 o                         
   6   4   4       1511.70       1553.48        12.28 o                         
   7   4   4        883.60        899.17         8.87 o                         
   8   4   4        406.65        392.11         7.85 o                         
   9   4   4         12.04          7.89         6.81 o                         
 -10   5   4          9.83         11.31        10.03 o                         
  -9   5   4         25.90         25.37         5.66 o                         
  -8   5   4        210.66        204.47         6.53 o                         
  -7   5   4         97.67        101.00         5.29 o                         
  -6   5   4         21.52         24.00         4.22 o                         
  -5   5   4        379.52        356.11         6.12 o                         
  -4   5   4        589.69        591.31         6.21 o                         
  -3   5   4        528.13        606.92         6.09 o                         
  -2   5   4        460.82        442.03         5.16 o                         
  -1   5   4         15.21          9.31         1.60 o                         
   0   5   4        961.45       1070.09         5.59 o                         
   1   5   4       2875.93       3051.27        11.57 o                         
   2   5   4        102.13         93.46         2.44 o                         
   3   5   4       1530.23       1566.26         8.03 o                         
   4   5   4        336.29        345.67         4.73 o                         
   5   5   4         46.22         32.45         3.09 o                         
   6   5   4        467.27        490.26         7.06 o                         
   7   5   4         83.00         86.39         4.87 o                         
   8   5   4        333.59        324.66         6.55 o                         
   9   5   4         13.57          6.25         5.97 o                         
  -9   6   4          6.03          0.00         7.10 o                         
  -8   6   4         62.22         59.80         5.64 o                         
  -7   6   4         12.04          0.00         5.93 o                         
  -6   6   4       1081.65       1086.43        13.06 o                         
  -5   6   4        103.89        117.78         4.78 o                         
  -4   6   4        357.58        328.71         6.20 o                         
  -3   6   4          2.52          0.00         3.19 o                         
  -2   6   4        530.74        525.41         3.87 o                         
  -1   6   4        860.10        835.09         6.57 o                         
   0   6   4         17.49         23.13         2.05 o                         
   1   6   4       1906.41       1840.54         8.24 o                         
   2   6   4        178.66        179.22         3.31 o                         
   3   6   4       2383.79       2315.17        11.77 o                         
   4   6   4        263.94        261.31         5.44 o                         
   5   6   4         19.72         18.82         3.74 o                         
   6   6   4        307.91        285.69         6.31 o                         
   7   6   4          5.93          3.89         4.48 o                         
   8   6   4        261.57        288.58         7.39 o                         
   9   6   4          1.46          4.14         7.27 o                         
  -9   7   4          6.42          5.87         8.10 o                         
  -8   7   4        181.76        179.00         8.02 o                         
  -7   7   4        179.15        181.07         7.01 o                         
  -6   7   4         48.24         41.85         4.40 o                         
  -5   7   4       1845.29       1834.98        13.43 o                         
  -4   7   4         16.51         14.54         3.69 o                         
  -3   7   4       1342.30       1401.70         9.10 o                         
  -2   7   4        164.72        153.30         3.12 o                         
  -1   7   4        594.15        567.93         6.04 o                         
   0   7   4       6102.26       6033.44        22.64 o                         
   1   7   4        210.20        212.56         3.62 o                         
   2   7   4        631.68        614.41         5.38 o                         
   3   7   4         11.82         10.64         3.19 o                         
   4   7   4       1164.16       1142.27         8.93 o                         
   5   7   4       1192.81       1165.36        12.56 o                         
   6   7   4        113.94        122.25         5.27 o                         
   7   7   4          0.79          0.00         5.03 o                         
   8   7   4         13.12          0.00         6.58 o                         
  -8   8   4          0.73          0.00         7.88 o                         
  -7   8   4         10.14         18.06         6.40 o                         
  -6   8   4        459.19        453.02         8.65 o                         
  -5   8   4        138.97        138.65         5.55 o                         
  -4   8   4         41.61         32.59         4.12 o                         
  -3   8   4        597.08        568.22         6.79 o                         
  -2   8   4         23.77         18.12         2.62 o                         
  -1   8   4       2189.87       2136.50        16.08 o                         
   0   8   4          7.20         12.10         2.60 o                         
   1   8   4        275.83        278.36         5.83 o                         
   2   8   4        609.96        580.29         5.93 o                         
   3   8   4         34.97         41.59         3.87 o                         
   4   8   4        350.12        319.96         7.45 o                         
   5   8   4         40.22         34.82         4.42 o                         
   6   8   4        144.71        139.55         6.25 o                         
   7   8   4         71.58         66.47         5.97 o                         
  -7   9   4          4.68          0.00         6.49 o                         
  -6   9   4        102.47         93.65         5.39 o                         
  -5   9   4          0.13          1.44         4.21 o                         
  -4   9   4         29.06         18.62         4.73 o                         
  -3   9   4         21.95         22.05         3.86 o                         
  -2   9   4         81.81         79.32         3.42 o                         
  -1   9   4        393.65        380.22         6.85 o                         
   0   9   4        166.25        195.04         4.64 o                         
   1   9   4        206.28        216.20         5.58 o                         
   2   9   4         74.12         79.17         4.09 o                         
   3   9   4          3.06          0.00         3.79 o                         
   4   9   4         18.57          9.95         4.80 o                         
   5   9   4         79.96         80.14         4.93 o                         
   6   9   4          4.03          5.07         5.50 o                         
   7   9   4         30.49         41.03         7.87 o                         
  -7  10   4          8.06         24.08         7.93 o                         
  -6  10   4        263.97        273.95         6.68 o                         
  -5  10   4         45.19         48.64         4.99 o                         
  -4  10   4        113.02        109.59         5.88 o                         
  -3  10   4        157.59        136.59         5.12 o                         
  -2  10   4        172.83        187.09         4.16 o                         
  -1  10   4        169.87        195.81         5.07 o                         
   0  10   4         21.19         24.13         3.80 o                         
   1  10   4        273.54        268.77         5.50 o                         
   2  10   4        138.61        137.49         4.55 o                         
   3  10   4        368.16        373.53         6.43 o                         
   4  10   4          3.00          1.24         5.53 o                         
   5  10   4         11.74          7.69         6.01 o                         
   6  10   4        146.32        130.90         7.14 o                         
  -5  11   4        319.77        314.80        10.18 o                         
  -4  11   4         19.03         18.57         6.03 o                         
  -3  11   4         12.99          6.29         4.70 o                         
  -2  11   4        206.57        206.30         4.92 o                         
  -1  11   4         40.18         44.48         4.56 o                         
   0  11   4        517.56        507.02         7.15 o                         
   1  11   4         10.01         18.08         4.26 o                         
   2  11   4         39.03         36.84         4.38 o                         
   3  11   4         18.16         15.52         5.66 o                         
   4  11   4        198.23        194.75         6.54 o                         
   5  11   4         43.47         31.30         6.59 o                         
  -4  12   4        151.64        138.22         9.21 o                         
  -3  12   4         53.94         51.54         5.47 o                         
  -2  12   4          0.43          0.00         4.27 o                         
  -1  12   4        228.96        217.82         8.96 o                         
   0  12   4        122.66        121.79         5.92 o                         
   1  12   4         65.47         63.53         5.45 o                         
   2  12   4          0.55          0.00         6.46 o                         
   3  12   4         11.29         13.72         6.92 o                         
 -10   1   5          9.31         16.14         6.19 o                         
  -9   1   5        463.45        472.73         9.00 o                         
  -8   1   5          7.45         12.98         4.91 o                         
  -7   1   5        103.74         94.86         3.66 o                         
  -6   1   5       2744.40       2733.85        14.42 o                         
  -5   1   5         28.13         25.84         2.86 o                         
  -4   1   5       6044.17       6261.38        26.51 o                         
  -3   1   5        496.43        560.58         4.33 o                         
  -2   1   5       2565.64       2700.82        11.20 o                         
  -1   1   5       6937.39       6377.19        22.00 o                         
   0   1   5        129.46        111.24         1.72 o                         
   1   1   5        133.35        140.23         1.96 o                         
   2   1   5       1980.02       1982.68         7.88 o                         
   3   1   5       7311.21       7537.58        26.45 o                         
   4   1   5       2109.98       1998.38         9.58 o                         
   5   1   5         32.07         26.21         3.10 o                         
   6   1   5        593.44        594.58         6.74 o                         
   7   1   5        439.49        445.00         8.07 o                         
   8   1   5        585.52        624.56         9.12 o                         
   9   1   5         83.82         77.31         5.82 o                         
  10   1   5          1.59         27.94         8.71 o                         
 -10   2   5          1.81          0.00         7.43 o                         
  -9   2   5         85.31         80.99         6.07 o                         
  -8   2   5        594.63        595.22         9.63 o                         
  -7   2   5       1545.53       1564.36        11.89 o                         
  -6   2   5        107.63        103.49         4.22 o                         
  -5   2   5       1029.88       1035.04         7.49 o                         
  -4   2   5       1159.05       1187.83         7.09 o                         
  -3   2   5       5238.31       4851.02        19.62 o                         
  -2   2   5       1321.72       1253.20         6.36 o                         
  -1   2   5        720.19        828.17         4.15 o                         
   0   2   5       7392.94       7117.83        22.27 o                         
   1   2   5        460.01        457.51         2.99 o                         
   2   2   5       4553.05       4250.69        14.04 o                         
   3   2   5         85.66         95.88         2.13 o                         
   4   2   5        372.50        410.05         4.69 o                         
   5   2   5       4455.21       4424.08        19.07 o                         
   6   2   5        271.19        277.12         5.41 o                         
   7   2   5        286.34        302.97         6.08 o                         
   8   2   5         36.63         32.04         4.35 o                         
   9   2   5        279.32        289.49         8.37 o                         
 -10   3   5          3.75          2.30         7.33 o                         
  -9   3   5         49.79         39.69         6.59 o                         
  -8   3   5        254.86        258.99         7.16 o                         
  -7   3   5        299.91        306.83         7.64 o                         
  -6   3   5        374.19        368.20         7.67 o                         
  -5   3   5         41.68         40.36         2.91 o                         
  -4   3   5        191.50        211.86         3.46 o                         
  -3   3   5        107.30        110.36         2.38 o                         
  -2   3   5        503.00        497.87         3.49 o                         
  -1   3   5       5973.18       6090.96        22.92 o                         
   0   3   5         40.67         43.14         1.85 o                         
   1   3   5         48.03         46.60         1.25 o                         
   2   3   5         89.38         89.89         1.97 o                         
   3   3   5        181.72        177.19         2.84 o                         
   4   3   5       1291.79       1287.34         7.30 o                         
   5   3   5        278.98        284.67         4.60 o                         
   6   3   5        154.70        144.69         4.74 o                         
   7   3   5          4.55          0.00         4.57 o                         
   8   3   5         60.04         64.13         5.54 o                         
   9   3   5          3.17          0.00         6.99 o                         
 -10   4   5         33.16         49.39         9.56 o                         
  -9   4   5        279.93        272.00         8.20 o                         
  -8   4   5        190.74        187.14         6.93 o                         
  -7   4   5         10.09          7.77         4.36 o                         
  -6   4   5        498.03        503.46         7.41 o                         
  -5   4   5         71.03         74.11         2.68 o                         
  -4   4   5       1641.00       1695.97         9.44 o                         
  -3   4   5       1208.50       1130.00         6.49 o                         
  -2   4   5         15.11          8.49         1.83 o                         
  -1   4   5       1308.88       1323.86         6.19 o                         
   0   4   5       1652.18       1713.42         8.18 o                         
   1   4   5         70.56        112.88         2.44 o                         
   2   4   5       2520.92       2525.94        10.63 o                         
   3   4   5        132.74        134.84         3.85 o                         
   4   4   5        234.06        232.86         4.34 o                         
   5   4   5       1544.26       1600.90         9.74 o                         
   6   4   5        111.05        112.96         4.53 o                         
   7   4   5        725.80        726.44         8.93 o                         
   8   4   5         10.06          9.83         5.06 o                         
   9   4   5          1.26          0.85         7.33 o                         
 -10   5   5         66.47         65.78         9.86 o                         
  -9   5   5        297.00        287.53         9.31 o                         
  -8   5   5         76.78         77.38         5.04 o                         
  -7   5   5        255.20        225.45         6.42 o                         
  -6   5   5       1032.85       1035.04        11.72 o                         
  -5   5   5        293.51        302.57         5.90 o                         
  -4   5   5       1685.02       1703.72        10.26 o                         
  -3   5   5        861.50        875.33         6.90 o                         
  -2   5   5        820.77        781.88         5.59 o                         
  -1   5   5       2044.47       1884.84         8.30 o                         
   0   5   5       2663.23       2614.90        11.62 o                         
   1   5   5        387.85        382.29         4.34 o                         
   2   5   5       1636.24       1674.68         8.22 o                         
   3   5   5       3486.78       3447.43        15.22 o                         
   4   5   5        221.52        221.71         4.12 o                         
   5   5   5        647.98        644.05         6.93 o                         
   6   5   5        382.17        393.22         6.82 o                         
   7   5   5        460.12        465.36         7.82 o                         
   8   5   5        420.47        415.58         7.09 o                         
   9   5   5          2.50          4.53         7.31 o                         
  -9   6   5         13.15         20.74         9.21 o                         
  -8   6   5        272.44        278.40         8.27 o                         
  -7   6   5        376.31        383.35         9.07 o                         
  -6   6   5          1.13          0.00         4.18 o                         
  -5   6   5        163.14        164.53         5.09 o                         
  -4   6   5        714.71        735.21         7.49 o                         
  -3   6   5       2066.10       2054.16        11.99 o                         
  -2   6   5         83.87         72.60         2.44 o                         
  -1   6   5          2.99          4.65         2.09 o                         
   0   6   5       2412.64       2497.20        11.42 o                         
   1   6   5        791.72        799.83         5.57 o                         
   2   6   5       1187.56       1189.11         6.35 o                         
   3   6   5         15.76          9.18         2.77 o                         
   4   6   5        149.79        160.04         3.88 o                         
   5   6   5        618.94        617.75         7.22 o                         
   6   6   5         95.65        107.29         4.91 o                         
   7   6   5         30.65         27.93         4.84 o                         
   8   6   5        127.30        114.55         5.25 o                         
  -9   7   5         50.23         47.67         7.98 o                         
  -8   7   5         91.40         91.07         7.14 o                         
  -7   7   5         99.91        110.97         6.78 o                         
  -6   7   5          0.28          1.20         4.44 o                         
  -5   7   5          5.15          3.05         4.88 o                         
  -4   7   5        829.66        812.13         8.69 o                         
  -3   7   5        255.39        259.72         5.03 o                         
  -2   7   5        234.38        239.75         4.55 o                         
  -1   7   5          0.29          0.00         2.33 o                         
   0   7   5        127.73        129.66         3.69 o                         
   1   7   5        681.46        692.82         5.76 o                         
   2   7   5         83.04         76.42         2.55 o                         
   3   7   5         13.12         19.96         3.04 o                         
   4   7   5          3.20          0.00         3.71 o                         
   5   7   5         73.28         86.21         4.53 o                         
   6   7   5        124.13        104.94         5.13 o                         
   7   7   5         25.78          6.98         5.45 o                         
   8   7   5          0.15          0.00         6.53 o                         
  -8   8   5         32.51         18.91         7.76 o                         
  -7   8   5          3.83          7.77         6.34 o                         
  -6   8   5        197.64        203.45         6.16 o                         
  -5   8   5         36.20         40.03         5.19 o                         
  -4   8   5        533.42        555.56         7.63 o                         
  -3   8   5        837.42        820.01         7.75 o                         
  -2   8   5         88.93         86.55         3.52 o                         
  -1   8   5        231.81        231.86         4.71 o                         
   0   8   5        697.58        657.28         5.72 o                         
   1   8   5        389.33        419.03         5.87 o                         
   2   8   5       1534.36       1529.86         9.04 o                         
   3   8   5        170.14        164.57         4.71 o                         
   4   8   5         84.35         87.76         4.25 o                         
   5   8   5        342.97        352.65         7.46 o                         
   6   8   5         99.92         98.22         5.78 o                         
   7   8   5        127.56        129.46         7.16 o                         
  -7   9   5          2.30          0.35         7.01 o                         
  -6   9   5        136.22        142.36         5.88 o                         
  -5   9   5        886.24        887.97         9.50 o                         
  -4   9   5         73.58         72.85         5.20 o                         
  -3   9   5        465.88        455.36         7.26 o                         
  -2   9   5         22.19         12.57         3.11 o                         
  -1   9   5        748.99        746.10         7.61 o                         
   0   9   5       1052.12       1051.84         8.23 o                         
   1   9   5          1.94          6.31         3.36 o                         
   2   9   5        812.14        790.41         9.84 o                         
   3   9   5        334.95        357.58         6.78 o                         
   4   9   5        143.54        138.49         4.85 o                         
   5   9   5         86.70         90.06         5.01 o                         
   6   9   5         83.05         80.38         6.64 o                         
   7   9   5        160.15        161.68         9.01 o                         
  -6  10   5         15.59         14.99         6.07 o                         
  -5  10   5          0.24          0.00         5.13 o                         
  -4  10   5        108.55         95.32         5.59 o                         
  -3  10   5         40.05         27.81         4.22 o                         
  -2  10   5         19.80         19.47         3.61 o                         
  -1  10   5          7.17          6.91         3.36 o                         
   0  10   5         10.65         12.08         3.46 o                         
   1  10   5        310.49        314.76         8.32 o                         
   2  10   5          7.44          7.61         4.14 o                         
   3  10   5         75.00         63.52         3.75 o                         
   4  10   5        175.46        162.06         5.76 o                         
   5  10   5          2.76          6.67         5.67 o                         
   6  10   5        156.43        144.02         9.86 o                         
  -5  11   5         49.55         51.08         7.35 o                         
  -4  11   5         77.12         82.39         6.64 o                         
  -3  11   5         13.42         10.94         5.43 o                         
  -2  11   5          6.81          8.88         4.30 o                         
  -1  11   5        286.70        329.26         6.20 o                         
   0  11   5         13.33         11.29         3.51 o                         
   1  11   5         22.45         24.14         5.51 o                         
   2  11   5          0.79          2.45         5.57 o                         
   3  11   5         37.06         42.48         5.83 o                         
   4  11   5        115.66        119.79         5.73 o                         
  -3  12   5        107.15        120.15         7.53 o                         
  -2  12   5          2.04          7.96         6.17 o                         
  -1  12   5         28.43         37.35         4.48 o                         
   0  12   5         37.57         30.02         5.64 o                         
   1  12   5        101.56        135.78         8.53 o                         
   2  12   5         42.93         48.77         9.30 o                         
   3  12   5         11.32          1.85        11.10 o                         
 -10   0   6        309.38        320.19        18.58 o                         
  -9   0   6        974.63        946.72        15.31 o                         
  -8   0   6         16.54          9.66         5.29 o                         
  -7   0   6        394.44        378.77         9.58 o                         
  -6   0   6       1014.29       1016.73        12.66 o                         
  -5   0   6       1355.55       1302.36        12.93 o                         
  -4   0   6       9591.18       9309.86        52.84 o                         
  -3   0   6       5793.48       6264.70        36.09 o                         
  -2   0   6        432.13        465.41         6.44 o                         
  -1   0   6      10402.75       9820.33        47.44 o                         
   0   0   6       2302.47       2230.92        12.24 o                         
   1   0   6       3027.31       2876.33        13.66 o                         
   2   0   6       8723.85       8985.65        40.48 o                         
   3   0   6       1672.40       1979.35        12.04 o                         
   4   0   6       3674.54       3549.38        23.22 o                         
   5   0   6        793.32        740.43         9.54 o                         
   6   0   6         55.01         73.54         6.33 o                         
   7   0   6        810.79        816.87        12.51 o                         
   8   0   6        253.64        259.36         9.19 o                         
   9   0   6        452.78        469.87        15.23 o                         
 -10   1   6        140.43        145.97         6.99 o                         
  -9   1   6        440.83        447.99         9.15 o                         
  -8   1   6         39.59         30.13         5.12 o                         
  -7   1   6        447.96        410.92         6.95 o                         
  -6   1   6       1251.89       1256.56         9.55 o                         
  -5   1   6       1377.41       1410.75         9.02 o                         
  -4   1   6       7129.03       7290.71        31.66 o                         
  -3   1   6        442.70        509.75         4.17 o                         
  -2   1   6        645.27        597.14         4.12 o                         
  -1   1   6       3068.79       2994.50        10.97 o                         
   0   1   6          5.82          6.01         1.23 o                         
   1   1   6       5940.15       6109.09        20.17 o                         
   2   1   6         30.84         18.36         1.74 o                         
   3   1   6         25.57         24.69         1.94 o                         
   4   1   6          7.00          1.51         2.26 o                         
   5   1   6       1776.12       1856.39        10.38 o                         
   6   1   6        438.06        443.96         7.24 o                         
   7   1   6        225.66        214.12         5.67 o                         
   8   1   6        157.92        143.93         5.48 o                         
   9   1   6         58.88         45.91         5.77 o                         
 -10   2   6          0.15          5.99         6.51 o                         
  -9   2   6         17.03          8.18         5.58 o                         
  -8   2   6         88.34         74.46         5.70 o                         
  -7   2   6          6.06         16.89         4.80 o                         
  -6   2   6          1.50          0.00         3.52 o                         
  -5   2   6        171.06        184.95         4.26 o                         
  -4   2   6        546.07        553.46         4.95 o                         
  -3   2   6         63.98         82.50         2.14 o                         
  -2   2   6          1.02          1.79         1.43 o                         
  -1   2   6        461.08        437.72         3.14 o                         
   0   2   6         83.70        101.78         1.95 o                         
   1   2   6       1364.90       1394.66         6.00 o                         
   2   2   6         97.71         95.28         1.99 o                         
   3   2   6         23.38         23.03         1.97 o                         
   4   2   6         83.23         74.85         2.79 o                         
   5   2   6          6.46          3.84         2.90 o                         
   6   2   6        209.36        203.59         5.45 o                         
   7   2   6          7.51          8.70         3.60 o                         
   8   2   6          0.50          0.00         4.58 o                         
   9   2   6          0.50          0.00         6.82 o                         
 -10   3   6         73.83         67.46         8.25 o                         
  -9   3   6        134.06        147.18         7.73 o                         
  -8   3   6         43.75         41.78         5.75 o                         
  -7   3   6        494.48        492.65         9.15 o                         
  -6   3   6        198.25        190.23         5.08 o                         
  -5   3   6         30.96         26.01         2.16 o                         
  -4   3   6       1862.76       1843.98         8.57 o                         
  -3   3   6       2055.57       2048.64         9.87 o                         
  -2   3   6       3602.95       3501.06        14.00 o                         
  -1   3   6         13.35          4.90         1.45 o                         
   0   3   6        780.35        795.68         4.23 o                         
   1   3   6       3809.67       3842.79        13.14 o                         
   2   3   6       8698.48       8616.63        28.34 o                         
   3   3   6       1642.84       1644.86         7.45 o                         
   4   3   6        122.29        115.18         2.80 o                         
   5   3   6       2389.69       2365.92        11.44 o                         
   6   3   6        258.99        261.62         6.52 o                         
   7   3   6       1225.69       1235.56        10.92 o                         
   8   3   6          0.35          4.27         4.97 o                         
   9   3   6         16.85         15.39         5.42 o                         
 -10   4   6        180.42        197.83         8.18 o                         
  -9   4   6        333.39        332.69         8.87 o                         
  -8   4   6         18.46         16.95         4.46 o                         
  -7   4   6          1.42          0.00         3.93 o                         
  -6   4   6       1000.95       1026.91         9.57 o                         
  -5   4   6       3256.36       3277.49        14.96 o                         
  -4   4   6       3221.75       3207.42        14.28 o                         
  -3   4   6        714.06        775.75         5.94 o                         
  -2   4   6        156.18        171.41         2.91 o                         
  -1   4   6       7496.01       7713.08        26.49 o                         
   0   4   6       3670.22       3716.61        15.23 o                         
   1   4   6        833.93        788.99         5.26 o                         
   2   4   6       2291.24       2331.73         9.36 o                         
   3   4   6        713.77        717.10         5.26 o                         
   4   4   6       2499.34       2490.02        10.83 o                         
   5   4   6        245.59        250.43         4.87 o                         
   6   4   6         37.86         36.13         4.12 o                         
   7   4   6        471.10        480.56         7.44 o                         
   8   4   6        297.25        290.27         6.62 o                         
   9   4   6        114.49        129.75         6.64 o                         
  -9   5   6         50.60         51.41         5.70 o                         
  -8   5   6         24.70         17.19         4.49 o                         
  -7   5   6          1.83          0.00         4.90 o                         
  -6   5   6         63.08         59.00         4.37 o                         
  -5   5   6        151.49        148.61         4.18 o                         
  -4   5   6       2072.66       2046.18        11.07 o                         
  -3   5   6        246.84        255.07         4.68 o                         
  -2   5   6        252.50        262.83         3.48 o                         
  -1   5   6        863.57        903.85         5.07 o                         
   0   5   6        856.80        852.44         6.00 o                         
   1   5   6       3136.85       3229.06        13.65 o                         
   2   5   6          1.56          3.61         1.58 o                         
   3   5   6        272.95        265.19         4.41 o                         
   4   5   6          7.10          5.80         2.99 o                         
   5   5   6        176.03        188.56         4.54 o                         
   6   5   6        625.14        610.03         7.66 o                         
   7   5   6         67.01         61.76         4.71 o                         
   8   5   6         47.00         36.76         4.76 o                         
  -9   6   6         61.50         71.48         7.17 o                         
  -8   6   6        197.58        188.83         7.00 o                         
  -7   6   6          0.24          4.10         5.50 o                         
  -6   6   6        501.18        482.90         8.55 o                         
  -5   6   6         74.47         68.66         4.29 o                         
  -4   6   6       2362.24       2378.06        13.61 o                         
  -3   6   6        171.28        164.51         4.34 o                         
  -2   6   6         11.67         17.70         1.97 o                         
  -1   6   6       1745.37       1693.71         7.88 o                         
   0   6   6        302.92        302.38         5.25 o                         
   1   6   6       2524.50       2512.78        12.38 o                         
   2   6   6          0.40          2.56         2.07 o                         
   3   6   6        398.12        377.75         5.18 o                         
   4   6   6        564.42        574.78         6.65 o                         
   5   6   6         19.82         20.01         4.01 o                         
   6   6   6        241.76        258.11         7.03 o                         
   7   6   6         32.49         32.37         4.66 o                         
   8   6   6        147.02        149.60         6.05 o                         
  -9   7   6          1.11          0.00         7.71 o                         
  -8   7   6        128.72        140.17         7.35 o                         
  -7   7   6        830.09        870.70        11.82 o                         
  -6   7   6          3.70          0.00         4.94 o                         
  -5   7   6         33.16         35.34         4.95 o                         
  -4   7   6        122.32        118.56         4.96 o                         
  -3   7   6       1780.41       1802.62        11.56 o                         
  -2   7   6       1976.31       2029.86        10.74 o                         
  -1   7   6          3.87          1.65         2.07 o                         
   0   7   6         15.71          7.09         3.58 o                         
   1   7   6         22.53         22.80         3.58 o                         
   2   7   6       2292.09       2245.22        12.04 o                         
   3   7   6        115.55        120.64         3.75 o                         
   4   7   6         61.28         54.65         4.18 o                         
   5   7   6        657.96        631.54         8.67 o                         
   6   7   6        201.00        219.07         6.21 o                         
   7   7   6        322.60        310.06         7.10 o                         
   8   7   6          0.40          6.53         9.58 o                         
  -8   8   6        144.53        154.22         8.85 o                         
  -7   8   6          3.12          8.86         6.23 o                         
  -6   8   6         35.09         28.07         5.42 o                         
  -5   8   6        414.06        406.33         8.47 o                         
  -4   8   6         19.05         16.15         3.98 o                         
  -3   8   6        178.26        184.18         5.21 o                         
  -2   8   6        153.88        140.10         5.15 o                         
  -1   8   6        588.27        570.05         5.69 o                         
   0   8   6        212.68        204.42         5.68 o                         
   1   8   6        137.33        119.48         5.03 o                         
   2   8   6         86.93         77.32         4.51 o                         
   3   8   6        354.77        348.55         7.14 o                         
   4   8   6        246.53        232.25         5.36 o                         
   5   8   6          0.92          0.00         4.35 o                         
   6   8   6         64.80         44.99         5.16 o                         
   7   8   6        108.17         92.72         7.13 o                         
  -7   9   6          2.39         12.94         7.40 o                         
  -6   9   6         36.63         24.42         5.40 o                         
  -5   9   6        198.49        198.37         5.87 o                         
  -4   9   6        121.86        139.01         5.35 o                         
  -3   9   6        159.12        147.48         5.30 o                         
  -2   9   6        233.24        245.91         5.16 o                         
  -1   9   6         34.00         36.82         2.96 o                         
   0   9   6        298.45        293.75         9.27 o                         
   1   9   6         29.60         30.82         5.61 o                         
   2   9   6         23.05         34.08         5.80 o                         
   3   9   6        110.94        107.11         4.72 o                         
   4   9   6        136.25        135.53         4.53 o                         
   5   9   6          0.84          0.43         5.03 o                         
   6   9   6         53.65         31.37         6.06 o                         
  -6  10   6        140.41        133.58         6.17 o                         
  -5  10   6         37.32         36.78         5.58 o                         
  -4  10   6        206.16        217.68         6.46 o                         
  -3  10   6        109.89        105.17         6.29 o                         
  -2  10   6         18.39         16.44         3.21 o                         
  -1  10   6        579.35        601.54         9.68 o                         
   0  10   6         30.53         38.80         5.29 o                         
   1  10   6        579.98        610.14        11.06 o                         
   2  10   6          0.40          0.00         5.59 o                         
   3  10   6         41.25         48.10         8.19 o                         
   4  10   6        216.66        217.49         7.34 o                         
   5  10   6         16.78          9.10         5.40 o                         
  -5  11   6          2.18          0.78         6.58 o                         
  -4  11   6         16.02         21.27         5.68 o                         
  -3  11   6        165.02        162.16         6.15 o                         
  -2  11   6        268.51        268.61         8.54 o                         
  -1  11   6         24.89         25.92         4.33 o                         
   0  11   6         63.55         57.15         6.15 o                         
   1  11   6         31.22         26.04         6.58 o                         
   2  11   6        394.70        377.10         9.42 o                         
   3  11   6        134.67        114.78         9.30 o                         
   4  11   6         16.84          9.59         9.64 o                         
  -3  12   6        167.18        152.85        10.78 o                         
  -2  12   6        448.57        441.64        10.67 o                         
  -1  12   6         33.74         18.78         4.47 o                         
   0  12   6          4.42          8.82         6.73 o                         
   1  12   6          6.57         24.58         9.56 o                         
   2  12   6         25.57         27.80        10.22 o                         
 -10   1   7         52.69         53.64         6.91 o                         
  -9   1   7        302.39        323.62         8.17 o                         
  -8   1   7        642.62        648.05         8.77 o                         
  -7   1   7         84.12         73.09         4.93 o                         
  -6   1   7         17.98         21.35         3.43 o                         
  -5   1   7        803.67        789.42         6.54 o                         
  -4   1   7       7312.46       7515.31        32.60 o                         
  -3   1   7        573.58        531.36         4.21 o                         
  -2   1   7          8.91          4.38         1.84 o                         
  -1   1   7       2052.35       2117.09         8.69 o                         
   0   1   7       1192.17       1197.03         5.25 o                         
   1   1   7      11477.94      11226.30        36.13 o                         
   2   1   7        126.20        105.56         2.16 o                         
   3   1   7         69.87         78.72         2.67 o                         
   4   1   7       2833.36       2811.24        12.72 o                         
   5   1   7        361.93        354.30         5.99 o                         
   6   1   7        675.40        704.01         8.22 o                         
   7   1   7        124.28        147.54         5.41 o                         
   8   1   7        182.53        196.28         6.31 o                         
   9   1   7        503.86        481.25        14.80 o                         
 -10   2   7        309.91        303.30        10.37 o                         
  -9   2   7         33.92         29.63         5.59 o                         
  -8   2   7         34.21         29.44         4.80 o                         
  -7   2   7       1105.23       1157.18        11.24 o                         
  -6   2   7        699.33        749.24         8.37 o                         
  -5   2   7       2779.92       2751.07        14.56 o                         
  -4   2   7        312.90        364.91         4.40 o                         
  -3   2   7       3630.10       3772.26        15.50 o                         
  -2   2   7      11618.46      11397.76        39.91 o                         
  -1   2   7        927.74        942.92         4.85 o                         
   0   2   7       1855.36       1772.16         7.45 o                         
   1   2   7       4313.17       4444.10        15.37 o                         
   2   2   7       6243.09       6134.55        21.55 o                         
   3   2   7       4188.81       4155.99        15.34 o                         
   4   2   7          1.72          1.68         2.56 o                         
   5   2   7        418.68        416.61         5.83 o                         
   6   2   7        711.42        790.94         8.09 o                         
   7   2   7       1269.13       1299.59        10.63 o                         
   8   2   7         64.21         51.42         5.32 o                         
   9   2   7         12.13         10.55        11.39 o                         
 -10   3   7         21.16         15.04         7.36 o                         
  -9   3   7        413.80        392.61         9.63 o                         
  -8   3   7        297.78        295.46         9.03 o                         
  -7   3   7         69.59         68.40         5.41 o                         
  -6   3   7         73.03         60.07         3.58 o                         
  -5   3   7          9.64          6.71         2.48 o                         
  -4   3   7       1289.76       1297.84         7.41 o                         
  -3   3   7        319.32        318.17         4.09 o                         
  -2   3   7        316.69        281.16         3.58 o                         
  -1   3   7       1143.83       1133.66         5.44 o                         
   0   3   7         17.42         19.00         1.33 o                         
   1   3   7        593.09        554.10         3.92 o                         
   2   3   7          1.46          4.91         1.82 o                         
   3   3   7        825.48        856.60         5.44 o                         
   4   3   7       2175.22       2186.78         9.88 o                         
   5   3   7          9.02          1.89         3.04 o                         
   6   3   7        130.41        125.65         4.49 o                         
   7   3   7         78.46        100.18         4.38 o                         
   8   3   7        205.80        194.24         5.87 o                         
   9   3   7        118.14         95.29         9.18 o                         
 -10   4   7          5.50          4.06         7.99 o                         
  -9   4   7         33.03         26.29         6.88 o                         
  -8   4   7        126.73        131.50         6.07 o                         
  -7   4   7         17.01         19.62         5.06 o                         
  -6   4   7        327.82        321.76         6.24 o                         
  -5   4   7        247.01        239.36         4.36 o                         
  -4   4   7        804.04        827.64         5.98 o                         
  -3   4   7        911.18        936.82         6.85 o                         
  -2   4   7       3171.58       3266.20        13.30 o                         
  -1   4   7         10.43         16.82         1.54 o                         
   0   4   7        948.31        955.17         6.19 o                         
   1   4   7        654.53        604.29         4.76 o                         
   2   4   7        341.84        337.96         3.44 o                         
   3   4   7       1853.03       1802.64         8.49 o                         
   4   4   7        132.53        144.48         3.31 o                         
   5   4   7         20.54         20.09         3.40 o                         
   6   4   7          1.67          0.00         3.84 o                         
   7   4   7         83.72         85.48         4.75 o                         
   8   4   7         62.83         75.37         5.40 o                         
   9   4   7          2.87          6.69         7.51 o                         
  -9   5   7          7.95         10.64         7.38 o                         
  -8   5   7        298.98        316.96         8.56 o                         
  -7   5   7        112.28        110.58         5.45 o                         
  -6   5   7         34.00         37.59         4.12 o                         
  -5   5   7        957.73        971.74         8.00 o                         
  -4   5   7        766.66        754.50         6.70 o                         
  -3   5   7        128.81        135.35         3.47 o                         
  -2   5   7         39.89         38.45         2.18 o                         
  -1   5   7        607.87        554.64         4.53 o                         
   0   5   7       1754.83       1833.25         9.44 o                         
   1   5   7       2745.75       2692.94        11.74 o                         
   2   5   7        120.86        102.36         2.57 o                         
   3   5   7         25.06         24.55         2.51 o                         
   4   5   7       1180.94       1190.54         8.52 o                         
   5   5   7       1180.78       1185.51         9.32 o                         
   6   5   7        320.73        328.45         7.38 o                         
   7   5   7         91.50         94.82         4.89 o                         
   8   5   7         70.48         67.57         5.65 o                         
  -9   6   7         66.76         53.21         8.33 o                         
  -8   6   7         42.19         47.06         6.04 o                         
  -7   6   7        321.31        330.63         7.45 o                         
  -6   6   7        222.48        228.85         6.10 o                         
  -5   6   7        974.65        992.53         8.98 o                         
  -4   6   7         44.26         47.24         3.74 o                         
  -3   6   7        223.04        189.73         4.79 o                         
  -2   6   7       1630.93       1639.70         8.06 o                         
  -1   6   7        269.68        290.92         4.97 o                         
   0   6   7          1.21          0.00         2.82 o                         
   1   6   7       1271.73       1247.45         8.17 o                         
   2   6   7       1152.31       1153.00         8.14 o                         
   3   6   7        708.44        699.94         6.47 o                         
   4   6   7          1.75          0.65         3.16 o                         
   5   6   7        261.22        247.82         5.05 o                         
   6   6   7        531.54        534.33         8.28 o                         
   7   6   7        223.26        225.49         6.05 o                         
   8   6   7          8.67          0.00         5.35 o                         
  -8   7   7          4.61          0.00         6.66 o                         
  -7   7   7          1.27         15.00         4.82 o                         
  -6   7   7        166.15        166.24         5.54 o                         
  -5   7   7         46.23         30.93         4.94 o                         
  -4   7   7         95.89         92.31         4.41 o                         
  -3   7   7        294.62        282.09         6.44 o                         
  -2   7   7        482.28        448.71         4.71 o                         
  -1   7   7        112.57        102.58         4.65 o                         
   0   7   7        532.43        500.72         6.96 o                         
   1   7   7          3.34          2.24         3.04 o                         
   2   7   7         50.40         49.68         4.05 o                         
   3   7   7        363.72        370.79         5.90 o                         
   4   7   7          5.13          4.28         3.32 o                         
   5   7   7         78.64         62.80         4.58 o                         
   6   7   7         86.81         87.21         5.27 o                         
   7   7   7          5.71         12.27         5.24 o                         
  -8   8   7         92.99         76.70         8.12 o                         
  -7   8   7        147.67        166.25         7.29 o                         
  -6   8   7        164.15        165.44         6.37 o                         
  -5   8   7        151.51        162.12         6.15 o                         
  -4   8   7        172.96        158.48         5.13 o                         
  -3   8   7        188.06        187.57         5.83 o                         
  -2   8   7        814.83        835.43        10.05 o                         
  -1   8   7         63.73         66.85         5.19 o                         
   0   8   7        154.29        164.50         5.43 o                         
   1   8   7        635.99        650.93         8.47 o                         
   2   8   7         44.85         44.24         4.57 o                         
   3   8   7        414.95        447.98         8.51 o                         
   4   8   7        141.71        147.60         4.20 o                         
   5   8   7          0.26          0.00         4.16 o                         
   6   8   7         62.10         54.96         5.99 o                         
   7   8   7         84.18         96.98         8.00 o                         
  -7   9   7        155.11        147.63         6.60 o                         
  -6   9   7         55.09         64.14         5.48 o                         
  -5   9   7        598.85        602.24         9.42 o                         
  -4   9   7         16.79         16.79         4.86 o                         
  -3   9   7        109.61        120.66         4.96 o                         
  -2   9   7        179.69        187.27         5.49 o                         
  -1   9   7        338.75        358.66         8.42 o                         
   0   9   7        754.97        767.82         8.80 o                         
   1   9   7         51.65         65.21         5.55 o                         
   2   9   7          8.32          1.91         5.15 o                         
   3   9   7          8.20          0.85         5.46 o                         
   4   9   7        431.61        404.81         7.67 o                         
   5   9   7        167.82        176.05         5.20 o                         
   6   9   7         58.16         55.76         6.82 o                         
  -6  10   7         40.25         30.44         6.28 o                         
  -5  10   7         49.76         49.95         5.58 o                         
  -4  10   7         33.61         28.20         6.17 o                         
  -3  10   7        118.31        101.43         5.89 o                         
  -2  10   7         56.30         53.08         4.16 o                         
  -1  10   7        312.75        343.55         8.79 o                         
   0  10   7        166.15        157.19         6.19 o                         
   1  10   7         68.32         61.75         5.91 o                         
   2  10   7        119.17        111.03         8.83 o                         
   3  10   7          3.55          1.60         7.35 o                         
   4  10   7         23.89          9.85         6.84 o                         
   5  10   7         76.86         68.66         5.98 o                         
  -5  11   7          0.71          0.00         7.01 o                         
  -4  11   7         31.18         33.51         6.41 o                         
  -3  11   7         18.50         17.28         5.95 o                         
  -2  11   7         19.06         17.97         5.22 o                         
  -1  11   7         33.61         52.04         5.51 o                         
   0  11   7         76.43         61.63         6.68 o                         
   1  11   7        224.90        221.53         8.08 o                         
   2  11   7         17.23         35.60         7.45 o                         
   3  11   7         84.85         75.78         9.17 o                         
   4  11   7         81.24         96.06        10.78 o                         
  -3  12   7          6.34          5.83         8.82 o                         
  -2  12   7         48.12         56.87         7.89 o                         
  -1  12   7         71.82         90.81        10.40 o                         
   0  12   7          3.07         12.78         7.49 o                         
   1  12   7          7.58         14.17         9.22 o                         
 -10   0   8        113.95        126.68        10.84 o                         
  -9   0   8         10.77          4.95         6.54 o                         
  -8   0   8        517.55        556.92        10.89 o                         
  -7   0   8        398.65        413.26        10.90 o                         
  -6   0   8        212.11        215.44         8.78 o                         
  -5   0   8       1695.81       1766.47        16.23 o                         
  -4   0   8       1150.19       1244.38        10.93 o                         
  -3   0   8       3939.78       3825.05        22.54 o                         
  -2   0   8       2049.68       2050.35        13.81 o                         
  -1   0   8        256.57        274.91         4.10 o                         
   0   0   8       4194.93       4003.66        24.95 o                         
   1   0   8       4497.90       4868.66        22.56 o                         
   2   0   8       1281.00       1144.91         7.44 o                         
   3   0   8         60.17         58.58         3.48 o                         
   4   0   8       2222.45       2334.54        16.03 o                         
   5   0   8       1600.23       1584.32        14.24 o                         
   6   0   8        387.00        371.53        10.85 o                         
   7   0   8         89.72         72.71         6.88 o                         
   8   0   8         37.13         48.11         7.72 o                         
   9   0   8        394.80        408.09        19.29 o                         
 -10   1   8          2.02          2.95         6.04 o                         
  -9   1   8         12.25         12.33         5.84 o                         
  -8   1   8        116.15        125.51         5.04 o                         
  -7   1   8          4.19          1.92         4.36 o                         
  -6   1   8       2173.67       2242.12        15.77 o                         
  -5   1   8         18.60         17.37         3.13 o                         
  -4   1   8        523.93        551.71         5.28 o                         
  -3   1   8        451.11        472.40         4.36 o                         
  -2   1   8       2189.29       2155.23        10.73 o                         
  -1   1   8       2999.03       3084.15        12.05 o                         
   0   1   8         17.04         31.45         1.64 o                         
   1   1   8       1187.01       1221.20         5.67 o                         
   2   1   8         29.78         31.59         1.93 o                         
   3   1   8       3765.61       3777.38        14.52 o                         
   4   1   8        212.79        210.69         3.80 o                         
   5   1   8         26.26         18.14         3.87 o                         
   6   1   8        244.12        241.33         6.17 o                         
   7   1   8        246.99        229.85         6.05 o                         
   8   1   8        171.36        185.17         6.53 o                         
   9   1   8          6.29          8.15         7.87 o                         
 -10   2   8          5.75         10.90         7.29 o                         
  -9   2   8          0.09          4.31         6.44 o                         
  -8   2   8        132.71        123.34         6.73 o                         
  -7   2   8        118.23        115.02         5.24 o                         
  -6   2   8       1070.71       1109.09        10.10 o                         
  -5   2   8         77.01         88.18         3.33 o                         
  -4   2   8          3.99          3.63         2.17 o                         
  -3   2   8         12.84          6.70         1.79 o                         
  -2   2   8        219.62        229.24         3.53 o                         
  -1   2   8        972.84       1038.22         5.23 o                         
   0   2   8          0.58          5.46         1.66 o                         
   1   2   8         22.88         19.73         1.90 o                         
   2   2   8        217.93        252.76         3.81 o                         
   3   2   8        436.53        451.56         4.23 o                         
   4   2   8         44.97         39.34         2.92 o                         
   5   2   8        100.47        108.57         4.38 o                         
   6   2   8        122.49        134.32         5.48 o                         
   7   2   8         15.55         23.75         4.95 o                         
   8   2   8          4.73          0.05         6.21 o                         
   9   2   8         29.47         25.17         8.79 o                         
 -10   3   8        103.70         99.20         8.65 o                         
  -9   3   8         65.34         75.45         6.76 o                         
  -8   3   8         14.22         18.20         5.71 o                         
  -7   3   8        291.50        277.78         6.35 o                         
  -6   3   8       1414.13       1386.51        13.61 o                         
  -5   3   8       1357.28       1338.13         8.20 o                         
  -4   3   8        231.19        244.04         4.10 o                         
  -3   3   8          3.15          0.00         2.01 o                         
  -2   3   8       2863.46       2721.03        11.22 o                         
  -1   3   8        161.66        142.22         2.63 o                         
   0   3   8       3569.96       3578.10        13.69 o                         
   1   3   8        310.82        310.23         3.52 o                         
   2   3   8         13.09         11.53         2.05 o                         
   3   3   8       4007.02       3960.30        15.04 o                         
   4   3   8         14.06          6.03         2.88 o                         
   5   3   8        427.44        422.29         6.24 o                         
   6   3   8        360.66        390.26         6.79 o                         
   7   3   8        258.51        266.22         7.19 o                         
   8   3   8        550.99        587.65        10.49 o                         
 -10   4   8         18.26          5.89         9.31 o                         
  -9   4   8          2.26         10.14         6.09 o                         
  -8   4   8        376.81        370.36         8.88 o                         
  -7   4   8        396.86        373.91         8.84 o                         
  -6   4   8        358.27        351.59         5.96 o                         
  -5   4   8        773.32        758.85         6.41 o                         
  -4   4   8         59.32         57.80         2.77 o                         
  -3   4   8       2378.81       2434.39        11.65 o                         
  -2   4   8        778.49        815.14         5.51 o                         
  -1   4   8        173.71        160.48         2.67 o                         
   0   4   8       2960.03       2918.25        12.97 o                         
   1   4   8       1133.67       1101.59         6.35 o                         
   2   4   8       1032.89       1012.90         5.57 o                         
   3   4   8          1.49          7.09         2.51 o                         
   4   4   8       1378.49       1415.60         8.06 o                         
   5   4   8        711.19        736.66         7.50 o                         
   6   4   8        331.15        313.13         6.02 o                         
   7   4   8          2.89          0.00         4.52 o                         
   8   4   8         85.01         83.83         5.35 o                         
  -9   5   8          4.18          8.42         7.78 o                         
  -8   5   8         44.07         62.00         6.90 o                         
  -7   5   8         54.53         53.52         5.12 o                         
  -6   5   8        308.77        289.40         6.48 o                         
  -5   5   8         33.59         30.75         3.55 o                         
  -4   5   8        115.87        121.67         3.63 o                         
  -3   5   8        185.07        183.05         4.46 o                         
  -2   5   8        189.05        176.60         3.17 o                         
  -1   5   8       1493.05       1535.49         8.44 o                         
   0   5   8        691.64        711.09         6.13 o                         
   1   5   8         77.74         81.65         3.05 o                         
   2   5   8          8.86          8.57         2.97 o                         
   3   5   8          4.40          4.59         2.53 o                         
   4   5   8        367.99        361.06         6.89 o                         
   5   5   8        439.82        436.69         7.18 o                         
   6   5   8         67.91         64.02         4.28 o                         
   7   5   8         20.49         17.70         4.88 o                         
   8   5   8          9.00         20.26         7.25 o                         
  -9   6   8          0.81          0.15         7.97 o                         
  -8   6   8        279.03        276.39         8.20 o                         
  -7   6   8        231.53        218.69         6.50 o                         
  -6   6   8        864.52        893.85         9.77 o                         
  -5   6   8        224.71        243.65         6.47 o                         
  -4   6   8        846.42        861.24         8.05 o                         
  -3   6   8       1015.32       1007.33         9.37 o                         
  -2   6   8        184.82        182.60         3.34 o                         
  -1   6   8        731.42        726.90         6.70 o                         
   0   6   8        542.95        569.02         6.21 o                         
   1   6   8       3175.20       3206.76        14.86 o                         
   2   6   8        444.15        452.64         6.16 o                         
   3   6   8         16.72         18.02         3.13 o                         
   4   6   8         20.31         20.06         3.18 o                         
   5   6   8        119.15        137.84         4.52 o                         
   6   6   8        549.25        573.07         8.49 o                         
   7   6   8          3.34          0.00         5.91 o                         
  -8   7   8         46.39         28.95         8.07 o                         
  -7   7   8        118.66        122.95         5.64 o                         
  -6   7   8         12.95          8.28         4.75 o                         
  -5   7   8        769.02        771.59         9.20 o                         
  -4   7   8          2.49          7.40         4.06 o                         
  -3   7   8        972.57        956.00        12.27 o                         
  -2   7   8       1453.27       1415.48        15.05 o                         
  -1   7   8         13.64         12.39         3.67 o                         
   0   7   8       1810.80       1854.78        11.26 o                         
   1   7   8        275.74        252.65         4.92 o                         
   2   7   8        612.34        621.01         8.78 o                         
   3   7   8       1111.62       1079.80        11.43 o                         
   4   7   8         95.03        117.33         3.55 o                         
   5   7   8        207.96        198.96         5.30 o                         
   6   7   8        170.43        184.80         6.14 o                         
   7   7   8         99.18        102.51         5.79 o                         
  -8   8   8         14.99         15.06         7.99 o                         
  -7   8   8          3.55          0.00         5.86 o                         
  -6   8   8          9.88          3.24         5.40 o                         
  -5   8   8         94.06         94.19         5.63 o                         
  -4   8   8         56.07         52.54         4.46 o                         
  -3   8   8        269.33        267.36         5.75 o                         
  -2   8   8          6.80          4.56         3.51 o                         
  -1   8   8        175.94        172.18         6.26 o                         
   0   8   8        492.40        441.39         7.84 o                         
   1   8   8        191.74        219.09         5.71 o                         
   2   8   8         58.51         51.00         5.24 o                         
   3   8   8         75.25         66.37         5.33 o                         
   4   8   8        287.60        265.24         5.25 o                         
   5   8   8         79.22         70.53         4.26 o                         
   6   8   8        110.48        117.19         7.37 o                         
  -7   9   8         34.83         39.69         6.27 o                         
  -6   9   8         26.71         31.77         5.68 o                         
  -5   9   8          7.39         17.99         4.70 o                         
  -4   9   8         16.27         11.49         5.33 o                         
  -3   9   8         57.50         57.50         4.47 o                         
  -2   9   8         10.70         17.07         3.76 o                         
  -1   9   8         11.46         14.76         5.02 o                         
   0   9   8        319.71        364.95         7.78 o                         
   1   9   8         18.64          8.98         5.18 o                         
   2   9   8        191.15        183.61         6.76 o                         
   3   9   8        138.91        156.20         6.30 o                         
   4   9   8         41.31         41.12         6.36 o                         
   5   9   8        236.60        238.91         7.15 o                         
   6   9   8          0.56          0.00         8.11 o                         
  -6  10   8         27.13         28.28         7.68 o                         
  -5  10   8         12.78          6.10         5.67 o                         
  -4  10   8        124.95        123.08         6.32 o                         
  -3  10   8        290.73        331.88         8.34 o                         
  -2  10   8         29.99         20.55         6.73 o                         
  -1  10   8         40.20         48.81         5.21 o                         
   0  10   8         30.87         39.44         5.94 o                         
   1  10   8        374.04        383.93         8.32 o                         
   2  10   8         23.24         23.26         6.46 o                         
   3  10   8          7.12          0.88         7.53 o                         
   4  10   8         37.00         34.75         7.82 o                         
  -4  11   8         23.93         34.32        10.91 o                         
  -3  11   8        102.28         91.72         6.65 o                         
  -2  11   8         25.09         15.06         7.07 o                         
  -1  11   8          4.55          3.34         5.26 o                         
   0  11   8         63.74         63.50         6.77 o                         
   1  11   8         22.18         22.04         6.62 o                         
   2  11   8        225.64        252.93        13.80 o                         
   3  11   8          8.35         12.54        10.03 o                         
  -2  12   8         18.09         12.12        19.49 o                         
  -1  12   8          2.03          7.18         8.09 o                         
   0  12   8         14.08         16.48         8.15 o                         
 -10   1   9         14.99          3.92         6.67 o                         
  -9   1   9         68.49         57.04         5.56 o                         
  -8   1   9        204.74        215.61         6.73 o                         
  -7   1   9         70.28         72.02         5.11 o                         
  -6   1   9       2491.78       2557.25        19.23 o                         
  -5   1   9        626.02        634.30         6.25 o                         
  -4   1   9        446.79        455.51         5.43 o                         
  -3   1   9       1892.39       1813.10         9.57 o                         
  -2   1   9         32.00         43.49         2.70 o                         
  -1   1   9       1615.92       1522.99         6.88 o                         
   0   1   9       3143.00       3215.20        11.85 o                         
   1   1   9       1411.26       1513.94         6.93 o                         
   2   1   9       2364.79       2223.68         9.01 o                         
   3   1   9          6.62         10.59         2.53 o                         
   4   1   9         52.92         54.59         3.09 o                         
   5   1   9        708.47        747.94         9.06 o                         
   6   1   9        264.30        272.64         6.76 o                         
   7   1   9        321.85        307.65         6.58 o                         
   8   1   9          8.09          8.64         5.87 o                         
 -10   2   9        134.53        142.19         8.74 o                         
  -9   2   9        103.38        110.57         6.68 o                         
  -8   2   9          2.70          0.00         6.04 o                         
  -7   2   9        190.08        194.32         6.07 o                         
  -6   2   9       1525.69       1553.18        16.04 o                         
  -5   2   9        934.43        899.70         6.72 o                         
  -4   2   9       1034.64       1065.87         6.68 o                         
  -3   2   9        617.71        642.36         5.20 o                         
  -2   2   9         15.78         13.46         2.30 o                         
  -1   2   9       3329.37       3359.93        12.35 o                         
   0   2   9       3574.74       3428.61        12.17 o                         
   1   2   9         41.38         38.98         2.09 o                         
   2   2   9       1059.29       1069.12         6.40 o                         
   3   2   9       2335.01       2269.94        10.11 o                         
   4   2   9        501.07        534.11         6.19 o                         
   5   2   9        796.39        780.59         8.93 o                         
   6   2   9        322.50        333.35         7.12 o                         
   7   2   9        306.50        290.23         6.39 o                         
   8   2   9        422.67        429.92        10.57 o                         
 -10   3   9          0.29         10.90         9.13 o                         
  -9   3   9        259.81        243.29         7.60 o                         
  -8   3   9          1.49          0.00         4.71 o                         
  -7   3   9          9.94          2.88         3.23 o                         
  -6   3   9        253.30        256.83         5.35 o                         
  -5   3   9        532.14        532.00         5.74 o                         
  -4   3   9        983.62        963.73         6.65 o                         
  -3   3   9        694.24        710.66         5.58 o                         
  -2   3   9        182.01        216.91         2.92 o                         
  -1   3   9          0.38          0.38         1.85 o                         
   0   3   9       1175.90       1176.80         6.06 o                         
   1   3   9        255.18        257.92         3.90 o                         
   2   3   9        496.76        469.44         4.61 o                         
   3   3   9        793.60        762.93         5.73 o                         
   4   3   9        191.02        201.95         4.13 o                         
   5   3   9        224.29        224.11         5.24 o                         
   6   3   9        138.97        128.51         5.05 o                         
   7   3   9          3.94          2.38         4.76 o                         
   8   3   9        105.06        101.95         6.47 o                         
  -9   4   9         58.56         69.24         7.21 o                         
  -8   4   9         91.49         93.87         5.48 o                         
  -7   4   9         24.74         19.44         4.07 o                         
  -6   4   9        178.62        193.39         5.00 o                         
  -5   4   9        197.78        184.83         4.24 o                         
  -4   4   9        811.97        818.11         6.54 o                         
  -3   4   9        131.35        130.07         3.49 o                         
  -2   4   9        195.59        218.39         4.74 o                         
  -1   4   9        217.98        215.09         3.04 o                         
   0   4   9        188.89        204.66         3.73 o                         
   1   4   9        462.99        443.70         4.26 o                         
   2   4   9         85.16         93.00         2.49 o                         
   3   4   9       1971.25       2025.77        10.28 o                         
   4   4   9         17.29         15.60         2.85 o                         
   5   4   9        767.06        775.58         8.58 o                         
   6   4   9          1.81          0.00         4.83 o                         
   7   4   9          7.14          0.59         4.49 o                         
   8   4   9        278.57        290.55         7.91 o                         
  -9   5   9         15.54          9.66         7.67 o                         
  -8   5   9        381.42        388.26         8.55 o                         
  -7   5   9        365.20        401.10         8.13 o                         
  -6   5   9        245.73        248.64         6.24 o                         
  -5   5   9        194.13        186.36         4.70 o                         
  -4   5   9        195.04        200.41         4.71 o                         
  -3   5   9       2068.67       2085.14        12.11 o                         
  -2   5   9        456.03        469.74         4.65 o                         
  -1   5   9        568.29        557.00         5.70 o                         
   0   5   9       1243.80       1250.64         8.14 o                         
   1   5   9        605.05        602.99         5.92 o                         
   2   5   9        666.86        657.43         6.58 o                         
   3   5   9        108.17        114.82         3.18 o                         
   4   5   9          4.35          2.41         3.30 o                         
   5   5   9        795.36        785.36         9.95 o                         
   6   5   9        246.11        256.85         6.96 o                         
   7   5   9         90.65         90.29         5.83 o                         
   8   5   9          0.12          9.43         8.17 o                         
  -9   6   9         58.22         40.92         9.41 o                         
  -8   6   9         39.33         31.78         7.16 o                         
  -7   6   9          1.86          0.00         5.17 o                         
  -6   6   9        191.05        190.40         5.57 o                         
  -5   6   9        378.79        371.81         7.69 o                         
  -4   6   9         25.32         31.71         3.84 o                         
  -3   6   9          1.62          0.00         3.56 o                         
  -2   6   9        730.62        723.05         5.61 o                         
  -1   6   9        722.04        718.15         7.21 o                         
   0   6   9        563.22        544.16         6.57 o                         
   1   6   9         51.96         51.48         3.51 o                         
   2   6   9        121.46        128.70         4.22 o                         
   3   6   9       1206.73       1171.65        15.42 o                         
   4   6   9        190.88        187.88         4.43 o                         
   5   6   9         33.09         41.43         4.21 o                         
   6   6   9        224.15        202.99         6.03 o                         
   7   6   9        150.62        150.11         6.78 o                         
  -8   7   9          1.15          1.62         7.28 o                         
  -7   7   9         58.54         51.78         6.27 o                         
  -6   7   9         64.37         69.08         5.27 o                         
  -5   7   9         51.15         49.61         4.83 o                         
  -4   7   9        355.04        332.69         9.29 o                         
  -3   7   9         50.59         43.89         3.95 o                         
  -2   7   9         33.91         29.30         2.83 o                         
  -1   7   9        388.28        369.89         6.71 o                         
   0   7   9          2.39          2.94         4.23 o                         
   1   7   9        228.18        224.74         5.25 o                         
   2   7   9        177.57        203.09         5.13 o                         
   3   7   9          5.88          4.78         4.98 o                         
   4   7   9        251.21        245.99         5.13 o                         
   5   7   9          1.18          7.41         3.93 o                         
   6   7   9          7.73          8.62         5.65 o                         
   7   7   9        118.17        120.91        10.93 o                         
  -7   8   9          0.39          0.00         6.99 o                         
  -6   8   9        129.27        135.47         6.78 o                         
  -5   8   9          2.42          0.00         5.60 o                         
  -4   8   9        929.50        960.60        10.17 o                         
  -3   8   9        203.16        197.57         6.21 o                         
  -2   8   9         12.52          6.54         3.19 o                         
  -1   8   9        282.33        314.25         8.52 o                         
   0   8   9        460.08        464.76         7.81 o                         
   1   8   9        349.66        358.06         5.99 o                         
   2   8   9        179.70        200.29         6.37 o                         
   3   8   9        232.93        282.17         6.64 o                         
   4   8   9         99.92        100.40         5.67 o                         
   5   8   9        209.11        214.37         6.07 o                         
   6   8   9          2.65         13.61         6.60 o                         
  -7   9   9        235.16        206.15         8.49 o                         
  -6   9   9         22.25         18.09         6.09 o                         
  -5   9   9          0.07          0.08         4.77 o                         
  -4   9   9          8.87         12.04         5.60 o                         
  -3   9   9        826.74        821.82         8.83 o                         
  -2   9   9        296.99        318.31         7.98 o                         
  -1   9   9         17.13         14.47         5.44 o                         
   0   9   9        278.53        260.18         6.55 o                         
   1   9   9         35.45         39.99         5.51 o                         
   2   9   9        586.36        593.57        10.98 o                         
   3   9   9         57.99         69.09         6.54 o                         
   4   9   9         28.64         19.09         6.28 o                         
   5   9   9        160.58        163.09         8.39 o                         
  -5  10   9         23.68          8.12         7.38 o                         
  -4  10   9          0.15          0.00         6.81 o                         
  -3  10   9         23.05         40.30         6.01 o                         
  -2  10   9        407.57        399.90         9.20 o                         
  -1  10   9         36.84         25.09         6.17 o                         
   0  10   9          0.45          0.00         6.00 o                         
   1  10   9         26.91         27.87         6.17 o                         
   2  10   9         29.52         22.33         6.81 o                         
   3  10   9        101.25         85.73         7.62 o                         
   4  10   9        108.17         97.85        10.21 o                         
  -4  11   9         31.32         29.95        13.13 o                         
  -3  11   9        131.05        143.29        10.61 o                         
  -2  11   9         17.51         13.90         7.98 o                         
  -1  11   9        343.45        342.84         9.67 o                         
   0  11   9          0.28          0.00         7.06 o                         
   1  11   9         46.06         55.03         7.90 o                         
   2  11   9        214.45        255.75        10.40 o                         
 -10   0  10        173.71        194.35         9.31 o                         
  -9   0  10         26.98         10.12         8.60 o                         
  -8   0  10        329.40        348.50        10.89 o                         
  -7   0  10        730.63        789.16        16.26 o                         
  -6   0  10        357.72        345.07        12.15 o                         
  -5   0  10        281.11        253.04         6.02 o                         
  -4   0  10          6.92          5.86         3.46 o                         
  -3   0  10       4467.58       4597.32        27.63 o                         
  -2   0  10       1072.82       1044.25        10.55 o                         
  -1   0  10       1374.73       1466.78         9.37 o                         
   0   0  10         23.07         27.56         3.10 o                         
   1   0  10        400.45        421.25         6.13 o                         
   2   0  10       4719.03       4723.10        22.12 o                         
   3   0  10        191.12        171.94         4.37 o                         
   4   0  10          6.40          8.43         3.73 o                         
   5   0  10        988.94        989.69        20.09 o                         
   6   0  10        294.61        332.09         8.87 o                         
   7   0  10       1107.78       1117.68        20.99 o                         
   8   0  10         25.87         30.65         9.02 o                         
 -10   1  10         11.99         11.48         7.45 o                         
  -9   1  10        221.62        230.08         7.17 o                         
  -8   1  10        309.86        289.92         7.49 o                         
  -7   1  10         22.72         16.71         4.74 o                         
  -6   1  10       1093.96       1101.10         9.87 o                         
  -5   1  10         40.15         40.70         3.43 o                         
  -4   1  10       2616.42       2605.41        12.33 o                         
  -3   1  10        269.75        255.62         4.65 o                         
  -2   1  10        251.09        262.87         4.71 o                         
  -1   1  10       3455.86       3599.19        13.39 o                         
   0   1  10         27.54         23.09         2.11 o                         
   1   1  10       1951.40       1931.39         8.50 o                         
   2   1  10        150.39        158.85         2.83 o                         
   3   1  10        996.81       1022.07         6.29 o                         
   4   1  10        371.07        387.99         5.58 o                         
   5   1  10        356.91        335.65         7.83 o                         
   6   1  10          0.89          0.00         4.83 o                         
   7   1  10         90.04        112.04         6.02 o                         
   8   1  10        205.13        186.68         6.86 o                         
 -10   2  10          0.55         16.46         8.95 o                         
  -9   2  10         82.33         71.51         6.17 o                         
  -8   2  10        150.03        134.79         6.08 o                         
  -7   2  10          0.97          1.13         4.48 o                         
  -6   2  10         61.89         75.33         3.97 o                         
  -5   2  10        456.99        451.53         5.08 o                         
  -4   2  10        472.10        474.75         6.06 o                         
  -3   2  10          1.76          0.00         2.56 o                         
  -2   2  10        294.93        293.50         4.46 o                         
  -1   2  10        956.75        999.57         5.83 o                         
   0   2  10        229.18        251.18         3.48 o                         
   1   2  10        167.92        170.25         3.13 o                         
   2   2  10        142.79        148.64         3.08 o                         
   3   2  10        272.59        274.76         4.31 o                         
   4   2  10        410.92        429.41         5.97 o                         
   5   2  10          4.93          8.17         3.52 o                         
   6   2  10          5.75          0.00         4.90 o                         
   7   2  10         32.38         31.80         5.73 o                         
   8   2  10         12.73         11.45         6.52 o                         
  -9   3  10        101.31        112.02         6.17 o                         
  -8   3  10        290.55        261.88         6.57 o                         
  -7   3  10        124.80        126.83         4.94 o                         
  -6   3  10        362.14        373.67         6.49 o                         
  -5   3  10        164.20        183.02         4.13 o                         
  -4   3  10       3000.16       3040.17        14.61 o                         
  -3   3  10         65.87         72.79         3.19 o                         
  -2   3  10        119.58        125.73         2.94 o                         
  -1   3  10       3328.39       3343.95        12.89 o                         
   0   3  10        906.02        946.07         5.91 o                         
   1   3  10       2808.17       2804.63        12.15 o                         
   2   3  10        321.57        321.21         4.77 o                         
   3   3  10        162.80        162.33         3.81 o                         
   4   3  10        591.37        613.82         7.14 o                         
   5   3  10        491.18        501.38         9.23 o                         
   6   3  10         83.22         75.61         5.24 o                         
   7   3  10         39.82         38.12         4.63 o                         
   8   3  10        230.78        242.77         7.84 o                         
  -9   4  10          0.32          0.00         5.64 o                         
  -8   4  10         99.41        108.33         5.27 o                         
  -7   4  10        560.55        563.63        11.81 o                         
  -6   4  10         76.12         76.01         3.74 o                         
  -5   4  10         85.31         83.08         3.49 o                         
  -4   4  10         18.49         21.17         3.19 o                         
  -3   4  10       2060.82       2026.72         9.91 o                         
  -2   4  10       1218.27       1230.38         7.06 o                         
  -1   4  10        294.61        297.62         3.65 o                         
   0   4  10        124.43        121.45         2.83 o                         
   1   4  10        482.68        481.11         4.99 o                         
   2   4  10       3931.62       3941.26        16.65 o                         
   3   4  10        355.51        364.76         5.29 o                         
   4   4  10         86.44         76.63         3.91 o                         
   5   4  10        400.53        397.78         7.10 o                         
   6   4  10        332.81        328.35         7.36 o                         
   7   4  10        449.55        447.14         8.98 o                         
   8   4  10          0.12         11.98         8.66 o                         
  -9   5  10        101.52         78.86         9.41 o                         
  -8   5  10         48.15         48.79         6.20 o                         
  -7   5  10        105.61         97.84         5.66 o                         
  -6   5  10         44.27         35.16         4.18 o                         
  -5   5  10         12.26          6.85         3.73 o                         
  -4   5  10        150.04        152.06         4.51 o                         
  -3   5  10        379.57        394.49         5.98 o                         
  -2   5  10       1569.72       1512.36         7.88 o                         
  -1   5  10        143.51        150.76         3.61 o                         
   0   5  10         88.89         86.83         3.68 o                         
   1   5  10         31.36         30.43         3.62 o                         
   2   5  10          2.07          8.62         3.61 o                         
   3   5  10        976.55        939.98        10.52 o                         
   4   5  10        197.58        163.03         4.56 o                         
   5   5  10          0.67          4.71         4.20 o                         
   6   5  10         56.35         51.55         5.53 o                         
   7   5  10         49.03         42.24         5.98 o                         
  -8   6  10        153.50        153.19         7.46 o                         
  -7   6  10         40.04         59.17         5.67 o                         
  -6   6  10        805.06        842.59         9.73 o                         
  -5   6  10         29.76         36.56         4.25 o                         
  -4   6  10          0.19          5.04         3.91 o                         
  -3   6  10        520.71        515.47         9.52 o                         
  -2   6  10         20.03         26.62         2.77 o                         
  -1   6  10       2245.43       2282.02        16.37 o                         
   0   6  10         22.87         14.41         4.42 o                         
   1   6  10          2.99          0.07         3.46 o                         
   2   6  10          4.39          2.55         4.08 o                         
   3   6  10         63.40         80.60         5.55 o                         
   4   6  10        609.28        618.90         9.16 o                         
   5   6  10        107.66        112.73         5.15 o                         
   6   6  10         13.94         10.36         5.68 o                         
   7   6  10        111.26        123.46         8.34 o                         
  -8   7  10          7.98         16.08         8.72 o                         
  -7   7  10        239.20        237.45         8.42 o                         
  -6   7  10         21.54         13.01         5.00 o                         
  -5   7  10        598.41        604.88         9.10 o                         
  -4   7  10        585.89        637.76         9.15 o                         
  -3   7  10         20.01          7.32         3.71 o                         
  -2   7  10        353.52        369.81         7.05 o                         
  -1   7  10        631.76        614.87         7.63 o                         
   0   7  10        648.41        664.64         7.94 o                         
   1   7  10        114.44        131.35         4.64 o                         
   2   7  10        121.56        106.99         4.88 o                         
   3   7  10         54.03         42.66         5.31 o                         
   4   7  10        636.77        681.03         9.67 o                         
   5   7  10        142.10        138.26         4.34 o                         
   6   7  10         10.59          6.55         5.66 o                         
  -7   8  10        147.23        133.52         7.53 o                         
  -6   8  10         19.84         13.96         5.61 o                         
  -5   8  10          4.38          8.80         5.25 o                         
  -4   8  10        116.44        112.30         5.07 o                         
  -3   8  10        116.84        107.10         4.80 o                         
  -2   8  10        276.05        255.80         7.75 o                         
  -1   8  10          0.73          2.36         4.84 o                         
   0   8  10        107.29         98.65         5.07 o                         
   1   8  10        204.96        204.47         5.15 o                         
   2   8  10        234.76        215.65         6.34 o                         
   3   8  10          6.78         10.50         5.46 o                         
   4   8  10         25.50         21.42         5.68 o                         
   5   8  10        203.25        177.24         7.35 o                         
  -6   9  10         90.68         65.33         7.30 o                         
  -5   9  10        113.02        103.46         5.72 o                         
  -4   9  10         50.03         60.33         4.47 o                         
  -3   9  10         20.26         20.10         4.49 o                         
  -2   9  10        461.69        440.05         9.06 o                         
  -1   9  10        101.48        117.22         6.24 o                         
   0   9  10        112.08        103.24         6.27 o                         
   1   9  10        164.94        179.12         6.32 o                         
   2   9  10          2.88          0.00         6.34 o                         
   3   9  10         99.03         97.32         6.92 o                         
   4   9  10          0.66          0.00         6.64 o                         
   5   9  10         82.50        105.33         9.90 o                         
  -5  10  10         13.94         10.01         7.54 o                         
  -4  10  10         34.95         39.54         6.57 o                         
  -3  10  10          6.40          3.62         7.54 o                         
  -2  10  10          7.18         12.44         6.87 o                         
  -1  10  10        297.70        314.15        10.20 o                         
   0  10  10         12.60          7.18         3.91 o                         
   1  10  10          6.58          3.13         6.06 o                         
   2  10  10        135.20        150.24         7.89 o                         
   3  10  10         37.31         50.00         8.92 o                         
  -3  11  10          1.40          6.97        11.66 o                         
  -2  11  10          3.86          6.58         9.25 o                         
  -1  11  10        152.21        142.86         7.13 o                         
   0  11  10        263.84        272.85         8.92 o                         
   1  11  10          0.85         10.26         9.06 o                         
   2  11  10         12.40         13.61        12.60 o                         
  -9   1  11          5.60          5.75         5.52 o                         
  -8   1  11        388.43        396.36         9.43 o                         
  -7   1  11        496.51        512.54        10.98 o                         
  -6   1  11        624.49        666.95         8.21 o                         
  -5   1  11        473.39        478.02         6.81 o                         
  -4   1  11          9.30         11.10         2.89 o                         
  -3   1  11        184.77        175.23         4.24 o                         
  -2   1  11       1785.20       1736.15         9.15 o                         
  -1   1  11       1658.88       1794.39         8.41 o                         
   0   1  11        253.57        230.02         3.77 o                         
   1   1  11        131.71        124.48         2.92 o                         
   2   1  11        334.28        347.57         4.55 o                         
   3   1  11        608.19        587.24         5.33 o                         
   4   1  11        212.90        220.26         4.60 o                         
   5   1  11         15.92         13.28         4.65 o                         
   6   1  11        122.86        137.69         5.08 o                         
   7   1  11        311.32        299.46         6.86 o                         
   8   1  11         38.31         37.27         7.30 o                         
  -9   2  11         14.54          8.00         6.37 o                         
  -8   2  11        781.84        804.68        10.46 o                         
  -7   2  11        234.23        264.63         6.31 o                         
  -6   2  11         92.12         91.41         4.15 o                         
  -5   2  11        372.12        366.36         6.03 o                         
  -4   2  11        321.00        309.27         5.13 o                         
  -3   2  11        647.37        650.01         6.09 o                         
  -2   2  11       1272.07       1320.71         7.88 o                         
  -1   2  11       1076.44       1024.03         5.99 o                         
   0   2  11        622.96        601.84         4.56 o                         
   1   2  11       1926.05       1898.63         8.90 o                         
   2   2  11          3.76          0.00         2.62 o                         
   3   2  11        207.66        208.58         4.08 o                         
   4   2  11       1247.67       1299.06         8.69 o                         
   5   2  11        692.53        656.37         8.39 o                         
   6   2  11        336.94        334.69         6.88 o                         
   7   2  11         34.31         30.95         5.78 o                         
   8   2  11         62.79         63.10         7.22 o                         
  -9   3  11          0.10          3.23         6.65 o                         
  -8   3  11         88.40         90.84         5.49 o                         
  -7   3  11        138.87        144.27         4.78 o                         
  -6   3  11        261.86        264.74         5.90 o                         
  -5   3  11          3.57          0.00         2.88 o                         
  -4   3  11          5.96          9.10         3.55 o                         
  -3   3  11        139.36        143.89         3.96 o                         
  -2   3  11        946.38        896.15         6.16 o                         
  -1   3  11        457.02        458.62         4.51 o                         
   0   3  11          0.10          0.00         2.34 o                         
   1   3  11        157.53        153.75         3.22 o                         
   2   3  11       1084.89       1066.60         8.04 o                         
   3   3  11        113.80        106.65         3.67 o                         
   4   3  11        178.97        156.88         4.65 o                         
   5   3  11         43.56         36.77         4.15 o                         
   6   3  11         90.48         76.49         5.54 o                         
   7   3  11         97.54         89.67         6.40 o                         
  -9   4  11         66.57         74.70         6.38 o                         
  -8   4  11         40.81         40.26         5.00 o                         
  -7   4  11         17.73         12.19         3.64 o                         
  -6   4  11          7.64         11.20         3.52 o                         
  -5   4  11         14.58         16.38         3.56 o                         
  -4   4  11       1271.41       1301.42        10.03 o                         
  -3   4  11          6.91          0.28         3.47 o                         
  -2   4  11        383.99        378.88         4.62 o                         
  -1   4  11         49.44         48.14         2.31 o                         
   0   4  11        414.93        406.74         4.34 o                         
   1   4  11       2931.92       3024.84        15.48 o                         
   2   4  11        246.43        242.95         4.37 o                         
   3   4  11        299.40        296.27         5.50 o                         
   4   4  11         46.21         46.28         3.89 o                         
   5   4  11          2.22          0.00         4.28 o                         
   6   4  11        471.42        517.22         9.28 o                         
   7   4  11          5.77         18.29         7.79 o                         
  -9   5  11         18.17          1.16         9.32 o                         
  -8   5  11         29.01         24.56         6.37 o                         
  -7   5  11        213.42        196.72         6.18 o                         
  -6   5  11         25.99         22.81         4.08 o                         
  -5   5  11        794.17        847.10         8.25 o                         
  -4   5  11         80.64         71.49         3.92 o                         
  -3   5  11          7.93          6.57         3.01 o                         
  -2   5  11       1630.31       1621.81        11.80 o                         
  -1   5  11        582.02        583.23         6.85 o                         
   0   5  11        184.20        191.76         4.75 o                         
   1   5  11        497.09        487.29         7.55 o                         
   2   5  11        328.14        320.07         7.05 o                         
   3   5  11       1220.67       1226.89        12.10 o                         
   4   5  11        177.23        200.39         5.99 o                         
   5   5  11         27.21         18.10         4.85 o                         
   6   5  11        100.25        107.74         5.61 o                         
   7   5  11        230.11        227.48         9.01 o                         
  -8   6  11         14.88         32.01         7.07 o                         
  -7   6  11        118.13        107.96         5.99 o                         
  -6   6  11         78.49         61.09         5.02 o                         
  -5   6  11         54.02         44.70         4.15 o                         
  -4   6  11        445.09        445.29         7.19 o                         
  -3   6  11         84.50         82.64         3.87 o                         
  -2   6  11          8.55          9.45         2.62 o                         
  -1   6  11        698.72        659.86        10.33 o                         
   0   6  11        205.75        201.24         5.45 o                         
   1   6  11        898.46        862.88         8.70 o                         
   2   6  11         57.04         71.56         4.75 o                         
   3   6  11         22.48         22.92         4.90 o                         
   4   6  11        357.31        362.88         6.44 o                         
   5   6  11        109.54        105.27         5.21 o                         
   6   6  11         79.89         69.83         5.84 o                         
  -8   7  11         14.11         22.01         8.67 o                         
  -7   7  11          3.17          0.00         6.10 o                         
  -6   7  11          5.90          1.97         5.05 o                         
  -5   7  11         17.00          8.07         5.23 o                         
  -4   7  11         22.59         26.05         4.37 o                         
  -3   7  11         20.09         17.10         3.50 o                         
  -2   7  11          2.09          7.15         4.03 o                         
  -1   7  11          8.64         15.95         4.04 o                         
   0   7  11         77.13         88.43         4.51 o                         
   1   7  11         20.90         15.58         3.91 o                         
   2   7  11          9.81          1.22         4.58 o                         
   3   7  11          0.69          0.00         5.15 o                         
   4   7  11         47.34         47.58         6.32 o                         
   5   7  11         89.73         95.90         4.86 o                         
   6   7  11         45.48         30.52         7.90 o                         
  -7   8  11          6.57          7.54         8.71 o                         
  -6   8  11         70.49         76.41         6.02 o                         
  -5   8  11         12.92          9.19         7.07 o                         
  -4   8  11        245.04        254.71         5.98 o                         
  -3   8  11         31.73         18.71         4.19 o                         
  -2   8  11         45.51         57.85         4.32 o                         
  -1   8  11         51.49         59.66         4.80 o                         
   0   8  11          2.19          0.00         4.71 o                         
   1   8  11        636.66        700.37         8.43 o                         
   2   8  11          2.55          0.00         5.74 o                         
   3   8  11         84.60         84.42         6.44 o                         
   4   8  11        126.65        131.44         6.43 o                         
   5   8  11         15.39         16.46         7.69 o                         
  -6   9  11          4.04          0.00         8.46 o                         
  -5   9  11        405.35        430.64         9.83 o                         
  -4   9  11          0.04          1.92         6.15 o                         
  -3   9  11        155.26        132.98         6.47 o                         
  -2   9  11        252.35        259.10         8.30 o                         
  -1   9  11         18.94         28.58         5.28 o                         
   0   9  11        108.49        109.22         6.01 o                         
   1   9  11         14.44         16.89         5.51 o                         
   2   9  11        349.05        316.72         7.71 o                         
   3   9  11         74.48         86.27         7.17 o                         
   4   9  11         54.52         50.67         8.13 o                         
  -4  10  11        156.49        164.48        12.33 o                         
  -3  10  11          6.19          0.00        12.02 o                         
  -2  10  11        102.54        101.50        10.11 o                         
  -1  10  11          1.38          0.00         5.70 o                         
   0  10  11         46.13         23.20         5.13 o                         
   1  10  11          0.97         14.98         6.57 o                         
   2  10  11          4.84          0.00         8.37 o                         
   3  10  11        264.24        241.23        10.70 o                         
  -2  11  11          4.32          1.07        16.69 o                         
  -1  11  11          5.83         16.94         9.03 o                         
   0  11  11         53.61         71.12        11.80 o                         
  -9   0  12         38.28         41.60        10.49 o                         
  -8   0  12          4.01         11.95         6.87 o                         
  -7   0  12         30.25         21.46         6.31 o                         
  -6   0  12         70.15         68.56         6.03 o                         
  -5   0  12       1697.99       1762.66        17.37 o                         
  -4   0  12        259.44        239.89         9.35 o                         
  -3   0  12        265.41        264.02         7.61 o                         
  -2   0  12        973.73        913.79        11.89 o                         
  -1   0  12        523.59        511.89         7.14 o                         
   0   0  12       1893.47       1827.63        12.36 o                         
   1   0  12       1070.66       1057.72         9.23 o                         
   2   0  12        284.26        279.56         6.35 o                         
   3   0  12       2012.39       1977.44        15.89 o                         
   4   0  12        161.19        188.27         6.75 o                         
   5   0  12        708.06        648.28        11.02 o                         
   6   0  12        178.48        189.18        10.09 o                         
   7   0  12        139.25        118.72         7.86 o                         
  -9   1  12         10.16         18.11         7.27 o                         
  -8   1  12        219.34        200.52         6.55 o                         
  -7   1  12         59.95         55.99         4.68 o                         
  -6   1  12        210.22        228.69         5.45 o                         
  -5   1  12         74.70         72.30         4.25 o                         
  -4   1  12        435.47        426.75         5.87 o                         
  -3   1  12        696.53        724.48         6.27 o                         
  -2   1  12          2.15          0.00         2.75 o                         
  -1   1  12         58.44         59.50         2.73 o                         
   0   1  12        286.53        265.43         4.28 o                         
   1   1  12       1661.96       1665.82         8.38 o                         
   2   1  12         23.04         23.25         2.87 o                         
   3   1  12         97.32         97.50         3.60 o                         
   4   1  12         57.99         52.31         4.02 o                         
   5   1  12        191.37        196.34         7.01 o                         
   6   1  12        137.03        159.37         5.83 o                         
   7   1  12         15.23         17.66         5.86 o                         
  -9   2  12          1.30          3.22         5.20 o                         
  -8   2  12        315.64        330.55         7.29 o                         
  -7   2  12        225.80        216.23         5.47 o                         
  -6   2  12         96.10         91.81         4.65 o                         
  -5   2  12          3.99          0.00         3.88 o                         
  -4   2  12         86.57         80.80         3.85 o                         
  -3   2  12        922.45        966.75         7.51 o                         
  -2   2  12        330.71        346.64         5.29 o                         
  -1   2  12         36.98         43.73         2.60 o                         
   0   2  12          4.82          0.00         2.39 o                         
   1   2  12         27.84         26.44         2.85 o                         
   2   2  12        108.49        114.01         3.36 o                         
   3   2  12        145.83        161.60         4.09 o                         
   4   2  12         47.15         55.40         4.14 o                         
   5   2  12         31.99         33.18         4.17 o                         
   6   2  12          0.26          3.69         5.20 o                         
   7   2  12          0.29          1.56         5.92 o                         
  -9   3  12          3.58         10.36         5.76 o                         
  -8   3  12        328.47        334.32         6.77 o                         
  -7   3  12          5.05          2.27         3.95 o                         
  -6   3  12        609.53        606.35         7.95 o                         
  -5   3  12         58.60         61.77         4.48 o                         
  -4   3  12         18.66         17.84         4.00 o                         
  -3   3  12        635.32        636.46         7.39 o                         
  -2   3  12        247.84        268.94         4.60 o                         
  -1   3  12         47.79         51.43         2.83 o                         
   0   3  12        426.61        408.50         4.90 o                         
   1   3  12       1427.92       1456.66         8.57 o                         
   2   3  12         16.31         15.78         3.37 o                         
   3   3  12        245.36        275.47         5.43 o                         
   4   3  12        417.00        414.33         7.80 o                         
   5   3  12        180.67        178.38         5.38 o                         
   6   3  12        616.52        639.03        10.76 o                         
   7   3  12          9.07          0.00         6.45 o                         
  -9   4  12         33.19         28.62        11.77 o                         
  -8   4  12          0.17          2.21         5.35 o                         
  -7   4  12         87.89         80.68         4.31 o                         
  -6   4  12         82.31         84.23         4.01 o                         
  -5   4  12       1077.92       1068.51        11.85 o                         
  -4   4  12          2.24          4.59         4.16 o                         
  -3   4  12          3.97          0.47         3.65 o                         
  -2   4  12        496.63        469.39         5.74 o                         
  -1   4  12         56.34         55.15         2.55 o                         
   0   4  12       1009.01       1010.83         8.31 o                         
   1   4  12        151.09        127.56         3.60 o                         
   2   4  12         40.40         32.96         3.25 o                         
   3   4  12        250.84        265.49         5.48 o                         
   4   4  12         26.80         31.28         4.40 o                         
   5   4  12         14.72         22.08         4.92 o                         
   6   4  12        160.17        148.77         6.29 o                         
   7   4  12        115.40        101.47        10.76 o                         
  -8   5  12         11.48         10.62         7.17 o                         
  -7   5  12          4.89         11.82         4.52 o                         
  -6   5  12          0.08          0.95         4.17 o                         
  -5   5  12          1.08          0.15         3.55 o                         
  -4   5  12        517.88        489.63         8.82 o                         
  -3   5  12         18.65         17.25         2.76 o                         
  -2   5  12         76.88         86.47         3.23 o                         
  -1   5  12          7.54          3.96         3.82 o                         
   0   5  12         53.07         41.34         4.71 o                         
   1   5  12         29.98         24.65         4.39 o                         
   2   5  12          2.11          0.00         4.41 o                         
   3   5  12        303.33        304.63         7.01 o                         
   4   5  12         72.52         70.91         4.49 o                         
   5   5  12         83.28         78.80         5.20 o                         
   6   5  12         14.26         19.66         5.91 o                         
  -8   6  12        359.82        334.16        11.03 o                         
  -7   6  12        184.37        180.12         6.03 o                         
  -6   6  12         46.43         46.44         5.06 o                         
  -5   6  12         13.54          0.00         4.23 o                         
  -4   6  12          3.66          4.15         3.63 o                         
  -3   6  12        927.33        937.91         7.73 o                         
  -2   6  12        882.48        889.02         7.75 o                         
  -1   6  12        190.60        203.33         5.76 o                         
   0   6  12         83.90        100.80         4.43 o                         
   1   6  12         37.13         40.21         4.69 o                         
   2   6  12        287.06        285.21         6.44 o                         
   3   6  12        480.29        529.21         9.11 o                         
   4   6  12        130.32        141.51         5.18 o                         
   5   6  12        111.91        122.26         5.72 o                         
   6   6  12          3.17          4.28         6.78 o                         
  -7   7  12         98.69        106.28         6.86 o                         
  -6   7  12          6.59          8.07         5.42 o                         
  -5   7  12        125.36        110.58         5.36 o                         
  -4   7  12         41.99         36.85         4.38 o                         
  -3   7  12        651.94        630.84         8.14 o                         
  -2   7  12        626.43        669.96         8.37 o                         
  -1   7  12         43.37         33.23         4.52 o                         
   0   7  12        168.10        164.52         4.77 o                         
   1   7  12        467.59        448.74         7.90 o                         
   2   7  12        392.40        430.64         8.14 o                         
   3   7  12        125.13        130.21         6.46 o                         
   4   7  12        230.51        226.28         7.87 o                         
   5   7  12         33.99         21.88         7.77 o                         
  -6   8  12         53.00         55.63         6.63 o                         
  -5   8  12         10.91          3.32         5.93 o                         
  -4   8  12          0.19          9.06         4.03 o                         
  -3   8  12         99.36         83.96         5.49 o                         
  -2   8  12        433.27        411.81         8.88 o                         
  -1   8  12        106.99        110.34         5.08 o                         
   0   8  12          3.80          6.38         4.93 o                         
   1   8  12         17.37         15.55         4.98 o                         
   2   8  12        298.03        293.91         7.43 o                         
   3   8  12         96.51         83.94         6.60 o                         
   4   8  12        175.73        172.07         7.52 o                         
  -5   9  12          2.08          6.23         6.15 o                         
  -4   9  12         82.07         70.75         7.31 o                         
  -3   9  12        197.53        203.74         7.99 o                         
  -2   9  12         84.15         96.09         5.87 o                         
  -1   9  12         86.65         89.97         5.70 o                         
   0   9  12         80.39         80.16         5.91 o                         
   1   9  12          8.66          7.95         5.16 o                         
   2   9  12          2.46          0.00         6.49 o                         
   3   9  12        180.08        181.46         8.92 o                         
  -4  10  12         12.37         11.34         9.78 o                         
  -3  10  12         74.04         75.75        10.94 o                         
  -2  10  12        131.38        139.55        11.41 o                         
  -1  10  12         29.76         32.40         7.99 o                         
   0  10  12        152.29        163.03         7.06 o                         
   1  10  12          0.64          0.00         7.86 o                         
   2  10  12         24.76         17.53        11.91 o                         
  -9   1  13         83.18         97.77         6.34 o                         
  -8   1  13        121.39        114.94         5.80 o                         
  -7   1  13         57.80         49.35         4.99 o                         
  -6   1  13         25.05         21.46         4.61 o                         
  -5   1  13         27.19         25.90         4.09 o                         
  -4   1  13        219.46        224.21         5.63 o                         
  -3   1  13        281.50        324.08         6.01 o                         
  -2   1  13        564.19        542.66         6.32 o                         
  -1   1  13        313.19        330.62         5.06 o                         
   0   1  13        805.62        846.63         6.68 o                         
   1   1  13         71.21         73.67         3.32 o                         
   2   1  13         66.08         75.53         3.66 o                         
   3   1  13        662.14        676.08         6.95 o                         
   4   1  13         69.95         84.58         4.16 o                         
   5   1  13        336.30        342.57         7.69 o                         
   6   1  13         56.00         46.51         5.57 o                         
   7   1  13         11.24          2.81         6.14 o                         
  -9   2  13         29.20          9.79         7.03 o                         
  -8   2  13        745.83        735.74        14.66 o                         
  -7   2  13         42.98         45.39         5.26 o                         
  -6   2  13        241.19        255.20         6.47 o                         
  -5   2  13         79.85         74.52         5.15 o                         
  -4   2  13          4.05          3.04         3.62 o                         
  -3   2  13       3411.93       3441.18        19.98 o                         
  -2   2  13        119.75        145.25         3.74 o                         
  -1   2  13        295.97        297.43         4.68 o                         
   0   2  13       1301.28       1297.45         7.78 o                         
   1   2  13        189.88        185.96         4.88 o                         
   2   2  13       1122.97       1170.16         9.34 o                         
   3   2  13        213.14        220.33         5.18 o                         
   4   2  13         29.77         23.90         4.05 o                         
   5   2  13        324.30        304.26         6.31 o                         
   6   2  13        244.56        240.69         7.23 o                         
   7   2  13         22.32         12.53         6.86 o                         
  -9   3  13        119.71        141.31        10.64 o                         
  -8   3  13         32.80         35.63         6.34 o                         
  -7   3  13        171.33        158.09         5.86 o                         
  -6   3  13         12.54         11.62         4.07 o                         
  -5   3  13        228.00        203.64         8.16 o                         
  -4   3  13        268.57        244.62         5.81 o                         
  -3   3  13         18.95         25.94         4.14 o                         
  -2   3  13        486.08        454.76         6.10 o                         
  -1   3  13          4.16          1.41         3.00 o                         
   0   3  13        528.68        528.81         7.45 o                         
   1   3  13         37.00         35.80         3.49 o                         
   2   3  13         66.92         76.70         4.00 o                         
   3   3  13        401.17        403.26         6.22 o                         
   4   3  13         58.96         38.17         4.49 o                         
   5   3  13         33.78         34.73         4.69 o                         
   6   3  13         61.09         58.76         6.10 o                         
  -8   4  13          4.25          3.38         6.07 o                         
  -7   4  13          3.07          0.00         5.05 o                         
  -6   4  13        521.25        556.34         8.38 o                         
  -5   4  13         50.03         43.55         4.91 o                         
  -4   4  13         66.69         68.10         5.17 o                         
  -3   4  13        104.97        116.94         4.54 o                         
  -2   4  13         17.19         13.32         3.26 o                         
  -1   4  13       1192.44       1248.54         7.39 o                         
   0   4  13         20.21         18.98         2.44 o                         
   1   4  13         28.51         27.88         2.96 o                         
   2   4  13          3.11          0.00         3.48 o                         
   3   4  13        112.46        116.18         4.49 o                         
   4   4  13        232.85        227.48         5.59 o                         
   5   4  13          0.40          8.05         5.01 o                         
   6   4  13         75.74         91.41         6.20 o                         
  -8   5  13          2.23          5.71         6.83 o                         
  -7   5  13         41.49         50.38         4.95 o                         
  -6   5  13        178.40        171.09         5.23 o                         
  -5   5  13        118.66        127.46         4.92 o                         
  -4   5  13        288.07        306.23         6.70 o                         
  -3   5  13        157.65        161.67         5.63 o                         
  -2   5  13         20.15         10.99         3.25 o                         
  -1   5  13        674.61        682.19         8.19 o                         
   0   5  13        476.94        489.23         8.16 o                         
   1   5  13        133.89        145.78         5.39 o                         
   2   5  13         42.98         37.61         5.04 o                         
   3   5  13        663.53        658.55         9.10 o                         
   4   5  13        292.23        300.09         6.22 o                         
   5   5  13        319.20        288.07         7.11 o                         
   6   5  13          2.06          8.26         7.41 o                         
  -7   6  13        144.31        146.42         6.13 o                         
  -6   6  13         89.14        101.67         4.83 o                         
  -5   6  13          7.68          4.22         5.14 o                         
  -4   6  13        119.86        120.77         5.63 o                         
  -3   6  13        387.65        386.09         7.46 o                         
  -2   6  13         86.29         91.34         5.09 o                         
  -1   6  13          2.08          0.00         4.19 o                         
   0   6  13         27.31         16.69         3.96 o                         
   1   6  13        494.40        477.89         8.40 o                         
   2   6  13        141.76        158.39         6.37 o                         
   3   6  13          0.80          6.84         6.03 o                         
   4   6  13         93.23         80.65         6.79 o                         
   5   6  13        106.81         81.59         5.96 o                         
  -7   7  13         28.03         25.62         9.17 o                         
  -6   7  13          7.40          0.00         5.38 o                         
  -5   7  13          6.71         12.70         4.98 o                         
  -4   7  13          0.20          1.86         4.87 o                         
  -3   7  13        353.36        323.78         5.71 o                         
  -2   7  13        113.02        111.84         5.06 o                         
  -1   7  13         78.85         67.37         5.03 o                         
   0   7  13         11.22          9.81         4.50 o                         
   1   7  13         23.05         16.37         4.93 o                         
   2   7  13        300.48        290.33         7.05 o                         
   3   7  13         35.83         34.24         6.47 o                         
   4   7  13         38.51         27.06         7.47 o                         
   5   7  13        121.17        144.14        10.79 o                         
  -6   8  13        298.85        297.12        12.72 o                         
  -5   8  13         54.16         51.60         6.03 o                         
  -4   8  13         40.45         34.53         3.68 o                         
  -3   8  13         74.09         90.86         5.98 o                         
  -2   8  13          4.89          0.00         5.14 o                         
  -1   8  13        416.49        448.29         8.57 o                         
   0   8  13         52.18         50.32         5.26 o                         
   1   8  13          4.95          0.00         5.37 o                         
   2   8  13        156.08        174.57         6.35 o                         
   3   8  13         51.92         67.24         7.83 o                         
   4   8  13         64.49         85.40        10.24 o                         
  -5   9  13        104.92        111.52         9.09 o                         
  -4   9  13         17.29         24.50         6.40 o                         
  -3   9  13          6.68          0.00         8.81 o                         
  -2   9  13          1.77          5.37         6.50 o                         
  -1   9  13         18.60         17.21         6.34 o                         
   0   9  13        320.56        321.37         7.26 o                         
   1   9  13          1.43          1.16         6.82 o                         
   2   9  13          4.60          6.14         7.61 o                         
  -2  10  13         71.12         46.21        15.87 o                         
  -1  10  13         22.26         33.52         7.67 o                         
   0  10  13          5.67          0.00         8.75 o                         
  -9   0  14         40.25         34.57        11.60 o                         
  -8   0  14         86.20         82.30        12.93 o                         
  -7   0  14        591.39        631.46        16.84 o                         
  -6   0  14        250.62        223.47        13.92 o                         
  -5   0  14        499.69        472.15         9.89 o                         
  -4   0  14        751.44        747.08        14.97 o                         
  -3   0  14        646.94        683.59        13.00 o                         
  -2   0  14        784.26        821.28        12.72 o                         
  -1   0  14       1334.43       1252.61        13.48 o                         
   0   0  14        586.24        609.32         9.35 o                         
   1   0  14        584.47        564.98        11.31 o                         
   2   0  14         50.55         64.00         5.32 o                         
   3   0  14         34.77         41.28         6.00 o                         
   4   0  14        310.08        357.36         9.52 o                         
   5   0  14        419.77        373.45        16.15 o                         
   6   0  14         15.75         13.20         8.32 o                         
  -9   1  14          2.87          4.99         7.83 o                         
  -8   1  14          3.15          4.60         5.21 o                         
  -7   1  14         53.08         46.93         5.76 o                         
  -6   1  14        340.96        358.65         7.39 o                         
  -5   1  14          9.58          5.81         5.22 o                         
  -4   1  14         80.58         75.45         4.73 o                         
  -3   1  14         18.03         10.44         4.65 o                         
  -2   1  14         53.38         41.31         3.71 o                         
  -1   1  14        691.94        717.49         6.55 o                         
   0   1  14        128.00        122.16         3.94 o                         
   1   1  14          1.94          0.00         3.53 o                         
   2   1  14         77.72         81.94         4.12 o                         
   3   1  14        180.19        174.92         4.52 o                         
   4   1  14         13.03         22.44         4.51 o                         
   5   1  14        188.02        177.37         5.98 o                         
   6   1  14         73.29         67.03         5.74 o                         
  -8   2  14         23.67         28.78         6.07 o                         
  -7   2  14         25.04         17.86         5.08 o                         
  -6   2  14          3.66          0.00         5.17 o                         
  -5   2  14        141.00        141.86         5.87 o                         
  -4   2  14        376.42        391.65         6.98 o                         
  -3   2  14         93.85        114.23         4.08 o                         
  -2   2  14          9.40          1.16         3.45 o                         
  -1   2  14          0.05          0.00         2.93 o                         
   0   2  14         35.46         32.01         3.65 o                         
   1   2  14        217.56        222.62         5.02 o                         
   2   2  14         10.26         20.72         3.78 o                         
   3   2  14          5.68          0.86         3.68 o                         
   4   2  14          8.33          3.69         4.21 o                         
   5   2  14          8.81         10.67         4.55 o                         
   6   2  14         10.79          8.11         5.96 o                         
  -8   3  14          3.01         16.10         7.84 o                         
  -7   3  14         45.39         51.81         5.33 o                         
  -6   3  14        145.95        156.36         5.45 o                         
  -5   3  14          2.15          2.51         5.02 o                         
  -4   3  14         17.40         21.53         4.72 o                         
  -3   3  14        515.78        508.34         8.05 o                         
  -2   3  14        159.18        158.53         4.13 o                         
  -1   3  14       1752.07       1817.98        10.66 o                         
   0   3  14        185.71        165.44         4.61 o                         
   1   3  14         91.77         97.36         4.11 o                         
   2   3  14        929.62        960.05         9.20 o                         
   3   3  14        195.04        200.37         4.55 o                         
   4   3  14        527.16        550.06         8.16 o                         
   5   3  14         90.80         89.63         5.05 o                         
   6   3  14         29.88         24.25         6.11 o                         
  -8   4  14         17.04         15.66         6.39 o                         
  -7   4  14        235.16        228.71         8.06 o                         
  -6   4  14         50.32         42.19         5.08 o                         
  -5   4  14         55.62         54.37         5.45 o                         
  -4   4  14        226.65        232.91         5.81 o                         
  -3   4  14         12.83          7.81         4.13 o                         
  -2   4  14         16.34         25.18         3.94 o                         
  -1   4  14        733.33        672.33         7.49 o                         
   0   4  14        601.04        593.54         6.18 o                         
   1   4  14        167.07        168.33         4.30 o                         
   2   4  14          4.20          0.00         3.35 o                         
   3   4  14        135.79        131.50         5.05 o                         
   4   4  14        293.76        282.54         6.50 o                         
   5   4  14        223.67        215.69         5.97 o                         
   6   4  14          0.77          0.00         7.19 o                         
  -7   5  14         21.48         16.96         5.28 o                         
  -6   5  14         65.39         65.46         5.03 o                         
  -5   5  14         40.94         36.23         5.03 o                         
  -4   5  14        193.76        184.60         6.42 o                         
  -3   5  14          1.75          7.96         4.06 o                         
  -2   5  14        320.51        286.48         4.85 o                         
  -1   5  14          3.78          8.60         2.73 o                         
   0   5  14          6.49          0.00         4.37 o                         
   1   5  14        361.56        346.94         7.23 o                         
   2   5  14         49.05         38.29         5.45 o                         
   3   5  14        160.14        146.34         5.35 o                         
   4   5  14         20.98         34.91         4.96 o                         
   5   5  14          6.19         14.41         6.20 o                         
  -7   6  14          8.02          3.29         7.65 o                         
  -6   6  14          0.51          0.00         5.49 o                         
  -5   6  14        268.63        265.69         6.80 o                         
  -4   6  14        530.17        583.39         8.91 o                         
  -3   6  14         39.83         59.36         3.80 o                         
  -2   6  14         15.16         12.40         4.85 o                         
  -1   6  14         14.15         18.47         4.38 o                         
   0   6  14         57.30         44.14         5.12 o                         
   1   6  14        340.72        354.97         7.88 o                         
   2   6  14         22.14         18.05         5.50 o                         
   3   6  14          1.08          0.00         6.79 o                         
   4   6  14          8.15          9.15         7.56 o                         
   5   6  14         34.55         38.36         9.42 o                         
  -6   7  14         25.14         29.90         7.51 o                         
  -5   7  14         69.17         79.68         6.91 o                         
  -4   7  14         79.36         92.23         5.29 o                         
  -3   7  14        246.39        234.79         7.30 o                         
  -2   7  14          4.63          0.00         4.85 o                         
  -1   7  14        161.21        165.59         5.56 o                         
   0   7  14          0.16          0.00         4.40 o                         
   1   7  14          7.26         12.87         5.50 o                         
   2   7  14        632.42        670.92        15.77 o                         
   3   7  14          3.97          0.00         6.64 o                         
   4   7  14        108.09        104.39        12.92 o                         
  -5   8  14         29.01         28.15         5.27 o                         
  -4   8  14        199.87        191.22         8.85 o                         
  -3   8  14         15.69         10.68         6.50 o                         
  -2   8  14         20.39         21.30         5.62 o                         
  -1   8  14          9.27          5.46         5.24 o                         
   0   8  14        183.15        171.16         5.84 o                         
   1   8  14          7.67          0.00         6.10 o                         
   2   8  14          0.46          0.00         7.23 o                         
   3   8  14        119.68        113.16         9.07 o                         
  -4   9  14         74.28         79.91         9.28 o                         
  -3   9  14         24.23         13.38         7.96 o                         
  -2   9  14         55.36         52.61         6.99 o                         
  -1   9  14         71.51         82.16         6.56 o                         
   0   9  14          1.44          4.14         6.20 o                         
   1   9  14         82.33         57.65         8.47 o                         
  -8   1  15         15.00         13.55         8.27 o                         
  -7   1  15         11.29         13.75         6.65 o                         
  -6   1  15          2.70          5.70         6.83 o                         
  -5   1  15         29.93         27.63         4.77 o                         
  -4   1  15        337.80        335.29         7.85 o                         
  -3   1  15          3.80          9.69         5.27 o                         
  -2   1  15         44.72         53.14         3.59 o                         
  -1   1  15        117.91        110.29         3.54 o                         
   0   1  15          5.30          1.64         3.61 o                         
   1   1  15        598.88        603.89         7.48 o                         
   2   1  15          8.86          2.49         3.76 o                         
   3   1  15         65.13         71.66         4.52 o                         
   4   1  15        201.19        192.91         5.78 o                         
   5   1  15         49.40         40.56         5.71 o                         
   6   1  15        151.52        140.45         7.42 o                         
  -8   2  15         15.24          8.40         8.12 o                         
  -7   2  15         21.88         22.88         5.89 o                         
  -6   2  15          2.76          0.00         5.11 o                         
  -5   2  15        876.47        885.59        10.39 o                         
  -4   2  15          2.74          0.00         3.50 o                         
  -3   2  15          1.07          0.00         3.48 o                         
  -2   2  15        406.09        386.86         7.40 o                         
  -1   2  15        302.07        294.00         6.42 o                         
   0   2  15         46.54         43.63         4.13 o                         
   1   2  15         27.55         45.97         4.05 o                         
   2   2  15        385.69        372.78         7.06 o                         
   3   2  15        242.36        227.49         5.47 o                         
   4   2  15        180.41        194.28         5.40 o                         
   5   2  15         37.79         21.45         5.22 o                         
   6   2  15          1.92          0.00         7.47 o                         
  -8   3  15         16.72         24.76         6.79 o                         
  -7   3  15          0.62          0.00         6.15 o                         
  -6   3  15         30.91         31.73         4.99 o                         
  -5   3  15         83.18         63.19         5.42 o                         
  -4   3  15        181.10        184.36         6.93 o                         
  -3   3  15         31.29         35.50         4.12 o                         
  -2   3  15         12.36          8.60         3.93 o                         
  -1   3  15          1.13          5.85         3.08 o                         
   0   3  15        165.29        157.14         4.83 o                         
   1   3  15         47.10         41.60         3.99 o                         
   2   3  15          0.31          0.40         4.32 o                         
   3   3  15          3.57          0.00         4.06 o                         
   4   3  15         17.92         15.93         4.69 o                         
   5   3  15         30.11         31.12         5.13 o                         
  -7   4  15         36.98         36.47         6.09 o                         
  -6   4  15          2.62          0.00         5.31 o                         
  -5   4  15         25.92         12.85         5.34 o                         
  -4   4  15         59.16         61.60         4.84 o                         
  -3   4  15         37.64         37.53         4.54 o                         
  -2   4  15          0.50          4.15         3.56 o                         
  -1   4  15        379.93        429.18         6.28 o                         
   0   4  15         48.68         32.61         3.15 o                         
   1   4  15         58.69         63.54         3.61 o                         
   2   4  15         21.62         16.75         3.86 o                         
   3   4  15          5.58          4.63         4.29 o                         
   4   4  15        307.34        354.07         7.11 o                         
   5   4  15         14.15         23.92         5.61 o                         
  -7   5  15         79.59         97.07         8.36 o                         
  -6   5  15         40.83         36.48         5.40 o                         
  -5   5  15          9.31          9.63         5.24 o                         
  -4   5  15        353.15        322.19         7.00 o                         
  -3   5  15        172.76        188.51         5.22 o                         
  -2   5  15        370.29        405.04         8.85 o                         
  -1   5  15        204.09        183.43         4.28 o                         
   0   5  15         56.66         53.77         5.12 o                         
   1   5  15        743.78        771.95         9.72 o                         
   2   5  15         75.14         92.38         6.68 o                         
   3   5  15        125.94        130.57         5.06 o                         
   4   5  15        101.88        106.59         6.03 o                         
   5   5  15         21.24         34.57         8.15 o                         
  -6   6  15         48.19         42.55         7.15 o                         
  -5   6  15         13.63          6.69         5.85 o                         
  -4   6  15          0.09         10.49         5.40 o                         
  -3   6  15        161.09        138.50         4.83 o                         
  -2   6  15         28.09         16.47         5.62 o                         
  -1   6  15        263.28        264.28         6.33 o                         
   0   6  15         16.49         18.59         5.17 o                         
   1   6  15         46.11         42.29         5.64 o                         
   2   6  15        208.37        215.98         7.13 o                         
   3   6  15         20.51         13.76         7.13 o                         
   4   6  15         48.15         43.99         9.79 o                         
  -6   7  15          1.67          8.00         9.03 o                         
  -5   7  15        142.32        126.56         6.42 o                         
  -4   7  15          0.34          3.47         5.27 o                         
  -3   7  15         21.67         23.80         6.92 o                         
  -2   7  15         27.92         40.06         5.64 o                         
  -1   7  15         11.56          9.91         5.05 o                         
   0   7  15        112.41        108.37         6.20 o                         
   1   7  15         27.87         51.93         7.76 o                         
   2   7  15          1.64          0.00         6.38 o                         
   3   7  15        143.60        160.74        12.45 o                         
  -4   8  15         24.78         28.00        10.87 o                         
  -3   8  15         10.73          7.71         4.95 o                         
  -2   8  15        172.07        172.69         9.73 o                         
  -1   8  15        152.49        181.29         6.93 o                         
   0   8  15         61.99         70.36         6.70 o                         
   1   8  15         65.11         73.28         7.23 o                         
   2   8  15         25.58         28.70         9.31 o                         
  -2   9  15         35.98         71.67         9.96 o                         
  -1   9  15         81.70         75.54         7.79 o                         
  -8   0  16        120.18        128.23        12.29 o                         
  -7   0  16         60.86         61.12        10.49 o                         
  -6   0  16          1.29          0.00         9.92 o                         
  -5   0  16          7.64          8.93         7.11 o                         
  -4   0  16          9.66          0.00         8.31 o                         
  -3   0  16        717.64        701.79        14.38 o                         
  -2   0  16        331.10        398.37        16.89 o                         
  -1   0  16         88.77         73.80         5.26 o                         
   0   0  16          9.30         14.46         5.34 o                         
   1   0  16        864.65        846.73        10.88 o                         
   2   0  16         79.32         93.28         6.00 o                         
   3   0  16        343.39        361.98        10.67 o                         
   4   0  16        160.30        138.51         8.34 o                         
   5   0  16          2.27          0.00         8.66 o                         
  -8   1  16         24.22         16.04         9.28 o                         
  -7   1  16        196.06        201.07         9.43 o                         
  -6   1  16          1.92          0.00         7.54 o                         
  -5   1  16         44.84         35.29         5.34 o                         
  -4   1  16          3.63          0.00         5.49 o                         
  -3   1  16          0.55          0.00         5.21 o                         
  -2   1  16        795.47        770.85         9.77 o                         
  -1   1  16         61.99         62.35         3.28 o                         
   0   1  16         27.15         19.95         3.72 o                         
   1   1  16          3.96          1.49         3.91 o                         
   2   1  16         27.98         25.91         4.02 o                         
   3   1  16        336.89        299.94         6.08 o                         
   4   1  16         56.91         59.15         5.59 o                         
   5   1  16          0.23          0.00         6.31 o                         
  -7   2  16         35.43         17.21         5.74 o                         
  -6   2  16         78.98         80.97         6.61 o                         
  -5   2  16         83.71         93.02         6.44 o                         
  -4   2  16         15.88          9.53         5.11 o                         
  -3   2  16          2.30          0.00         3.40 o                         
  -2   2  16         10.10          3.26         3.96 o                         
  -1   2  16        119.47        124.25         4.48 o                         
   0   2  16          3.72         10.14         4.16 o                         
   1   2  16         16.69         22.67         3.89 o                         
   2   2  16         16.33          9.45         4.44 o                         
   3   2  16         42.18         45.48         4.55 o                         
   4   2  16          0.63          0.00         5.07 o                         
   5   2  16          0.93          2.47         5.73 o                         
  -7   3  16         46.23         29.62         6.61 o                         
  -6   3  16          0.61          0.00         5.06 o                         
  -5   3  16        493.45        501.13         9.31 o                         
  -4   3  16          2.71          0.00         4.15 o                         
  -3   3  16        345.97        392.93         7.24 o                         
  -2   3  16        400.85        370.58         6.95 o                         
  -1   3  16          8.20         10.46         3.27 o                         
   0   3  16        190.41        202.87         5.43 o                         
   1   3  16         22.75         29.56         4.51 o                         
   2   3  16          9.46          7.74         4.55 o                         
   3   3  16        119.36        116.12         5.76 o                         
   4   3  16         75.64         92.50         5.40 o                         
   5   3  16          3.46          0.00         7.35 o                         
  -7   4  16         41.64         45.57         6.66 o                         
  -6   4  16          0.90         13.72         5.83 o                         
  -5   4  16          0.04          4.29         5.59 o                         
  -4   4  16         54.53         41.40         4.94 o                         
  -3   4  16        184.57        177.65         5.23 o                         
  -2   4  16        144.80        164.13         4.91 o                         
  -1   4  16         69.70         67.78         3.56 o                         
   0   4  16         18.23          6.72         3.63 o                         
   1   4  16        327.61        317.76         6.96 o                         
   2   4  16         35.89         28.42         5.47 o                         
   3   4  16         12.13         24.34         4.66 o                         
   4   4  16        212.04        190.56         7.57 o                         
  -6   5  16        100.68         96.23         6.37 o                         
  -5   5  16         13.70          1.58         5.49 o                         
  -4   5  16        121.29        113.98         6.06 o                         
  -3   5  16         38.29         40.70         4.95 o                         
  -2   5  16         31.16         25.37         3.59 o                         
  -1   5  16          9.81          6.53         3.39 o                         
   0   5  16         30.78         31.38         5.98 o                         
   1   5  16         16.41          3.70         5.42 o                         
   2   5  16        115.00        123.11         6.67 o                         
   3   5  16         22.48         15.35         5.12 o                         
   4   5  16          9.47          9.45         7.05 o                         
  -6   6  16        176.93        192.43        10.15 o                         
  -5   6  16         36.53         41.18         6.65 o                         
  -4   6  16         54.44         44.53         5.29 o                         
  -3   6  16         30.11         32.02         4.98 o                         
  -2   6  16         14.62         16.75         6.07 o                         
  -1   6  16        186.39        197.11         5.61 o                         
   0   6  16         17.25         18.65         5.62 o                         
   1   6  16        132.32        143.76         7.51 o                         
   2   6  16         34.52         37.83         7.43 o                         
   3   6  16        153.52        159.52        10.53 o                         
  -5   7  16        249.11        231.09         9.02 o                         
  -4   7  16          5.15          0.00         9.76 o                         
  -3   7  16          7.98          9.64         9.12 o                         
  -2   7  16         29.31         35.83         6.74 o                         
  -1   7  16         40.76         39.25         5.27 o                         
   0   7  16        291.85        315.01         9.31 o                         
   1   7  16          6.25          3.30         7.34 o                         
   2   7  16         10.11          2.72         8.42 o                         
  -3   8  16          5.81          1.66         9.62 o                         
  -2   8  16         27.86         26.56         6.81 o                         
  -1   8  16          1.88          1.35         6.57 o                         
   0   8  16        100.25         87.66         7.72 o                         
  -7   1  17         14.41         14.81         9.14 o                         
  -6   1  17        185.00        201.57         8.33 o                         
  -5   1  17          0.30          1.10         5.87 o                         
  -4   1  17         20.56         12.91         5.65 o                         
  -3   1  17        328.26        304.78         6.71 o                         
  -2   1  17         50.00         57.60         5.20 o                         
  -1   1  17        284.11        302.52         5.94 o                         
   0   1  17         25.45         12.73         4.06 o                         
   1   1  17         39.50         28.31         4.19 o                         
   2   1  17        116.70        113.53         5.06 o                         
   3   1  17         64.41         68.92         5.49 o                         
   4   1  17          1.01          0.00         5.86 o                         
  -7   2  17         32.01         55.65         9.51 o                         
  -6   2  17         11.13          0.11         7.06 o                         
  -5   2  17        194.17        200.43         9.03 o                         
  -4   2  17         11.91         11.96         5.45 o                         
  -3   2  17        393.00        412.79         9.75 o                         
  -2   2  17        165.50        151.19         5.80 o                         
  -1   2  17          3.03          0.00         4.03 o                         
   0   2  17        481.44        497.35         7.98 o                         
   1   2  17         58.25         55.60         4.62 o                         
   2   2  17         54.72         68.31         4.83 o                         
   3   2  17        266.82        250.48         6.44 o                         
   4   2  17         45.61         45.38         6.36 o                         
  -7   3  17        114.57         94.26         9.31 o                         
  -6   3  17         44.89         45.97         5.40 o                         
  -5   3  17         14.99         17.09         4.70 o                         
  -4   3  17         17.10         14.21         4.29 o                         
  -3   3  17          2.42          0.00         4.13 o                         
  -2   3  17        222.59        206.62         5.50 o                         
  -1   3  17          0.03          0.00         3.90 o                         
   0   3  17         49.08         44.45         4.40 o                         
   1   3  17        135.91        126.73         5.59 o                         
   2   3  17         14.26          8.62         4.85 o                         
   3   3  17         47.62         46.50         5.04 o                         
   4   3  17          5.02          5.23         6.45 o                         
  -6   4  17         33.02         28.76         7.45 o                         
  -5   4  17         19.08         14.81         5.82 o                         
  -4   4  17          0.60          0.00         4.66 o                         
  -3   4  17        170.64        203.91         5.67 o                         
  -2   4  17         19.99         21.33         4.56 o                         
  -1   4  17         22.15         20.86         4.40 o                         
   0   4  17         54.31         55.37         4.26 o                         
   1   4  17          4.39          0.00         3.85 o                         
   2   4  17        205.62        228.28         8.78 o                         
   3   4  17         20.92         27.55         5.99 o                         
  -6   5  17        173.88        170.17         8.50 o                         
  -5   5  17         11.17         11.32         6.00 o                         
  -4   5  17         71.02         86.92         6.91 o                         
  -3   5  17        345.98        350.21         7.97 o                         
  -2   5  17         19.04         10.45         5.55 o                         
  -1   5  17        131.19        139.56         4.72 o                         
   0   5  17          0.16          0.00         6.26 o                         
   1   5  17         10.67          7.05         5.89 o                         
   2   5  17        165.68        155.84         8.25 o                         
   3   5  17         26.77         41.20         6.36 o                         
  -5   6  17         48.99         37.40         9.23 o                         
  -4   6  17         15.13         17.05         6.86 o                         
  -3   6  17          0.87          0.00         6.61 o                         
  -2   6  17          2.54          0.00         7.44 o                         
  -1   6  17        155.16        137.94         6.79 o                         
   0   6  17        177.08        176.87         6.45 o                         
   1   6  17          1.41          0.00         6.84 o                         
   2   6  17          0.78          0.00        10.02 o                         
  -3   7  17          0.49          0.00        12.12 o                         
  -2   7  17         77.35         56.63         9.03 o                         
  -1   7  17         47.64         37.34        10.07 o                         
   0   7  17         16.77         19.57         7.04 o                         
   1   7  17         51.42         49.87         7.74 o                         
  -6   0  18         25.60         16.19        11.22 o                         
  -5   0  18        107.03        112.56         8.13 o                         
  -4   0  18        123.93        157.54        10.78 o                         
  -3   0  18        102.36         96.78         8.24 o                         
  -2   0  18        211.15        210.85         8.58 o                         
  -1   0  18        249.37        267.37         8.92 o                         
   0   0  18          8.04          8.66         5.45 o                         
   1   0  18         39.10         44.15         6.41 o                         
   2   0  18        195.20        197.26         7.60 o                         
   3   0  18          4.67          1.24         9.29 o                         
  -6   1  18         19.98         16.63         8.11 o                         
  -5   1  18          1.26          0.00         6.18 o                         
  -4   1  18        260.25        267.04         7.06 o                         
  -3   1  18         12.36         22.01         5.88 o                         
  -2   1  18          2.23          0.83         5.36 o                         
  -1   1  18          7.58          4.56         4.06 o                         
   0   1  18         12.73          6.13         4.45 o                         
   1   1  18        129.53        115.35         5.24 o                         
   2   1  18          4.36         18.54         4.87 o                         
   3   1  18         21.49         10.89         6.13 o                         
  -6   2  18         27.50         35.62         8.53 o                         
  -5   2  18          3.25          2.63         6.68 o                         
  -4   2  18          2.50          0.00         5.84 o                         
  -3   2  18          0.48          6.02         5.25 o                         
  -2   2  18          9.15         14.50         5.13 o                         
  -1   2  18         80.91         88.53         4.52 o                         
   0   2  18          3.55          6.92         4.64 o                         
   1   2  18         38.26         26.37         4.84 o                         
   2   2  18         29.49         31.20         5.15 o                         
   3   2  18          1.37          8.59         6.11 o                         
  -6   3  18          5.43          0.00         7.60 o                         
  -5   3  18          5.20          3.23         7.12 o                         
  -4   3  18         78.89         70.46         6.09 o                         
  -3   3  18         79.74         81.46         5.97 o                         
  -2   3  18         10.06          8.28         4.57 o                         
  -1   3  18          1.56          4.78         4.79 o                         
   0   3  18        119.58        114.79         6.47 o                         
   1   3  18         47.67         44.63         5.77 o                         
   2   3  18         94.62        121.80         7.53 o                         
   3   3  18         64.91         60.77         8.02 o                         
  -5   4  18          1.70         14.40         6.79 o                         
  -4   4  18          0.09          0.00         5.45 o                         
  -3   4  18        219.57        198.08         7.42 o                         
  -2   4  18         15.18         11.81         4.94 o                         
  -1   4  18        235.61        224.57         6.00 o                         
   0   4  18          3.63          0.00         4.57 o                         
   1   4  18          1.11          0.00         4.95 o                         
   2   4  18        164.31        153.11         6.03 o                         
  -5   5  18          2.23          0.00         7.73 o                         
  -4   5  18         29.46         36.26         6.84 o                         
  -3   5  18         34.59         22.02         5.52 o                         
  -2   5  18          6.69          7.35         5.86 o                         
  -1   5  18         21.73         18.84         6.19 o                         
   0   5  18         27.81         23.16         6.84 o                         
   1   5  18         22.74         22.27         6.62 o                         
   2   5  18         24.15         54.09         8.91 o                         
  -3   6  18          0.61          1.49         6.29 o                         
  -2   6  18         10.70          7.94         8.86 o                         
  -1   6  18        197.63        202.44         9.47 o                         
   0   6  18          4.28          0.00        10.01 o                         
  -5   1  19         55.85         49.64         7.09 o                         
  -4   1  19          0.51         11.50         6.27 o                         
  -3   1  19          0.14          5.27         5.91 o                         
  -2   1  19         17.72          0.00         5.53 o                         
  -1   1  19        168.99        188.84         5.86 o                         
   0   1  19          2.00          5.00         4.32 o                         
   1   1  19         32.39         43.59         5.21 o                         
   2   1  19         81.39         64.50         5.87 o                         
  -5   2  19         54.62         49.81         7.18 o                         
  -4   2  19        229.71        209.88         7.30 o                         
  -3   2  19          3.76          0.00         5.76 o                         
  -2   2  19         12.60         19.18         6.00 o                         
  -1   2  19         24.78         16.81         4.83 o                         
   0   2  19          1.10          0.00         4.47 o                         
   1   2  19        180.90        163.68         5.89 o                         
   2   2  19          6.19         12.65         7.17 o                         
  -5   3  19          5.12          8.99         9.14 o                         
  -4   3  19         25.34         13.84         6.65 o                         
  -3   3  19          1.73          0.00         5.90 o                         
  -2   3  19         27.71         13.27         5.06 o                         
  -1   3  19         12.97         10.16         6.75 o                         
   0   3  19         19.08         22.37         5.25 o                         
   1   3  19          0.58          0.00         6.53 o                         
   2   3  19         13.44         13.18         6.74 o                         
  -4   4  19          7.56          7.67         7.60 o                         
  -3   4  19          0.93         14.12         5.50 o                         
  -2   4  19         37.57         45.04         5.63 o                         
  -1   4  19          5.97          0.00         5.14 o                         
   0   4  19         15.36         13.36         5.70 o                         
   1   4  19         21.56         32.28         7.14 o                         
  -3   5  19          6.62         11.20         7.37 o                         
  -2   5  19          3.85         12.61        10.48 o                         
  -1   5  19        101.10         87.71        12.10 o                         
   0   5  19         20.26         25.46         9.23 o                         
  -4   0  20         50.97         60.39        11.78 o                         
  -3   0  20          9.44          2.05        11.97 o                         
  -2   0  20         55.39         55.97         9.19 o                         
  -1   0  20        135.71        108.20         9.94 o                         
   0   0  20         97.89        102.85         8.13 o                         
   1   0  20          1.22          2.24         8.34 o                         
  -4   1  20         50.92         43.27         7.06 o                         
  -3   1  20          1.45          0.00         6.85 o                         
  -2   1  20         48.27         32.75         6.25 o                         
  -1   1  20         10.10          7.04         6.49 o                         
   0   1  20          0.38          6.59         5.20 o                         
   1   1  20         92.91         89.81         6.96 o                         
  -4   2  20         11.72         17.98         7.93 o                         
  -3   2  20         85.56         74.05         7.07 o                         
  -2   2  20          0.78         13.60         8.63 o                         
  -1   2  20         47.36         42.59         7.33 o                         
   0   2  20         10.08         12.28         6.60 o                         
  -3   3  20          0.45         10.55         7.58 o                         
  -2   3  20        103.08        127.46         9.47 o                         
  -1   3  20          4.20          1.70         7.73 o                         
   0   3  20         31.51         48.36         6.90 o                         
                                                                                
