# Supplementary material for: Crystal structures of 3-halo-2-organochalcogenylbenzo[b]chalcogenophenes
Source: Acta Crystallogr E Crystallogr Commun. 2022 Feb 3;78(Pt 3):275–81. doi: 10.1107/S2056989022000962 (PMC8900512; doi:10.1107/S2056989022000962)
Supplement: Supplementary file 4 [file e-78-00275-2sup3.hkl]

data_2                                                                          
_shelx_title ' mo_11nov19a_EQ294_0m in P2(1)/c'                                 
_shelx_refln_list_code          4                                               
_shelx_F_calc_maximum      257.22                                               
_exptl_crystal_F_000       712.00                                               
_reflns_d_resolution_high  0.7696                                               
                                                                                
loop_                                                                           
 _space_group_symop_operation_xyz                                               
 'x, y, z'                                                                      
 '-x, y+1/2, -z+1/2'                                                            
 '-x, -y, -z'                                                                   
 'x, -y-1/2, z-1/2'                                                             
                                                                                
_cell_length_a     8.4872                                                       
_cell_length_b     9.9629                                                       
_cell_length_c    15.6485                                                       
_cell_angle_alpha  90.000                                                       
_cell_angle_beta   97.052                                                       
_cell_angle_gamma  90.000                                                       
                                                                                
_shelx_F_squared_multiplier     1.000                                           
                                                                                
loop_                                                                           
 _refln_index_h                                                                 
 _refln_index_k                                                                 
 _refln_index_l                                                                 
 _refln_F_squared_calc                                                          
 _refln_F_squared_meas                                                          
 _refln_F_squared_sigma                                                         
 _refln_observed_status                                                         
   2   0   0       2905.13       2808.28        16.47 o                         
   3   0   0       5688.69       5660.03        34.50 o                         
   4   0   0      12931.30      13194.11        75.06 o                         
   5   0   0      32772.14      32224.72       173.25 o                         
   6   0   0        391.80        381.20         8.46 o                         
   7   0   0       1268.39       1252.56        15.20 o                         
   8   0   0       1130.07       1124.45        17.83 o                         
   9   0   0       2348.91       2364.36        27.32 o                         
  10   0   0        363.45        413.72        17.44 o                         
   1   1   0      11174.10      10585.16        55.04 o                         
   2   1   0      11528.79      11237.29        46.90 o                         
   3   1   0       5375.38       5356.26        22.96 o                         
   4   1   0       2164.30       2260.07        11.98 o                         
   5   1   0        528.73        530.88         6.11 o                         
   6   1   0       5649.50       5616.99        26.62 o                         
   7   1   0       1211.24       1230.02        10.91 o                         
   8   1   0        286.86        329.02         8.87 o                         
   9   1   0         33.40         41.83         6.87 o                         
  10   1   0        413.66        386.35        13.85 o                         
   0   2   0        155.36        193.71         5.97 o                         
   1   2   0        615.60        594.96         5.35 o                         
   2   2   0        594.11        613.60         5.57 o                         
   3   2   0       1181.32       1168.39         7.59 o                         
   4   2   0        136.76        119.15         3.58 o                         
   5   2   0         27.60         32.37         3.24 o                         
   6   2   0        138.27        138.28         4.49 o                         
   7   2   0         77.05         89.78         4.97 o                         
   8   2   0         86.87        102.93         8.43 o                         
   9   2   0        184.76        182.44         9.79 o                         
  10   2   0          1.83         13.52        10.97 o                         
   1   3   0       9892.82       9727.04        58.25 o                         
   2   3   0      12375.05      12022.65        62.33 o                         
   3   3   0      10548.46      10489.84        48.66 o                         
   4   3   0        235.21        223.32         4.46 o                         
   5   3   0         50.25         44.27         3.41 o                         
   6   3   0       6783.69       6796.23        35.74 o                         
   7   3   0       2198.84       2212.18        19.24 o                         
   8   3   0       1043.35       1054.81        16.19 o                         
   9   3   0        334.06        335.07        11.71 o                         
  10   3   0         91.79         93.10        12.09 o                         
   0   4   0      27948.93      26714.51       254.48 o                         
   1   4   0       1989.16       1840.05        20.86 o                         
   2   4   0        200.90        263.94         5.47 o                         
   3   4   0       5588.85       5803.40        32.58 o                         
   4   4   0       8472.49       8780.25        43.82 o                         
   5   4   0       6930.42       6979.50        35.41 o                         
   6   4   0         82.10         95.68         5.91 o                         
   7   4   0       1367.25       1357.71        16.58 o                         
   8   4   0       1468.16       1430.13        19.38 o                         
   9   4   0       1712.14       1708.03        20.56 o                         
  10   4   0        227.34        253.92        13.40 o                         
   1   5   0       4094.31       4416.40        30.02 o                         
   2   5   0        934.48        951.98        10.48 o                         
   3   5   0        835.40        917.63        10.81 o                         
   4   5   0       1159.43       1146.85        12.46 o                         
   5   5   0       1746.00       1783.13        14.53 o                         
   6   5   0       1509.19       1510.63        15.01 o                         
   7   5   0        443.59        464.80        13.58 o                         
   8   5   0         86.29         91.24        11.15 o                         
   9   5   0         46.29         86.97        12.87 o                         
  10   5   0        448.23        427.82        19.25 o                         
   0   6   0       1365.07       1339.80        21.87 o                         
   1   6   0        466.35        412.84         8.51 o                         
   2   6   0       2761.54       2820.76        22.24 o                         
   3   6   0       2646.93       2583.92        19.83 o                         
   4   6   0        386.41        387.88         9.65 o                         
   5   6   0        117.50        111.18         6.13 o                         
   6   6   0        526.84        541.48        12.29 o                         
   7   6   0          6.01          0.00         8.99 o                         
   8   6   0         89.72         92.67        12.22 o                         
   9   6   0        213.67        237.72        14.88 o                         
   1   7   0       1223.60       1203.25        14.51 o                         
   2   7   0       5401.47       5397.28        37.36 o                         
   3   7   0       6023.42       6299.11        40.55 o                         
   4   7   0         45.09         31.35         6.45 o                         
   5   7   0        148.60        151.66         8.22 o                         
   6   7   0       1748.15       1710.91        18.83 o                         
   7   7   0       1473.26       1515.17        26.46 o                         
   8   7   0        675.41        697.53        19.54 o                         
   9   7   0        108.10         86.73        15.12 o                         
   0   8   0        130.86        159.55        11.06 o                         
   1   8   0       7307.90       7318.13        51.57 o                         
   2   8   0        179.21        198.16         8.47 o                         
   3   8   0       1512.77       1432.23        17.96 o                         
   4   8   0       3610.77       3645.87        29.52 o                         
   5   8   0        284.75        284.17        10.68 o                         
   6   8   0        470.62        503.84        13.78 o                         
   7   8   0          6.05         13.36         9.08 o                         
   8   8   0        526.26        513.20        18.13 o                         
   1   9   0        107.77        119.06         7.85 o                         
   2   9   0          9.55          0.00         8.38 o                         
   3   9   0         18.62         15.08         7.34 o                         
   4   9   0        113.23        105.69         8.62 o                         
   5   9   0        142.55        132.54         9.69 o                         
   6   9   0         23.00         31.99        11.10 o                         
   7   9   0          5.06          6.25         9.95 o                         
   0  10   0        761.21        776.56        20.06 o                         
   1  10   0         15.28          2.06         7.50 o                         
   2  10   0        275.05        285.49        10.82 o                         
   3  10   0        808.88        819.67        18.26 o                         
   4  10   0        313.60        310.46        17.08 o                         
   5  10   0        266.69        277.96        11.61 o                         
   6  10   0         37.85         37.21        15.01 o                         
   1  11   0          1.88         17.79        11.95 o                         
   2  11   0       1185.62       1199.39        22.62 o                         
   3  11   0        717.49        782.86        18.53 o                         
   4  11   0          8.46         18.31        12.94 o                         
   5  11   0        102.82         80.44        15.09 o                         
   0  12   0         94.24         69.15        25.56 o                         
   1  12   0        509.61        488.06        18.69 o                         
   2  12   0         17.20         11.20        15.74 o                         
   3  12   0        173.38        164.12        17.28 o                         
   4  12   0        255.36        252.23        22.87 o                         
 -10   1   1         17.50         19.00        10.17 o                         
  -9   1   1       1148.51       1129.24        15.71 o                         
  -8   1   1        923.85        894.94        11.70 o                         
  -7   1   1       2833.40       2815.91        17.43 o                         
  -6   1   1         48.01         52.43         4.23 o                         
  -5   1   1       1428.45       1426.39         9.90 o                         
  -4   1   1      12233.14      12077.43        51.78 o                         
  -3   1   1       6702.42       6485.03        29.06 o                         
  -2   1   1       3955.53       4188.71        20.02 o                         
  -1   1   1          4.32          5.80         1.73 o                         
   1   1   1       1719.08       1632.22         8.31 o                         
   2   1   1       7186.50       7098.92        33.25 o                         
   3   1   1       1581.26       1627.13         9.03 o                         
   4   1   1        435.91        409.66         4.51 o                         
   5   1   1       9326.82       9489.05        38.71 o                         
   6   1   1       1447.41       1387.52        10.00 o                         
   7   1   1        358.08        333.61         6.95 o                         
   8   1   1        860.10        863.16        11.78 o                         
   9   1   1       1005.41        959.55        14.00 o                         
  10   1   1        572.92        580.90        14.75 o                         
 -10   2   1       1011.80       1026.12        18.14 o                         
  -9   2   1       1475.77       1470.95        16.11 o                         
  -8   2   1        143.56        139.78         7.62 o                         
  -7   2   1       1317.08       1320.90        11.02 o                         
  -6   2   1       5786.60       5737.33        28.18 o                         
  -5   2   1       7321.90       7437.47        34.12 o                         
  -4   2   1       6752.57       6868.16        31.13 o                         
  -3   2   1      10026.93       9866.97        44.58 o                         
  -2   2   1      12091.31      11738.80        55.87 o                         
  -1   2   1      36796.58      32171.43       255.47 o                         
   0   2   1      13431.82      12822.42        80.19 o                         
   1   2   1       1285.60       1277.96         8.57 o                         
   2   2   1      26223.18      24818.18       118.04 o                         
   3   2   1      22887.05      21933.72        99.35 o                         
   4   2   1       5252.13       5133.92        26.28 o                         
   5   2   1        257.61        243.64         5.22 o                         
   6   2   1       2185.53       2236.48        14.61 o                         
   7   2   1       5898.50       6017.21        34.63 o                         
   8   2   1       3586.52       3568.59        28.88 o                         
   9   2   1         19.73          9.81         8.72 o                         
  10   2   1          0.73          0.00        13.50 o                         
 -10   3   1          0.75          0.00        12.33 o                         
  -9   3   1        307.12        313.65        11.15 o                         
  -8   3   1       1108.61       1100.93        17.12 o                         
  -7   3   1        389.68        395.78         8.40 o                         
  -6   3   1        508.91        543.57         9.22 o                         
  -5   3   1        266.97        303.99         5.58 o                         
  -4   3   1       3821.31       3846.04        20.31 o                         
  -3   3   1       6054.86       6202.65        31.87 o                         
  -2   3   1         39.29         44.52         3.38 o                         
  -1   3   1        898.14        880.04         9.25 o                         
   0   3   1       1979.05       2051.89        14.80 o                         
   1   3   1      18383.66      18141.63       103.11 o                         
   2   3   1       3776.67       3884.78        20.84 o                         
   3   3   1        380.15        353.55         4.99 o                         
   4   3   1       1158.93       1220.32         9.69 o                         
   5   3   1       1647.66       1694.53        12.70 o                         
   6   3   1       2846.06       2827.66        18.71 o                         
   7   3   1        234.40        224.14         7.96 o                         
   8   3   1        341.86        361.48        10.70 o                         
   9   3   1        320.98        313.68        11.84 o                         
  10   3   1        232.10        212.61        12.79 o                         
 -10   4   1         15.57         43.87        13.13 o                         
  -9   4   1         25.08          6.12         9.70 o                         
  -8   4   1         75.34         58.61        11.91 o                         
  -7   4   1        260.73        279.36         7.79 o                         
  -6   4   1       3432.34       3457.24        21.97 o                         
  -5   4   1        297.21        335.23         6.58 o                         
  -4   4   1        146.97        144.09         4.96 o                         
  -3   4   1          2.15          0.00         3.58 o                         
  -2   4   1       1173.45       1267.71        11.45 o                         
  -1   4   1       9919.92       9889.06        66.83 o                         
   0   4   1         32.59         33.82         4.13 o                         
   1   4   1         11.02         15.68         3.87 o                         
   2   4   1       1942.17       2136.27        15.47 o                         
   3   4   1        281.11        405.55         6.63 o                         
   4   4   1       3306.29       3317.19        19.94 o                         
   5   4   1          3.80          2.18         5.02 o                         
   6   4   1       1059.15       1044.59        11.69 o                         
   7   4   1        335.37        327.35         9.93 o                         
   8   4   1          3.78          0.00         9.15 o                         
   9   4   1        165.07        162.04        11.69 o                         
  10   4   1         10.37          8.00        12.95 o                         
 -10   5   1          3.81         25.72        16.43 o                         
  -9   5   1       1263.33       1292.10        20.76 o                         
  -8   5   1        968.69        973.06        17.08 o                         
  -7   5   1       3386.29       3373.00        25.09 o                         
  -6   5   1        117.84        118.73         5.00 o                         
  -5   5   1       1374.17       1328.30        12.17 o                         
  -4   5   1      10089.50      10204.62        52.83 o                         
  -3   5   1       4402.86       4272.71        25.65 o                         
  -2   5   1       3140.09       3145.65        21.68 o                         
  -1   5   1       1267.31       1345.39        15.82 o                         
   0   5   1      21581.92      21281.44       134.28 o                         
   1   5   1       3592.76       3312.95        23.67 o                         
   2   5   1       9229.81       9282.63        50.95 o                         
   3   5   1         27.39         23.86         4.49 o                         
   4   5   1       1489.94       1477.54        13.37 o                         
   5   5   1       8970.54       8860.33        49.00 o                         
   6   5   1        912.34        899.83        15.72 o                         
   7   5   1        632.25        666.31        13.25 o                         
   8   5   1        252.34        267.22        11.07 o                         
   9   5   1        919.33        947.47        18.78 o                         
  10   5   1        445.03        465.75        24.55 o                         
  -9   6   1        158.19        169.44        15.14 o                         
  -8   6   1         43.00         41.21        11.88 o                         
  -7   6   1        263.34        293.45        11.23 o                         
  -6   6   1       2414.67       2381.86        23.21 o                         
  -5   6   1       2275.61       2276.25        18.53 o                         
  -4   6   1        278.41        284.39         7.49 o                         
  -3   6   1        461.60        448.66         8.61 o                         
  -2   6   1       4227.91       4119.74        29.90 o                         
  -1   6   1       8445.40       8501.93        57.99 o                         
   0   6   1       1435.93       1371.50        13.29 o                         
   1   6   1        431.53        458.95         8.98 o                         
   2   6   1       5653.39       5885.89        36.02 o                         
   3   6   1       6426.92       6468.15        38.31 o                         
   4   6   1       3313.17       3345.45        24.84 o                         
   5   6   1          9.27          1.77         5.18 o                         
   6   6   1       1235.18       1165.61        16.25 o                         
   7   6   1       1361.99       1394.89        19.11 o                         
   8   6   1        695.03        708.39        16.11 o                         
   9   6   1         95.03        111.41        14.45 o                         
  -9   7   1          8.73         32.80        18.09 o                         
  -8   7   1        247.00        246.04        13.97 o                         
  -7   7   1         44.75         40.53         8.37 o                         
  -6   7   1        387.75        381.31        10.39 o                         
  -5   7   1         13.17         11.48         7.40 o                         
  -4   7   1        435.70        453.66        10.36 o                         
  -3   7   1        642.72        647.27        11.14 o                         
  -2   7   1          5.99         10.18         4.49 o                         
  -1   7   1         76.84         74.06         6.28 o                         
   0   7   1        242.31        223.68         6.94 o                         
   1   7   1       1791.57       1839.05        16.79 o                         
   2   7   1         11.66         17.45         6.05 o                         
   3   7   1         49.08         37.90         5.95 o                         
   4   7   1       1006.31       1012.51        14.36 o                         
   5   7   1        196.20        192.56         8.68 o                         
   6   7   1        296.41        312.29        11.22 o                         
   7   7   1          0.75          8.29        10.78 o                         
   8   7   1         65.65         94.41        13.67 o                         
   9   7   1         89.14         62.59        16.57 o                         
  -8   8   1          6.13          5.82        16.23 o                         
  -7   8   1        163.56        179.92        11.41 o                         
  -6   8   1       1154.11       1108.17        17.09 o                         
  -5   8   1          6.07          1.53         7.98 o                         
  -4   8   1         74.05         85.82         8.27 o                         
  -3   8   1        349.05        332.53         9.28 o                         
  -2   8   1        419.50        431.84        10.05 o                         
  -1   8   1       3575.22       3676.95        28.21 o                         
   0   8   1         30.97         26.88         5.72 o                         
   1   8   1        174.24        185.58         8.62 o                         
   2   8   1       1007.90        988.06        14.00 o                         
   3   8   1        839.21        763.44        13.31 o                         
   4   8   1       1370.56       1347.84        19.05 o                         
   5   8   1         15.76         18.26         8.80 o                         
   6   8   1        401.52        417.74        12.01 o                         
   7   8   1         74.69         89.53        13.25 o                         
   8   8   1        181.65        172.49        16.99 o                         
  -7   9   1        696.20        673.37        26.01 o                         
  -6   9   1          0.33         29.79        13.23 o                         
  -5   9   1        609.76        624.26        14.87 o                         
  -4   9   1        924.60        948.65        17.73 o                         
  -3   9   1       1316.68       1329.21        20.93 o                         
  -2   9   1        313.66        322.88        10.18 o                         
  -1   9   1        950.81        949.99        16.10 o                         
   0   9   1       2830.60       2892.94        29.37 o                         
   1   9   1       1696.42       1617.07        22.26 o                         
   2   9   1        510.55        516.15        13.74 o                         
   3   9   1          1.65          0.00         7.81 o                         
   4   9   1       1225.83       1195.67        18.63 o                         
   5   9   1       1931.29       1937.38        21.76 o                         
   6   9   1        396.21        399.03        12.27 o                         
   7   9   1          3.37          0.00        15.75 o                         
  -6  10   1        647.19        634.21        17.25 o                         
  -5  10   1        590.95        570.88        16.00 o                         
  -4  10   1         61.26         53.22        10.71 o                         
  -3  10   1         58.44         33.42         9.82 o                         
  -2  10   1       1347.27       1342.21        22.16 o                         
  -1  10   1       1825.79       1827.06        22.82 o                         
   0  10   1        421.75        424.36        12.06 o                         
   1  10   1        513.65        522.34        14.32 o                         
   2  10   1         50.68         37.93        10.69 o                         
   3  10   1       1070.24       1043.40        22.86 o                         
   4  10   1        711.31        682.10        15.99 o                         
   5  10   1         59.68         67.12        10.64 o                         
   6  10   1        404.13        389.02        14.87 o                         
  -5  11   1         43.27         62.81        12.88 o                         
  -4  11   1         37.21         39.77        12.06 o                         
  -3  11   1          9.98         16.57        12.94 o                         
  -2  11   1         74.59         80.09        11.86 o                         
  -1  11   1         13.14          4.36        10.57 o                         
   0  11   1          3.17         25.50        10.79 o                         
   1  11   1         30.86         20.39        10.36 o                         
   2  11   1        166.78        165.03        11.06 o                         
   3  11   1        132.07        127.79        10.48 o                         
   4  11   1        187.80        175.04        10.99 o                         
   5  11   1         12.65         11.52        11.74 o                         
  -4  12   1         65.71         53.87        21.83 o                         
  -3  12   1        305.53        322.68        18.43 o                         
  -2  12   1        230.63        253.44        16.99 o                         
  -1  12   1        348.11        375.76        17.78 o                         
   0  12   1        124.50        109.86        15.04 o                         
   1  12   1          0.62          6.90        12.42 o                         
   2  12   1        218.29        196.08        10.69 o                         
   3  12   1        598.07        642.56        20.73 o                         
   4  12   1         19.56         45.29        23.55 o                         
 -11   0   2        446.57        408.95        20.30 o                         
 -10   0   2         59.35         79.09        12.35 o                         
  -9   0   2        301.39        294.24        12.84 o                         
  -8   0   2       1499.03       1482.13        23.11 o                         
  -7   0   2      14564.76      14850.55        95.76 o                         
  -6   0   2        892.72        913.96        12.47 o                         
  -5   0   2        164.61        182.27         6.06 o                         
  -4   0   2       4401.85       4159.97        27.56 o                         
  -3   0   2        606.51        466.66         7.88 o                         
  -1   0   2         29.85         72.58         3.74 o                         
   0   0   2      15880.56      13933.32       162.83 o                         
   1   0   2        473.88        448.75         6.68 o                         
   2   0   2      21366.36      19747.79       113.12 o                         
   3   0   2      13979.05      13519.62        73.89 o                         
   4   0   2       1839.76       1881.33        13.70 o                         
   5   0   2      17985.40      18167.06       100.06 o                         
   6   0   2       2011.02       1931.18        17.76 o                         
   7   0   2       4789.39       4720.90        33.19 o                         
   8   0   2         39.50         44.16         7.27 o                         
   9   0   2        689.36        701.94        19.53 o                         
  10   0   2       1340.73       1387.22        28.13 o                         
 -10   1   2        385.35        387.81        12.07 o                         
  -9   1   2        469.05        476.70         9.89 o                         
  -8   1   2       1379.09       1369.10        16.28 o                         
  -7   1   2        481.15        474.00         8.39 o                         
  -6   1   2       2585.74       2559.93        15.78 o                         
  -5   1   2       2292.01       2221.08        13.01 o                         
  -4   1   2       1681.90       1663.78        10.83 o                         
  -3   1   2       3128.15       3362.54        17.31 o                         
  -2   1   2      19068.39      18501.29        94.30 o                         
  -1   1   2       5277.30       5267.66        35.50 o                         
   0   1   2        558.23        516.95         5.08 o                         
   1   1   2        242.12        290.30         3.73 o                         
   2   1   2       1322.05       1391.06         7.49 o                         
   3   1   2      10696.94      10841.77        44.36 o                         
   4   1   2       6723.04       6554.46        27.81 o                         
   5   1   2         58.21         53.58         3.28 o                         
   6   1   2        127.14        130.31         4.47 o                         
   7   1   2       1030.76       1024.85        10.54 o                         
   8   1   2       1724.57       1738.61        17.73 o                         
   9   1   2        647.90        651.38        14.96 o                         
  10   1   2          0.70          9.44        12.92 o                         
 -10   2   2          8.26          5.60         9.08 o                         
  -9   2   2         26.21         37.12         7.41 o                         
  -8   2   2         36.19         25.92         6.04 o                         
  -7   2   2         68.98         63.73         5.02 o                         
  -6   2   2         10.95          6.07         4.18 o                         
  -5   2   2        349.84        356.12         6.46 o                         
  -4   2   2       1528.28       1515.52        10.82 o                         
  -3   2   2        222.54        198.37         4.26 o                         
  -2   2   2        185.61        179.38         4.08 o                         
  -1   2   2         38.02         43.13         2.75 o                         
   0   2   2         42.27         43.19         3.24 o                         
   1   2   2       8485.73       8385.97        41.98 o                         
   2   2   2       2634.31       2679.72        13.93 o                         
   3   2   2         16.86         13.14         3.17 o                         
   4   2   2        404.50        447.64         6.76 o                         
   5   2   2        762.00        745.61         8.28 o                         
   6   2   2        706.38        691.51         9.31 o                         
   7   2   2        397.10        396.43         9.34 o                         
   8   2   2          6.53          1.93         7.84 o                         
   9   2   2         14.85         10.81         9.61 o                         
  10   2   2         14.91          6.64        10.87 o                         
 -10   3   2        545.56        557.05        16.12 o                         
  -9   3   2       1128.90       1099.84        14.43 o                         
  -8   3   2        788.71        748.18        13.53 o                         
  -7   3   2        423.94        422.30         8.17 o                         
  -6   3   2       3551.88       3584.24        21.43 o                         
  -5   3   2       5764.12       5716.20        30.00 o                         
  -4   3   2       7049.42       7049.71        36.50 o                         
  -3   3   2         14.34         12.06         2.65 o                         
  -2   3   2       3049.77       3072.77        19.83 o                         
  -1   3   2      31865.38      29945.73       192.85 o                         
   0   3   2       6315.56       6015.84        41.34 o                         
   1   3   2       4272.06       4143.87        26.33 o                         
   2   3   2       6654.00       6863.51        35.97 o                         
   3   3   2       1936.71       1837.05        11.05 o                         
   4   3   2      14585.63      14379.16        67.80 o                         
   5   3   2       1058.72       1025.45        10.64 o                         
   6   3   2        124.53        119.87         5.80 o                         
   7   3   2       2423.65       2463.13        19.36 o                         
   8   3   2        596.55        595.01        12.20 o                         
   9   3   2        721.69        739.05        15.96 o                         
  10   3   2         93.21         87.55        12.26 o                         
 -10   4   2         49.84         16.08        13.18 o                         
  -9   4   2         62.39         53.79        11.15 o                         
  -8   4   2        676.34        707.15        14.02 o                         
  -7   4   2       2978.01       2941.32        24.23 o                         
  -6   4   2        160.32        174.72         5.86 o                         
  -5   4   2        235.56        245.36         6.41 o                         
  -4   4   2       4652.82       4563.99        25.96 o                         
  -3   4   2       6336.51       6162.04        32.95 o                         
  -2   4   2      13915.65      13829.28        89.12 o                         
  -1   4   2        353.92        404.38         6.72 o                         
   0   4   2       6859.98       6974.68        46.49 o                         
   1   4   2      12135.75      11991.88        83.83 o                         
   2   4   2      16017.66      15786.73        82.41 o                         
   3   4   2       3696.23       3772.06        22.44 o                         
   4   4   2        958.48        989.04         9.40 o                         
   5   4   2       6887.91       6957.93        37.64 o                         
   6   4   2       2768.90       2882.45        19.81 o                         
   7   4   2       1865.66       1906.85        21.98 o                         
   8   4   2         32.79         22.18         8.56 o                         
   9   4   2        631.84        643.74        15.83 o                         
  10   4   2        815.15        787.60        18.67 o                         
 -10   5   2         71.28         71.30        13.79 o                         
  -9   5   2         33.06         25.83        11.00 o                         
  -8   5   2        148.04        158.69         9.83 o                         
  -7   5   2          2.59          9.87         7.27 o                         
  -6   5   2       1097.56       1079.64        13.80 o                         
  -5   5   2        656.76        685.96        10.24 o                         
  -4   5   2         30.09         25.79         4.80 o                         
  -3   5   2        522.45        475.65         8.08 o                         
  -2   5   2       3646.36       3896.04        29.71 o                         
  -1   5   2       5034.15       5422.07        37.31 o                         
   0   5   2        614.51        561.08        10.15 o                         
   1   5   2        154.03        170.86         6.14 o                         
   2   5   2       1323.04       1420.70        13.45 o                         
   3   5   2       3680.69       3772.50        24.34 o                         
   4   5   2        430.95        442.34         7.75 o                         
   5   5   2          7.21          0.00         4.36 o                         
   6   5   2         28.33         10.73         7.42 o                         
   7   5   2         32.96         42.71         9.12 o                         
   8   5   2        680.90        715.75        14.54 o                         
   9   5   2         10.21          0.00        13.51 o                         
  -9   6   2        155.00        161.82        14.81 o                         
  -8   6   2        168.97        174.68        10.91 o                         
  -7   6   2        444.44        434.94         8.98 o                         
  -6   6   2        197.34        204.41         8.39 o                         
  -5   6   2       1136.94       1094.88        11.81 o                         
  -4   6   2       3685.65       3633.63        23.85 o                         
  -3   6   2        260.36        228.71         6.86 o                         
  -2   6   2       1393.40       1429.99        15.67 o                         
  -1   6   2        552.71        575.34        10.92 o                         
   0   6   2        360.29        348.51         8.73 o                         
   1   6   2       4826.29       4727.08        35.04 o                         
   2   6   2       1088.91       1038.93        12.28 o                         
   3   6   2         40.83         38.84         5.24 o                         
   4   6   2        500.91        458.96        11.45 o                         
   5   6   2       1089.69       1048.27        12.92 o                         
   6   6   2        708.46        723.48        15.78 o                         
   7   6   2        417.90        417.75        12.19 o                         
   8   6   2         97.00         86.22        11.34 o                         
   9   6   2          2.56          3.11        13.82 o                         
  -9   7   2        648.53        607.79        21.00 o                         
  -8   7   2        190.42        173.13        13.10 o                         
  -7   7   2          2.95          2.07         8.06 o                         
  -6   7   2        738.85        753.92        15.47 o                         
  -5   7   2       4965.67       5055.85        45.32 o                         
  -4   7   2       2973.01       2924.33        22.73 o                         
  -3   7   2        656.22        625.42        10.95 o                         
  -2   7   2        397.84        387.26         9.28 o                         
  -1   7   2       8212.13       8314.35        61.02 o                         
   0   7   2       6078.66       6073.38        44.13 o                         
   1   7   2       1984.31       1987.19        19.27 o                         
   2   7   2       3797.41       3775.86        27.97 o                         
   3   7   2       1240.97       1254.22        14.19 o                         
   4   7   2       3854.41       3739.43        29.82 o                         
   5   7   2       1156.38       1186.58        16.69 o                         
   6   7   2          3.54          0.00         7.99 o                         
   7   7   2       1573.39       1522.56        25.28 o                         
   8   7   2        844.57        875.25        19.02 o                         
   9   7   2        384.78        421.71        22.04 o                         
  -8   8   2        710.62        712.20        19.09 o                         
  -7   8   2        185.88        194.83        10.07 o                         
  -6   8   2       1280.49       1274.16        18.33 o                         
  -5   8   2          9.48          0.00         9.56 o                         
  -4   8   2        859.50        883.35        16.07 o                         
  -3   8   2       5380.41       5282.44        50.74 o                         
  -2   8   2         41.08         33.25         7.59 o                         
  -1   8   2       1222.60       1211.15        17.70 o                         
   0   8   2          3.13          0.00         6.04 o                         
   1   8   2       5268.12       5201.68        43.57 o                         
   2   8   2       2403.09       2431.21        22.24 o                         
   3   8   2         19.42         23.65         7.03 o                         
   4   8   2        148.29        148.70         9.32 o                         
   5   8   2        391.74        408.19        12.17 o                         
   6   8   2       2109.30       2064.23        22.90 o                         
   7   8   2         97.90         95.14        13.42 o                         
   8   8   2         20.21          0.31        14.22 o                         
  -7   9   2         92.29        101.92        12.81 o                         
  -6   9   2         28.43         32.37        10.48 o                         
  -5   9   2         19.68         12.44         9.50 o                         
  -4   9   2          7.81         10.32         9.30 o                         
  -3   9   2          6.19          3.46         8.89 o                         
  -2   9   2         64.49         64.63         9.74 o                         
  -1   9   2         13.13         17.44         9.27 o                         
   0   9   2         60.12         43.38        10.66 o                         
   1   9   2        602.12        584.08        14.49 o                         
   2   9   2          2.44          0.00         8.40 o                         
   3   9   2        377.41        400.87        11.98 o                         
   4   9   2         39.70         39.84         8.87 o                         
   5   9   2          9.04          0.00         8.60 o                         
   6   9   2        138.26        124.98        10.42 o                         
   7   9   2          8.97         25.88        14.40 o                         
  -6  10   2         50.81         70.94        12.47 o                         
  -5  10   2         49.82         50.11        11.24 o                         
  -4  10   2       1232.39       1215.38        23.18 o                         
  -3  10   2        380.91        383.84        14.10 o                         
  -2  10   2        711.72        741.67        18.81 o                         
  -1  10   2        155.86        173.29        11.28 o                         
   0  10   2         80.16         81.78        11.43 o                         
   1  10   2       1681.03       1680.50        23.84 o                         
   2  10   2       1181.98       1230.08        21.94 o                         
   3  10   2        214.25        224.91        10.79 o                         
   4  10   2         77.93         73.39        11.49 o                         
   5  10   2        322.63        328.74        12.64 o                         
   6  10   2        334.56        345.14        13.61 o                         
  -5  11   2       1302.82       1298.88        25.59 o                         
  -4  11   2        386.41        363.42        16.01 o                         
  -3  11   2         67.23         50.62        12.99 o                         
  -2  11   2        494.96        460.12        16.18 o                         
  -1  11   2        263.29        269.27        13.23 o                         
   0  11   2       2126.17       2156.82        27.39 o                         
   1  11   2         77.85         73.79        15.05 o                         
   2  11   2        469.27        468.64        15.30 o                         
   3  11   2        951.58        993.25        19.54 o                         
   4  11   2        197.20        181.64        12.40 o                         
   5  11   2        621.01        617.62        16.62 o                         
  -4  12   2        125.73        118.85        20.61 o                         
  -3  12   2        403.04        387.48        26.11 o                         
  -2  12   2         93.39         73.61        14.77 o                         
  -1  12   2        277.12        288.92        15.17 o                         
   0  12   2         64.35         47.48        13.21 o                         
   1  12   2        913.10        876.36        23.28 o                         
   2  12   2        179.72        151.74        14.16 o                         
   3  12   2          2.23          0.00        17.70 o                         
 -10   1   3        169.33        160.35         9.16 o                         
  -9   1   3        152.27        123.77         8.29 o                         
  -8   1   3        277.33        290.17         9.07 o                         
  -7   1   3       2799.28       2803.54        18.30 o                         
  -6   1   3       3707.52       3672.08        20.41 o                         
  -5   1   3        647.32        580.06         7.71 o                         
  -4   1   3       2847.78       2927.42        16.20 o                         
  -3   1   3       3102.71       3038.16        18.01 o                         
  -2   1   3      43869.74      40718.62       234.88 o                         
  -1   1   3        224.82        172.73         4.28 o                         
   0   1   3        323.77        382.04         4.73 o                         
   1   1   3      32913.41      30524.03       161.71 o                         
   2   1   3       7626.30       7605.35        33.93 o                         
   3   1   3      14016.10      13940.93        54.77 o                         
   4   1   3        277.70        239.99         3.77 o                         
   5   1   3       1434.23       1584.52        10.65 o                         
   6   1   3       4099.26       4095.34        21.24 o                         
   7   1   3       1889.31       1820.63        17.94 o                         
   8   1   3        196.12        196.18         8.80 o                         
   9   1   3          5.55          8.49         7.97 o                         
  10   1   3        450.37        441.35        13.08 o                         
 -10   2   3        990.76        997.76        18.74 o                         
  -9   2   3       1420.74       1435.47        17.14 o                         
  -8   2   3       2356.50       2292.76        21.47 o                         
  -7   2   3        259.09        233.56         6.90 o                         
  -6   2   3        153.72        160.55         5.54 o                         
  -5   2   3      15325.62      15158.97        69.88 o                         
  -4   2   3       7764.22       7914.54        41.08 o                         
  -3   2   3       4085.21       4038.24        22.95 o                         
  -2   2   3        207.71        229.76         5.07 o                         
  -1   2   3      13109.84      12889.58        76.22 o                         
   0   2   3      36308.63      33764.61       225.07 o                         
   1   2   3      18632.78      18044.43        92.27 o                         
   2   2   3          0.16          0.00         2.54 o                         
   3   2   3       1780.53       1956.37        11.70 o                         
   4   2   3      16598.71      16549.24        75.66 o                         
   5   2   3       7917.50       8145.91        39.13 o                         
   6   2   3       2421.06       2366.54        15.85 o                         
   7   2   3       2624.96       2652.26        20.17 o                         
   8   2   3        983.61        979.76        14.87 o                         
   9   2   3       2067.96       2144.42        21.46 o                         
  10   2   3        402.50        418.59        14.13 o                         
 -10   3   3         98.15         79.41         9.11 o                         
  -9   3   3          5.08         11.57         7.70 o                         
  -8   3   3         16.67         22.15         7.58 o                         
  -7   3   3       1514.83       1515.69        14.88 o                         
  -6   3   3       4054.35       4153.04        25.29 o                         
  -5   3   3        457.28        439.40         7.91 o                         
  -4   3   3        891.56        913.37        10.12 o                         
  -3   3   3       2806.58       2924.10        18.84 o                         
  -2   3   3       6387.32       6799.21        40.19 o                         
  -1   3   3       9882.73      10069.84        62.84 o                         
   0   3   3         76.15         67.96         4.19 o                         
   1   3   3      12501.92      12897.69       100.34 o                         
   2   3   3       1758.54       1832.82        12.31 o                         
   3   3   3       1390.39       1411.31         9.99 o                         
   4   3   3        403.92        367.93         6.73 o                         
   5   3   3        719.62        726.60         9.71 o                         
   6   3   3       4047.35       4138.46        23.78 o                         
   7   3   3        278.07        283.08        10.11 o                         
   8   3   3        122.61        134.40         9.21 o                         
   9   3   3         11.29         24.00        10.16 o                         
  10   3   3        192.45        193.88        13.23 o                         
 -10   4   3         24.57         36.57        13.45 o                         
  -9   4   3        133.50        118.30         9.71 o                         
  -8   4   3        877.11        828.21        13.70 o                         
  -7   4   3        311.79        327.24         8.57 o                         
  -6   4   3          0.65          0.00         5.19 o                         
  -5   4   3        124.77        143.20         5.82 o                         
  -4   4   3        640.98        636.81         8.38 o                         
  -3   4   3       2551.71       2451.73        16.60 o                         
  -2   4   3       1925.94       2089.75        18.58 o                         
  -1   4   3        180.98        128.93         5.85 o                         
   0   4   3       1719.63       1830.85        16.16 o                         
   1   4   3        508.65        411.06         7.54 o                         
   2   4   3       1341.11       1438.96        11.30 o                         
   3   4   3         64.58        112.77         4.33 o                         
   4   4   3       2432.21       2469.87        15.45 o                         
   5   4   3        239.78        233.75         7.05 o                         
   6   4   3        409.27        412.69         9.20 o                         
   7   4   3          0.77          9.54         8.29 o                         
   8   4   3         96.42        107.47         8.98 o                         
   9   4   3        752.94        734.35        16.21 o                         
  10   4   3          3.92         32.31        17.00 o                         
 -10   5   3        299.72        310.26        16.97 o                         
  -9   5   3        264.35        266.11        12.72 o                         
  -8   5   3        675.23        656.71        14.51 o                         
  -7   5   3       2070.58       2045.30        19.80 o                         
  -6   5   3       2712.99       2697.23        23.23 o                         
  -5   5   3       2470.29       2468.14        18.84 o                         
  -4   5   3        257.64        284.33         7.12 o                         
  -3   5   3       3320.94       3272.23        22.95 o                         
  -2   5   3      21082.78      21113.96       129.97 o                         
  -1   5   3        942.07        872.08        11.15 o                         
   0   5   3        825.38        837.40        11.66 o                         
   1   5   3       2795.13       2651.34        25.07 o                         
   2   5   3       8930.58       9090.70        48.75 o                         
   3   5   3       7739.35       7514.79        40.96 o                         
   4   5   3          6.67          9.80         3.99 o                         
   5   5   3        678.09        662.81        11.94 o                         
   6   5   3       1154.12       1143.59        15.62 o                         
   7   5   3       3671.03       3772.65        28.16 o                         
   8   5   3        167.21        185.67        10.74 o                         
   9   5   3          0.10          0.00        12.01 o                         
  -9   6   3        447.84        469.48        15.08 o                         
  -8   6   3        804.33        787.04        16.19 o                         
  -7   6   3        114.94        121.75         8.70 o                         
  -6   6   3       1038.27       1023.51        16.20 o                         
  -5   6   3       2712.34       2681.28        21.67 o                         
  -4   6   3       3482.86       3515.25        25.13 o                         
  -3   6   3       2099.57       2146.21        19.90 o                         
  -2   6   3        307.42        318.70         9.25 o                         
  -1   6   3       3900.03       3885.47        29.67 o                         
   0   6   3       6313.36       6525.83        50.05 o                         
   1   6   3       3551.19       3594.61        27.62 o                         
   2   6   3         15.63         13.73         4.74 o                         
   3   6   3       2628.90       2696.97        20.66 o                         
   4   6   3       5331.62       5360.95        31.67 o                         
   5   6   3       2641.92       2720.25        25.28 o                         
   6   6   3        242.93        265.35        11.19 o                         
   7   6   3        245.76        268.90        11.78 o                         
   8   6   3       1357.34       1378.95        20.98 o                         
   9   6   3        792.95        724.73        18.66 o                         
  -9   7   3         26.11          8.14        19.22 o                         
  -8   7   3          3.52         13.26        10.69 o                         
  -7   7   3         21.54          8.26         8.42 o                         
  -6   7   3        514.23        516.81        12.17 o                         
  -5   7   3          0.09         12.84         6.47 o                         
  -4   7   3         61.91         60.50         6.62 o                         
  -3   7   3       1154.89       1121.12        16.63 o                         
  -2   7   3        223.61        204.13         9.10 o                         
  -1   7   3       1561.55       1614.26        18.43 o                         
   0   7   3        999.95        946.99        15.57 o                         
   1   7   3        238.43        224.09         8.02 o                         
   2   7   3       2068.21       2059.25        19.00 o                         
   3   7   3        286.80        287.25         8.45 o                         
   4   7   3          1.07          0.00         6.22 o                         
   5   7   3        226.59        252.86         8.98 o                         
   6   7   3        420.62        398.15        18.52 o                         
   7   7   3         99.92         89.34        11.94 o                         
   8   7   3         48.68         15.89        14.50 o                         
  -8   8   3        351.01        317.00        14.99 o                         
  -7   8   3        109.44        123.63        10.34 o                         
  -6   8   3          3.20          3.97         9.84 o                         
  -5   8   3        389.21        372.53        11.86 o                         
  -4   8   3        703.30        721.72        13.06 o                         
  -3   8   3       1632.88       1614.18        20.18 o                         
  -2   8   3         81.64         67.15         9.75 o                         
  -1   8   3        133.74        125.01        10.04 o                         
   0   8   3        261.16        256.12        10.46 o                         
   1   8   3       1042.09        988.45        16.12 o                         
   2   8   3        296.33        311.66        12.04 o                         
   3   8   3         36.24         25.65         7.03 o                         
   4   8   3       1344.12       1358.66        17.98 o                         
   5   8   3         31.57         27.51         8.51 o                         
   6   8   3        450.41        466.31        12.81 o                         
   7   8   3         19.09          0.00        12.79 o                         
   8   8   3         41.82         34.57        15.09 o                         
  -7   9   3        541.05        555.09        15.76 o                         
  -6   9   3        349.43        357.40        12.89 o                         
  -5   9   3        524.76        523.94        13.77 o                         
  -4   9   3          5.65          1.24        10.05 o                         
  -3   9   3       2716.96       2743.32        31.71 o                         
  -2   9   3       2266.71       2345.44        27.22 o                         
  -1   9   3        543.48        507.37        12.77 o                         
   0   9   3         65.01         63.91         9.52 o                         
   1   9   3        564.30        536.80        14.16 o                         
   2   9   3       3373.96       3413.51        30.52 o                         
   3   9   3       1509.01       1563.78        19.91 o                         
   4   9   3          2.32          0.00         8.53 o                         
   5   9   3        212.94        190.59        11.35 o                         
   6   9   3        465.15        435.45        14.10 o                         
   7   9   3        890.41        900.98        22.17 o                         
  -6  10   3        179.36        200.59        14.98 o                         
  -5  10   3         11.45         19.35        11.11 o                         
  -4  10   3        725.77        734.10        17.31 o                         
  -3  10   3        458.38        448.13        14.91 o                         
  -2  10   3         72.57         88.26        11.85 o                         
  -1  10   3        760.99        756.12        19.26 o                         
   0  10   3        239.55        236.66        13.25 o                         
   1  10   3        732.19        746.48        19.07 o                         
   2  10   3        382.20        406.43        14.06 o                         
   3  10   3        704.83        712.48        16.48 o                         
   4  10   3        388.78        370.04        12.93 o                         
   5  10   3        213.52        230.51        11.80 o                         
   6  10   3          2.41          0.00        10.51 o                         
  -5  11   3         13.75         40.40        12.40 o                         
  -4  11   3         48.35         60.06        14.44 o                         
  -3  11   3        211.68        191.94        14.51 o                         
  -2  11   3          5.86          1.43        13.31 o                         
  -1  11   3          3.47          0.00        11.86 o                         
   0  11   3        240.37        215.49        15.86 o                         
   1  11   3        207.46        247.88        14.89 o                         
   2  11   3        403.47        379.40        15.33 o                         
   3  11   3         24.97         43.01        13.81 o                         
   4  11   3         40.03         41.72        12.80 o                         
   5  11   3          9.05         22.26        12.58 o                         
  -3  12   3         27.41         44.92        14.99 o                         
  -2  12   3         22.55          9.96        16.70 o                         
  -1  12   3        154.02        197.03        16.11 o                         
   0  12   3        315.62        344.60        16.00 o                         
   1  12   3        545.16        572.29        18.15 o                         
   2  12   3          9.83          8.57        20.41 o                         
   3  12   3         17.32         20.50        12.75 o                         
 -10   0   4        749.74        747.43        21.99 o                         
  -9   0   4       2679.30       2591.66        30.80 o                         
  -8   0   4        228.92        237.05        13.41 o                         
  -7   0   4       1792.33       1813.64        21.36 o                         
  -6   0   4       4813.78       4795.82        35.92 o                         
  -5   0   4       4881.77       4808.72        37.41 o                         
  -4   0   4       5611.06       5771.83        48.17 o                         
  -3   0   4       2197.49       2224.65        22.31 o                         
  -2   0   4      66163.92      57703.88       766.84 o                         
  -1   0   4        956.76        871.44        11.00 o                         
   0   0   4      30510.65      28263.73       247.49 o                         
   1   0   4        445.34        422.23         8.64 o                         
   2   0   4       4580.00       4550.47        28.61 o                         
   3   0   4      39903.29      39050.33       226.53 o                         
   4   0   4        615.74        529.78         8.59 o                         
   5   0   4       2617.27       2589.89        19.80 o                         
   6   0   4       2819.27       2897.57        23.21 o                         
   7   0   4       4766.79       4900.33        39.54 o                         
   8   0   4       2611.28       2612.06        40.84 o                         
   9   0   4        163.19        131.04        11.44 o                         
  10   0   4         79.11         49.07        25.05 o                         
 -10   1   4         62.67         29.52        10.19 o                         
  -9   1   4        683.40        704.38        13.65 o                         
  -8   1   4       1369.83       1402.03        19.59 o                         
  -7   1   4        164.03        165.98         6.29 o                         
  -6   1   4         96.62         89.41         5.34 o                         
  -5   1   4        122.53        122.27         4.69 o                         
  -4   1   4      17315.54      17728.29        88.43 o                         
  -3   1   4      13561.05      13746.64        75.75 o                         
  -2   1   4        493.14        553.88         7.84 o                         
  -1   1   4         48.69         56.65         3.73 o                         
   0   1   4      15081.12      14927.15        87.42 o                         
   1   1   4      38177.79      35752.23       200.54 o                         
   2   1   4      11304.38      11284.17        53.31 o                         
   3   1   4       1124.63       1205.11         7.94 o                         
   4   1   4       1352.94       1327.32         8.55 o                         
   5   1   4       4303.01       4476.21        22.39 o                         
   6   1   4       3498.83       3501.88        19.44 o                         
   7   1   4         92.63         82.37         6.77 o                         
   8   1   4        253.64        262.10        10.14 o                         
   9   1   4        740.06        727.23        14.79 o                         
  10   1   4        136.16        138.73        15.72 o                         
 -10   2   4          0.91          0.00         8.36 o                         
  -9   2   4         48.51         51.79         7.88 o                         
  -8   2   4         57.51         64.62         8.34 o                         
  -7   2   4          5.42         16.72         6.56 o                         
  -6   2   4       1331.87       1301.76        11.95 o                         
  -5   2   4          0.25          5.41         4.39 o                         
  -4   2   4        622.78        675.47         7.90 o                         
  -3   2   4         39.81         42.76         4.39 o                         
  -2   2   4         57.37         55.64         3.47 o                         
  -1   2   4       3211.34       3276.72        23.07 o                         
   0   2   4       1573.61       1609.26        12.70 o                         
   1   2   4        325.15        345.92         5.90 o                         
   2   2   4       1909.61       2117.02        12.92 o                         
   3   2   4        334.23        318.21         4.53 o                         
   4   2   4        236.56        222.65         4.33 o                         
   5   2   4          4.45          0.00         4.32 o                         
   6   2   4         38.83         34.18         5.38 o                         
   7   2   4          0.57          0.00         6.11 o                         
   8   2   4        112.87        122.69         9.13 o                         
   9   2   4         14.71         20.54         9.24 o                         
  10   2   4          1.59         11.67        11.44 o                         
 -10   3   4          0.08          4.46        11.17 o                         
  -9   3   4        573.61        576.97        12.29 o                         
  -8   3   4       2289.46       2279.00        25.47 o                         
  -7   3   4        940.45        941.92        13.66 o                         
  -6   3   4        949.25        955.37        11.75 o                         
  -5   3   4       2139.20       2156.38        15.34 o                         
  -4   3   4       3969.73       4053.18        25.79 o                         
  -3   3   4      17108.09      16899.19       108.66 o                         
  -2   3   4       1006.64       1057.34        11.36 o                         
  -1   3   4         57.52         59.96         4.83 o                         
   0   3   4      17250.87      17022.23       103.63 o                         
   1   3   4       3592.63       3445.28        24.13 o                         
   2   3   4       7180.66       7101.14        39.34 o                         
   3   3   4        559.10        597.60         6.73 o                         
   4   3   4       4011.53       4132.02        22.80 o                         
   5   3   4       6324.64       6398.59        35.06 o                         
   6   3   4       1679.74       1631.85        14.60 o                         
   7   3   4         26.16          8.63         7.55 o                         
   8   3   4         76.63         82.38         8.26 o                         
   9   3   4       1962.03       2003.37        21.86 o                         
  10   3   4        508.73        464.53        15.46 o                         
 -10   4   4        569.17        557.92        16.39 o                         
  -9   4   4        988.97        949.10        15.64 o                         
  -8   4   4        140.91        140.91         7.49 o                         
  -7   4   4       1299.59       1328.05        15.80 o                         
  -6   4   4       4492.48       4560.12        29.53 o                         
  -5   4   4       3842.89       3861.08        25.46 o                         
  -4   4   4       1735.44       1716.29        14.77 o                         
  -3   4   4       4042.06       4051.57        27.34 o                         
  -2   4   4      11997.14      12135.15        70.22 o                         
  -1   4   4       5683.56       5583.15        42.43 o                         
   0   4   4       5789.09       5886.79        36.81 o                         
   1   4   4        706.84        744.11         9.43 o                         
   2   4   4       8834.12       9106.95        64.63 o                         
   3   4   4      14460.47      14365.32        71.51 o                         
   4   4   4       2360.32       2376.88        16.20 o                         
   5   4   4        440.05        427.66         8.66 o                         
   6   4   4       2037.44       2078.57        18.89 o                         
   7   4   4       3469.74       3521.62        34.11 o                         
   8   4   4       1727.58       1753.80        18.71 o                         
   9   4   4         99.13        110.35        11.13 o                         
 -10   5   4          9.89         44.87        16.17 o                         
  -9   5   4        113.79        118.52        11.13 o                         
  -8   5   4        492.90        457.72        12.96 o                         
  -7   5   4        549.75        534.52        12.66 o                         
  -6   5   4        134.96        144.18         8.85 o                         
  -5   5   4        347.53        319.37         7.94 o                         
  -4   5   4       2153.08       2192.75        17.11 o                         
  -3   5   4       1530.42       1665.84        15.41 o                         
  -2   5   4          2.42          0.00         5.22 o                         
  -1   5   4         32.97         20.05         5.35 o                         
   0   5   4        126.14        160.65         6.88 o                         
   1   5   4       6772.81       7144.61        47.87 o                         
   2   5   4         47.74         46.67         4.56 o                         
   3   5   4       1599.69       1650.85        13.48 o                         
   4   5   4        738.63        735.40         8.83 o                         
   5   5   4        241.74        259.13         8.73 o                         
   6   5   4       1119.38       1112.71        15.85 o                         
   7   5   4          0.11          7.20         9.79 o                         
   8   5   4        800.01        803.42        15.98 o                         
   9   5   4         56.19         23.51        11.66 o                         
  -9   6   4         79.96         94.44        10.84 o                         
  -8   6   4         29.82         51.53         9.93 o                         
  -7   6   4         26.37         27.43         8.62 o                         
  -6   6   4       1934.09       1912.09        21.66 o                         
  -5   6   4         76.15         76.37         6.91 o                         
  -4   6   4          2.34          6.78         6.27 o                         
  -3   6   4          2.64          0.00         4.98 o                         
  -2   6   4        904.89        919.33        12.80 o                         
  -1   6   4       1979.18       1926.07        18.02 o                         
   0   6   4        109.58         94.53         6.74 o                         
   1   6   4       1577.08       1504.94        16.94 o                         
   2   6   4        301.87        326.79         7.17 o                         
   3   6   4       3591.43       3517.30        22.81 o                         
   4   6   4        642.32        636.07         9.82 o                         
   5   6   4         71.81         62.66         8.17 o                         
   6   6   4        370.95        375.99        12.39 o                         
   7   6   4         14.13          0.00         9.90 o                         
   8   6   4        438.84        459.66        14.73 o                         
   9   6   4         53.60         69.09        13.79 o                         
  -9   7   4         88.68         74.46        12.41 o                         
  -8   7   4        647.78        657.22        14.72 o                         
  -7   7   4       1216.17       1197.44        18.88 o                         
  -6   7   4        127.91        123.41         9.57 o                         
  -5   7   4       2693.65       2685.00        26.02 o                         
  -4   7   4        488.31        468.43        10.52 o                         
  -3   7   4       4055.88       4186.21        31.23 o                         
  -2   7   4       1787.19       1760.00        19.37 o                         
  -1   7   4        846.61        830.41        16.77 o                         
   0   7   4      10166.45      10279.54        73.43 o                         
   1   7   4       2577.33       2610.68        24.50 o                         
   2   7   4       2601.98       2549.60        22.02 o                         
   3   7   4        251.91        261.25         8.22 o                         
   4   7   4       2317.93       2247.92        20.49 o                         
   5   7   4       3093.48       3109.18        25.36 o                         
   6   7   4       1117.74       1129.89        24.62 o                         
   7   7   4         57.40         33.40        12.03 o                         
   8   7   4          0.75          0.00        15.45 o                         
  -8   8   4         46.93         37.97        14.28 o                         
  -7   8   4        203.17        230.30        12.34 o                         
  -6   8   4       1245.79       1258.18        19.53 o                         
  -5   8   4       1001.16        960.41        15.89 o                         
  -4   8   4          9.92         15.24         6.88 o                         
  -3   8   4        689.31        690.64        15.59 o                         
  -2   8   4        238.56        237.68        10.83 o                         
  -1   8   4       5511.04       5492.91        42.31 o                         
   0   8   4        173.12        197.30         9.82 o                         
   1   8   4        329.88        327.19        10.54 o                         
   2   8   4       2006.91       1919.41        20.67 o                         
   3   8   4        691.69        754.20        14.72 o                         
   4   8   4       2246.97       2193.79        23.21 o                         
   5   8   4         26.44         20.89         8.07 o                         
   6   8   4        393.13        369.33        12.14 o                         
   7   8   4        591.45        591.39        16.44 o                         
   8   8   4        298.23        325.15        19.54 o                         
  -7   9   4         11.35         12.41        14.73 o                         
  -6   9   4        123.61        132.80        12.01 o                         
  -5   9   4        110.16        117.35        11.83 o                         
  -4   9   4         44.35         56.56         8.16 o                         
  -3   9   4          5.07          0.00         7.76 o                         
  -2   9   4        186.28        178.37        13.06 o                         
  -1   9   4       1056.81       1022.56        21.74 o                         
   0   9   4          0.40          0.00         9.41 o                         
   1   9   4        481.05        516.54        14.88 o                         
   2   9   4         13.25         25.06        10.42 o                         
   3   9   4          0.61         16.80        10.50 o                         
   4   9   4        172.19        155.66         8.57 o                         
   5   9   4          3.27          0.00        10.46 o                         
   6   9   4          0.43          0.00        12.06 o                         
   7   9   4         14.34          9.72        14.18 o                         
  -6  10   4        600.98        611.82        17.97 o                         
  -5  10   4        213.99        228.52        12.46 o                         
  -4  10   4          2.17         39.29        10.87 o                         
  -3  10   4         71.47         62.42        12.06 o                         
  -2  10   4        528.16        536.13        17.30 o                         
  -1  10   4        605.87        628.91        15.00 o                         
   0  10   4        235.43        239.15        12.06 o                         
   1  10   4        192.11        188.33        13.89 o                         
   2  10   4          2.60          0.00        10.13 o                         
   3  10   4       1001.90       1031.84        18.48 o                         
   4  10   4        175.46        220.30        12.34 o                         
   5  10   4         87.18        104.36        11.56 o                         
   6  10   4        122.31        117.46        12.61 o                         
  -5  11   4        359.34        390.27        15.34 o                         
  -4  11   4        416.99        418.05        15.26 o                         
  -3  11   4        204.06        212.06        14.33 o                         
  -2  11   4        618.24        643.13        18.11 o                         
  -1  11   4        199.41        204.67        15.87 o                         
   0  11   4        994.26        974.87        23.69 o                         
   1  11   4        615.09        666.78        16.68 o                         
   2  11   4          4.97         17.21        14.59 o                         
   3  11   4         20.61         26.07        12.98 o                         
   4  11   4        574.49        540.33        15.86 o                         
   5  11   4        461.22        426.41        19.60 o                         
  -3  12   4         13.19          0.00        14.91 o                         
  -2  12   4        107.15        133.25        18.96 o                         
  -1  12   4        767.10        761.43        20.75 o                         
   0  12   4         57.26         46.87        15.76 o                         
   1  12   4         46.44         30.61        15.91 o                         
   2  12   4         35.13         29.09        16.15 o                         
   3  12   4         11.28         12.33        17.42 o                         
 -10   1   5        157.83        167.47        11.19 o                         
  -9   1   5       1191.45       1200.97        17.78 o                         
  -8   1   5        201.82        193.09         8.83 o                         
  -7   1   5         68.37         71.60         6.84 o                         
  -6   1   5       4128.66       4199.29        25.38 o                         
  -5   1   5        810.35        803.27         9.70 o                         
  -4   1   5      14158.75      14185.81        96.97 o                         
  -3   1   5         53.90         73.06         5.41 o                         
  -2   1   5       2800.98       3025.62        23.40 o                         
  -1   1   5      15162.61      14582.95        86.27 o                         
   0   1   5       3580.43       3562.27        23.56 o                         
   1   1   5       2168.13       2179.50        14.93 o                         
   2   1   5       1317.13       1369.08         9.92 o                         
   3   1   5      14105.41      14535.45        60.89 o                         
   4   1   5       6314.33       6185.22        27.95 o                         
   5   1   5       1585.15       1577.97        11.03 o                         
   6   1   5        405.03        419.81         7.23 o                         
   7   1   5        598.80        621.38        11.01 o                         
   8   1   5       2260.60       2351.81        23.29 o                         
   9   1   5        548.85        531.09        13.05 o                         
  10   1   5         46.81         54.99        14.24 o                         
 -10   2   5        228.51        197.16        10.86 o                         
  -9   2   5        157.70        161.68         9.13 o                         
  -8   2   5       1385.49       1387.16        18.52 o                         
  -7   2   5       5044.54       4957.24        34.45 o                         
  -6   2   5       1227.64       1203.64        12.17 o                         
  -5   2   5         57.04         51.54         4.26 o                         
  -4   2   5       2967.97       3044.40        21.85 o                         
  -3   2   5      13774.13      13260.97        75.76 o                         
  -2   2   5       9663.54       9489.11        56.49 o                         
  -1   2   5        189.08        146.64         4.99 o                         
   0   2   5       6915.28       6899.66        44.15 o                         
   1   2   5       3704.07       3718.55        26.22 o                         
   2   2   5      16777.13      16281.47        79.34 o                         
   3   2   5       1472.55       1447.15        10.27 o                         
   4   2   5         92.66        101.54         3.41 o                         
   5   2   5       7755.94       7844.95        38.93 o                         
   6   2   5       2969.34       3055.73        19.84 o                         
   7   2   5       1814.23       1831.24        19.82 o                         
   8   2   5        153.95        152.40         8.65 o                         
   9   2   5        805.58        857.03        15.59 o                         
  10   2   5        843.90        844.58        22.39 o                         
 -10   3   5          5.73          0.00        10.14 o                         
  -9   3   5        326.54        305.46        10.19 o                         
  -8   3   5        763.96        745.16        14.24 o                         
  -7   3   5        285.83        275.15         9.26 o                         
  -6   3   5        690.82        711.46        11.30 o                         
  -5   3   5        189.31        183.08         5.79 o                         
  -4   3   5       1475.54       1537.40        14.49 o                         
  -3   3   5        651.06        650.38         9.76 o                         
  -2   3   5       1000.53        973.00        11.44 o                         
  -1   3   5      10630.98      10912.98        71.16 o                         
   0   3   5        989.10        984.10        11.50 o                         
   1   3   5        756.99        750.83         8.53 o                         
   2   3   5         69.64         64.15         4.23 o                         
   3   3   5       1809.24       1824.95        13.16 o                         
   4   3   5       4742.01       4745.92        24.22 o                         
   5   3   5         10.60          8.90         4.87 o                         
   6   3   5        118.64        111.68         6.97 o                         
   7   3   5         52.76         52.99         8.19 o                         
   8   3   5        655.79        658.81        14.12 o                         
   9   3   5        190.14        191.87        11.38 o                         
 -10   4   5        105.51         96.85        12.97 o                         
  -9   4   5        339.57        348.19        10.17 o                         
  -8   4   5        172.02        156.66         9.32 o                         
  -7   4   5         31.60         33.96         6.75 o                         
  -6   4   5        768.77        745.41        11.89 o                         
  -5   4   5        374.44        418.77        10.18 o                         
  -4   4   5       1838.61       1902.76        16.73 o                         
  -3   4   5       1314.39       1270.94        13.04 o                         
  -2   4   5        121.93        151.79         5.95 o                         
  -1   4   5       3082.35       3165.50        25.21 o                         
   0   4   5       1373.12       1490.91        12.93 o                         
   1   4   5         27.43         66.51         5.73 o                         
   2   4   5       4129.04       4263.78        27.07 o                         
   3   4   5         86.98         92.02         4.48 o                         
   4   4   5        671.02        664.86         8.04 o                         
   5   4   5       1807.22       1858.92        14.93 o                         
   6   4   5         20.60         14.20         6.73 o                         
   7   4   5       1107.19       1060.76        15.30 o                         
   8   4   5          2.31          3.84         8.78 o                         
   9   4   5         10.26         14.99        11.10 o                         
 -10   5   5        438.84        451.10        25.26 o                         
  -9   5   5        832.32        813.20        17.08 o                         
  -8   5   5         20.29         20.91         7.97 o                         
  -7   5   5        257.35        233.33         9.18 o                         
  -6   5   5       2090.85       2099.44        20.72 o                         
  -5   5   5       2652.85       2631.22        20.44 o                         
  -4   5   5       6100.11       6032.18        38.67 o                         
  -3   5   5        230.28        229.15         8.01 o                         
  -2   5   5       1172.15       1153.04        15.05 o                         
  -1   5   5       6003.51       5884.35        39.44 o                         
   0   5   5      11496.09      11631.61        69.45 o                         
   1   5   5       2626.65       2569.74        21.89 o                         
   2   5   5       1415.20       1470.29        15.07 o                         
   3   5   5       6474.36       6436.66        38.06 o                         
   4   5   5       1796.87       1798.02        14.68 o                         
   5   5   5       3673.81       3596.51        27.09 o                         
   6   5   5        162.29        169.09         8.55 o                         
   7   5   5       1035.04       1066.20        15.58 o                         
   8   5   5       1226.19       1220.04        18.14 o                         
   9   5   5        237.87        248.52        13.19 o                         
  -9   6   5         18.61         29.03        12.72 o                         
  -8   6   5        964.71        962.24        22.00 o                         
  -7   6   5       1389.29       1387.56        23.00 o                         
  -6   6   5        341.86        337.69        12.02 o                         
  -5   6   5         47.36         47.91         7.55 o                         
  -4   6   5       2588.33       2578.72        23.84 o                         
  -3   6   5       6060.96       6136.57        42.87 o                         
  -2   6   5       2121.13       2081.86        19.67 o                         
  -1   6   5        316.94        303.83         8.95 o                         
   0   6   5       3107.00       3230.05        25.22 o                         
   1   6   5       5374.57       5439.59        39.36 o                         
   2   6   5       4971.88       5075.35        33.33 o                         
   3   6   5        715.36        717.86        11.20 o                         
   4   6   5         52.79         52.70         5.08 o                         
   5   6   5       1875.06       1864.00        20.25 o                         
   6   6   5       1555.83       1542.02        20.89 o                         
   7   6   5        573.13        569.93        13.16 o                         
   8   6   5         32.67         30.43        11.53 o                         
  -9   7   5          3.50          0.00        16.92 o                         
  -8   7   5         86.58         85.86        11.40 o                         
  -7   7   5        135.52        164.60        11.81 o                         
  -6   7   5          0.63          0.00         8.92 o                         
  -5   7   5        412.75        415.06        13.54 o                         
  -4   7   5        469.58        494.05        14.35 o                         
  -3   7   5        294.74        287.20         8.41 o                         
  -2   7   5        643.91        649.85        13.77 o                         
  -1   7   5        187.10        181.45         8.54 o                         
   0   7   5        289.72        293.99         9.28 o                         
   1   7   5        211.56        208.75         9.14 o                         
   2   7   5        305.95        290.49         7.51 o                         
   3   7   5         85.00        102.05         6.97 o                         
   4   7   5        420.73        401.36        10.02 o                         
   5   7   5         18.93         16.28         6.74 o                         
   6   7   5        114.28         90.96        10.79 o                         
   7   7   5        262.53        227.75        10.51 o                         
   8   7   5          7.68          4.21        10.25 o                         
  -8   8   5         15.65         15.19        10.43 o                         
  -7   8   5        179.82        206.94        11.96 o                         
  -6   8   5        324.09        325.67        12.01 o                         
  -5   8   5          0.06          0.00         9.36 o                         
  -4   8   5        975.71       1003.89        19.12 o                         
  -3   8   5        869.79        842.14        15.72 o                         
  -2   8   5        143.47        150.22        10.45 o                         
  -1   8   5        525.43        543.69        13.65 o                         
   0   8   5        775.76        762.55        16.35 o                         
   1   8   5       1035.85       1010.44        18.55 o                         
   2   8   5       2795.34       2832.08        26.34 o                         
   3   8   5          1.15         12.22         9.09 o                         
   4   8   5        157.87        191.83        11.68 o                         
   5   8   5        482.53        487.55        12.25 o                         
   6   8   5        498.44        509.78        18.87 o                         
   7   8   5        373.17        374.34        17.32 o                         
  -7   9   5         14.30          4.61        14.69 o                         
  -6   9   5        319.47        319.23        13.04 o                         
  -5   9   5       2519.74       2461.26        25.85 o                         
  -4   9   5        436.53        413.85        11.87 o                         
  -3   9   5         95.15         81.47         8.71 o                         
  -2   9   5        301.48        302.55        12.99 o                         
  -1   9   5       2291.81       2259.20        27.12 o                         
   0   9   5       4278.99       4331.18        52.01 o                         
   1   9   5        234.53        262.43        12.92 o                         
   2   9   5        976.21        955.58        25.22 o                         
   3   9   5       1322.79       1317.52        21.93 o                         
   4   9   5       1181.67       1127.28        19.54 o                         
   5   9   5        872.72        932.46        18.20 o                         
   6   9   5         18.87          2.73        13.23 o                         
   7   9   5        565.72        552.53        23.74 o                         
  -6  10   5        214.25        225.64        16.06 o                         
  -5  10   5          3.53          2.63        13.55 o                         
  -4  10   5        550.06        545.75        13.58 o                         
  -3  10   5        392.38        360.23        11.99 o                         
  -2  10   5         72.28         55.58        14.18 o                         
  -1  10   5          9.59         11.51        10.37 o                         
   0  10   5         45.84         27.43        10.61 o                         
   1  10   5       1907.94       1893.39        32.23 o                         
   2  10   5         66.66         60.67        12.46 o                         
   3  10   5          3.05          0.00        10.90 o                         
   4  10   5        243.97        220.83        12.79 o                         
   5  10   5        122.81        113.94        12.86 o                         
   6  10   5        847.33        824.19        26.34 o                         
  -5  11   5        191.46        145.48        16.78 o                         
  -4  11   5         59.77         82.62        12.33 o                         
  -3  11   5          0.19         22.66        11.29 o                         
  -2  11   5         26.90         11.21        14.69 o                         
  -1  11   5        300.91        364.47        15.32 o                         
   0  11   5         67.87         67.48        12.46 o                         
   1  11   5         62.98         69.99        11.48 o                         
   2  11   5        231.12        232.46        14.21 o                         
   3  11   5          8.50         11.32        12.53 o                         
   4  11   5         28.13         49.66        14.13 o                         
  -3  12   5        311.26        313.79        18.39 o                         
  -2  12   5        369.33        401.28        20.92 o                         
  -1  12   5         76.13         92.80        17.40 o                         
   0  12   5         10.32         10.84        15.29 o                         
   1  12   5        240.24        241.35        16.34 o                         
   2  12   5        281.51        311.71        16.01 o                         
 -10   0   6        634.79        636.38        20.43 o                         
  -9   0   6       1664.21       1650.99        26.01 o                         
  -8   0   6       1115.08       1084.60        23.64 o                         
  -7   0   6       1314.16       1281.93        25.11 o                         
  -6   0   6        826.80        823.34        16.78 o                         
  -5   0   6       3849.04       3816.22        37.18 o                         
  -4   0   6      19956.46      20003.91       160.17 o                         
  -3   0   6        428.85        532.11        11.71 o                         
  -2   0   6        109.20         89.16         6.43 o                         
  -1   0   6      16075.87      16033.44       126.63 o                         
   0   0   6      11403.69      11206.60        95.71 o                         
   1   0   6      14155.53      13959.12       105.38 o                         
   2   0   6       3079.12       3269.72        27.99 o                         
   3   0   6       2099.34       2427.06        20.01 o                         
   4   0   6       8665.17       8509.61        52.71 o                         
   5   0   6       7215.91       7095.48        44.68 o                         
   6   0   6        325.27        300.77         9.49 o                         
   7   0   6        442.19        470.99        15.33 o                         
   8   0   6       1102.35       1119.19        20.82 o                         
   9   0   6       1735.16       1741.51        31.38 o                         
  10   0   6        363.81        414.36        30.62 o                         
 -10   1   6        376.91        367.50        13.07 o                         
  -9   1   6        195.79        199.99        10.42 o                         
  -8   1   6         70.44         77.26         7.95 o                         
  -7   1   6       1111.67       1059.80        14.32 o                         
  -6   1   6       3707.97       3649.71        23.63 o                         
  -5   1   6       3324.37       3452.18        24.46 o                         
  -4   1   6       5933.84       6118.98        39.03 o                         
  -3   1   6         25.83         42.52         5.70 o                         
  -2   1   6       4501.22       4521.72        29.29 o                         
  -1   1   6       9925.01       9936.79        62.63 o                         
   0   1   6        487.79        469.06         6.98 o                         
   1   1   6       8153.21       8627.37        46.38 o                         
   2   1   6       1364.34       1278.43         9.42 o                         
   3   1   6       1893.38       1966.31        12.12 o                         
   4   1   6       1202.58       1122.62         9.14 o                         
   5   1   6       2155.36       2224.34        13.44 o                         
   6   1   6       1623.22       1671.02        12.59 o                         
   7   1   6       1320.84       1272.29        13.59 o                         
   8   1   6          4.93         11.43         8.05 o                         
   9   1   6         16.65         20.75        11.83 o                         
  10   1   6        370.64        370.16        20.83 o                         
 -10   2   6          6.41         35.21        11.13 o                         
  -9   2   6          6.61         16.27         9.15 o                         
  -8   2   6        286.58        254.93         9.80 o                         
  -7   2   6          1.89         16.38         6.82 o                         
  -6   2   6         78.35         72.52         5.20 o                         
  -5   2   6         94.25        104.82         5.66 o                         
  -4   2   6        730.10        754.13         9.97 o                         
  -3   2   6          2.88          2.78         4.35 o                         
  -2   2   6         14.62         13.05         4.78 o                         
  -1   2   6        267.10        237.82         6.47 o                         
   0   2   6         99.95        111.87         4.74 o                         
   1   2   6       2811.61       2881.94        20.40 o                         
   2   2   6        416.21        441.90         7.30 o                         
   3   2   6          2.74          1.23         3.49 o                         
   4   2   6        100.59         95.96         4.17 o                         
   5   2   6         21.10         15.58         4.02 o                         
   6   2   6        433.38        447.56        10.49 o                         
   7   2   6         80.61         87.92         8.37 o                         
   8   2   6          8.27          6.98         8.22 o                         
   9   2   6          0.85          0.00        12.14 o                         
 -10   3   6        438.81        386.58        13.08 o                         
  -9   3   6          6.47          0.97        10.13 o                         
  -8   3   6         58.10         69.08         8.39 o                         
  -7   3   6       1609.17       1607.91        16.80 o                         
  -6   3   6       1236.55       1217.35        14.01 o                         
  -5   3   6       1346.81       1321.45        13.98 o                         
  -4   3   6       1316.93       1309.12        12.61 o                         
  -3   3   6       3576.46       3528.92        24.41 o                         
  -2   3   6      11878.43      11721.54        71.84 o                         
  -1   3   6       1834.49       1652.85        14.99 o                         
   0   3   6         12.64         17.86         3.91 o                         
   1   3   6       4587.66       4747.92        32.11 o                         
   2   3   6      19366.81      19544.32        99.59 o                         
   3   3   6       6822.46       6882.99        37.08 o                         
   4   3   6       2127.30       2088.11        14.02 o                         
   5   3   6       2676.90       2692.03        17.28 o                         
   6   3   6        720.75        726.87        11.59 o                         
   7   3   6       4252.65       4272.74        30.03 o                         
   8   3   6        311.15        317.76        10.51 o                         
   9   3   6          0.29          0.00        10.72 o                         
 -10   4   6        341.51        347.32        14.26 o                         
  -9   4   6        830.07        853.39        17.58 o                         
  -8   4   6        893.58        935.23        15.95 o                         
  -7   4   6        219.83        217.32        10.49 o                         
  -6   4   6        785.41        783.86        15.63 o                         
  -5   4   6       6388.08       6460.08        39.80 o                         
  -4   4   6       8552.15       8543.52        52.87 o                         
  -3   4   6        428.18        398.84         8.94 o                         
  -2   4   6          0.18          1.73         4.72 o                         
  -1   4   6      10470.80      11009.71        75.95 o                         
   0   4   6      13263.41      13470.04        87.83 o                         
   1   4   6       6206.67       6112.36        39.52 o                         
   2   4   6        189.75        207.93         6.18 o                         
   3   4   6       1175.88       1190.76        12.02 o                         
   4   4   6       5797.06       5915.74        31.66 o                         
   5   4   6       3783.15       3798.69        26.81 o                         
   6   4   6        234.79        234.78         8.89 o                         
   7   4   6        266.30        277.29         9.62 o                         
   8   4   6       1022.10       1000.56        16.78 o                         
   9   4   6        749.65        787.55        16.55 o                         
  -9   5   6          4.19          0.48        10.39 o                         
  -8   5   6         67.72         69.66         9.87 o                         
  -7   5   6         25.12         42.77         7.45 o                         
  -6   5   6        513.04        518.15        12.67 o                         
  -5   5   6         53.14         49.41         7.33 o                         
  -4   5   6       1544.31       1536.65        15.67 o                         
  -3   5   6        807.12        807.91        10.74 o                         
  -2   5   6         51.11         44.44         4.59 o                         
  -1   5   6       2777.15       2824.39        20.95 o                         
   0   5   6        461.26        465.96         9.31 o                         
   1   5   6       4772.84       4836.65        34.30 o                         
   2   5   6        292.76        284.28         7.47 o                         
   3   5   6        142.08        142.57         6.06 o                         
   4   5   6         96.56         90.53         5.88 o                         
   5   5   6        273.88        277.95         8.01 o                         
   6   5   6       2173.78       2176.08        23.38 o                         
   7   5   6          2.35          0.00         7.42 o                         
   8   5   6          2.18          0.00         9.61 o                         
   9   5   6         27.03          9.33        14.57 o                         
  -9   6   6         57.70         54.83        12.11 o                         
  -8   6   6        616.11        595.98        13.49 o                         
  -7   6   6          4.75          7.73         8.66 o                         
  -6   6   6         91.17         92.14         9.64 o                         
  -5   6   6         25.52         25.19         7.63 o                         
  -4   6   6       3182.76       3187.48        26.68 o                         
  -3   6   6        515.84        513.38        13.22 o                         
  -2   6   6         26.89         26.93         7.03 o                         
  -1   6   6       1656.88       1604.01        16.73 o                         
   0   6   6        153.96        166.14         6.31 o                         
   1   6   6       4959.80       4937.59        35.31 o                         
   2   6   6        210.30        207.26         7.40 o                         
   3   6   6        361.15        355.85         8.85 o                         
   4   6   6        860.18        857.58        13.02 o                         
   5   6   6        224.56        233.04         8.49 o                         
   6   6   6        696.53        734.99        17.10 o                         
   7   6   6         16.22         15.97        10.98 o                         
   8   6   6        314.10        321.99        15.57 o                         
  -9   7   6        100.94         93.66        17.02 o                         
  -8   7   6        202.92        205.57        12.83 o                         
  -7   7   6       1884.25       1850.05        23.28 o                         
  -6   7   6        436.48        433.87        13.07 o                         
  -5   7   6        834.51        817.79        17.08 o                         
  -4   7   6        442.00        423.94        12.55 o                         
  -3   7   6       3100.92       3110.05        27.30 o                         
  -2   7   6       6420.81       6621.58        46.61 o                         
  -1   7   6       1150.80       1146.98        14.79 o                         
   0   7   6        430.28        462.22        11.12 o                         
   1   7   6         10.48          1.88         6.88 o                         
   2   7   6       5707.22       5622.71        40.33 o                         
   3   7   6       1844.53       1880.87        19.51 o                         
   4   7   6        105.14        113.16         7.91 o                         
   5   7   6        531.70        515.92         9.70 o                         
   6   7   6        646.94        640.61        17.70 o                         
   7   7   6       1494.52       1506.85        26.77 o                         
   8   7   6        184.21        227.00        16.27 o                         
  -8   8   6        547.96        493.95        16.21 o                         
  -7   8   6         13.44          0.00        11.84 o                         
  -6   8   6         68.62         62.07        10.45 o                         
  -5   8   6       1464.12       1414.78        24.97 o                         
  -4   8   6        417.94        440.11        14.88 o                         
  -3   8   6       1478.86       1448.68        21.07 o                         
  -2   8   6        241.22        238.98        10.67 o                         
  -1   8   6       1304.72       1288.30        17.17 o                         
   0   8   6       2218.31       2139.27        32.82 o                         
   1   8   6        166.81        193.41        10.97 o                         
   2   8   6         49.91         67.97         8.66 o                         
   3   8   6       1005.56       1000.23        20.99 o                         
   4   8   6       1428.65       1376.45        23.91 o                         
   5   8   6        431.45        468.87        13.20 o                         
   6   8   6         25.30         33.36        15.87 o                         
   7   8   6        129.01        145.77        17.35 o                         
  -7   9   6         18.18         32.65        13.06 o                         
  -6   9   6         51.15         55.51        13.57 o                         
  -5   9   6        172.31        178.78        11.98 o                         
  -4   9   6        232.20        225.08        13.98 o                         
  -3   9   6        682.68        664.40        20.63 o                         
  -2   9   6         51.50         60.53         8.38 o                         
  -1   9   6          4.16          0.00         9.57 o                         
   0   9   6        223.77        220.54        10.87 o                         
   1   9   6        107.44         94.27        10.44 o                         
   2   9   6         55.63         25.47         9.50 o                         
   3   9   6          0.20          5.43        11.67 o                         
   4   9   6        303.66        321.27        13.76 o                         
   5   9   6          8.45         11.36         9.99 o                         
   6   9   6        332.59        320.55        18.55 o                         
  -6  10   6        135.79        112.74        14.84 o                         
  -5  10   6         11.74         36.00        12.17 o                         
  -4  10   6        665.73        688.75        16.50 o                         
  -3  10   6        559.24        568.72        17.95 o                         
  -2  10   6         24.04         25.07         9.57 o                         
  -1  10   6        573.12        597.92        16.60 o                         
   0  10   6         79.12         88.40        10.67 o                         
   1  10   6       1279.37       1307.39        21.31 o                         
   2  10   6        208.95        233.97        14.15 o                         
   3  10   6         21.62          7.14        12.66 o                         
   4  10   6        281.38        316.38        13.37 o                         
   5  10   6        282.87        294.04        14.71 o                         
  -5  11   6         59.85         36.32        21.54 o                         
  -4  11   6         14.45         23.72        18.65 o                         
  -3  11   6        669.07        654.35        19.89 o                         
  -2  11   6        999.51        973.92        19.24 o                         
  -1  11   6        182.22        231.82        12.37 o                         
   0  11   6          1.21          0.00        11.55 o                         
   1  11   6        277.24        254.04        13.62 o                         
   2  11   6       1297.07       1333.66        25.62 o                         
   3  11   6       1069.09        999.28        22.95 o                         
   4  11   6          8.82         13.41        16.66 o                         
  -2  12   6        553.30        502.14        17.87 o                         
  -1  12   6        165.71        172.94        19.32 o                         
   0  12   6        138.83        150.16        13.93 o                         
   1  12   6         49.94         53.86        14.76 o                         
   2  12   6         78.63         89.54        19.77 o                         
 -10   1   7         26.34         16.15        12.05 o                         
  -9   1   7        422.63        457.04        12.06 o                         
  -8   1   7       1923.37       1948.34        20.61 o                         
  -7   1   7         29.80         21.99         6.67 o                         
  -6   1   7        839.22        800.63        12.11 o                         
  -5   1   7       1444.72       1439.61        15.00 o                         
  -4   1   7      10466.47      10923.48        69.17 o                         
  -3   1   7       5124.77       5017.81        34.40 o                         
  -2   1   7       1402.72       1401.29        12.81 o                         
  -1   1   7        826.67        912.02        15.51 o                         
   0   1   7       3310.75       3329.41        22.20 o                         
   1   1   7      24980.05      24949.71       124.93 o                         
   2   1   7       3002.04       2898.28        17.73 o                         
   3   1   7        294.54        290.36         6.25 o                         
   4   1   7       4060.34       4115.91        22.14 o                         
   5   1   7       1788.47       1809.28        13.44 o                         
   6   1   7       3500.04       3544.70        22.80 o                         
   7   1   7         25.81          2.73         8.70 o                         
   8   1   7        218.12        234.24        10.03 o                         
   9   1   7       1170.11       1136.40        26.62 o                         
 -10   2   7        910.19        896.62        18.65 o                         
  -9   2   7        533.72        488.48        12.69 o                         
  -8   2   7          0.12          1.30         8.36 o                         
  -7   2   7       1006.47       1040.35        14.42 o                         
  -6   2   7       3559.25       3662.28        25.30 o                         
  -5   2   7       8209.25       8143.78        45.71 o                         
  -4   2   7        302.70        281.49         7.96 o                         
  -3   2   7       3350.02       3613.11        29.44 o                         
  -2   2   7      19056.47      19418.72       124.00 o                         
  -1   2   7       8293.20       8673.02        54.16 o                         
   0   2   7      10758.99      10663.60        65.59 o                         
   1   2   7       1608.06       1745.07        15.65 o                         
   2   2   7      10576.65      10478.72        55.60 o                         
   3   2   7      12076.01      12272.10        60.81 o                         
   4   2   7       2429.65       2398.70        15.72 o                         
   5   2   7          0.32          0.00         3.74 o                         
   6   2   7        657.91        736.19        11.30 o                         
   7   2   7       4348.99       4334.43        30.37 o                         
   8   2   7        999.64        990.46        16.17 o                         
   9   2   7        146.39        157.27        11.46 o                         
 -10   3   7         43.87         60.38        12.24 o                         
  -9   3   7        755.30        738.19        17.20 o                         
  -8   3   7        709.44        709.93        14.06 o                         
  -7   3   7         24.94         21.86         7.17 o                         
  -6   3   7        275.86        257.74         8.64 o                         
  -5   3   7         36.86         27.25         6.33 o                         
  -4   3   7       3355.49       3316.91        23.13 o                         
  -3   3   7       2333.83       2376.00        17.91 o                         
  -2   3   7         37.71         55.97         5.72 o                         
  -1   3   7        648.83        651.19         9.73 o                         
   0   3   7        506.60        511.14         8.62 o                         
   1   3   7       4177.54       4222.52        29.36 o                         
   2   3   7       1274.84       1280.37        12.02 o                         
   3   3   7        323.98        365.11         7.25 o                         
   4   3   7       3215.19       3300.27        20.35 o                         
   5   3   7        426.94        439.83         8.51 o                         
   6   3   7       1312.49       1287.24        17.21 o                         
   7   3   7          8.17         20.32         7.81 o                         
   8   3   7        421.68        420.37        11.65 o                         
   9   3   7        448.78        427.39        13.74 o                         
 -10   4   7          8.97          0.00        11.19 o                         
  -9   4   7          0.30          4.84        10.72 o                         
  -8   4   7        188.56        187.50        12.05 o                         
  -7   4   7          3.33         11.11         9.31 o                         
  -6   4   7        346.15        354.36        10.47 o                         
  -5   4   7        305.65        310.87         8.05 o                         
  -4   4   7        474.07        467.18         9.72 o                         
  -3   4   7       1812.97       1896.12        17.55 o                         
  -2   4   7       3544.86       3726.50        31.17 o                         
  -1   4   7          8.32          0.00         5.19 o                         
   0   4   7       1713.18       1722.67        15.31 o                         
   1   4   7        213.98        193.09         5.92 o                         
   2   4   7        750.32        759.26        10.21 o                         
   3   4   7       2112.40       2078.93        17.00 o                         
   4   4   7         28.73         31.07         4.96 o                         
   5   4   7         30.04         29.66         6.20 o                         
   6   4   7        144.58        144.16         9.53 o                         
   7   4   7        272.95        274.10        12.10 o                         
   8   4   7         48.28         54.94        11.65 o                         
   9   4   7        120.56        119.70        13.32 o                         
  -9   5   7         17.05         14.66        12.94 o                         
  -8   5   7       1168.61       1191.06        19.53 o                         
  -7   5   7        766.21        780.48        15.62 o                         
  -6   5   7        208.12        200.94         9.53 o                         
  -5   5   7       1371.10       1369.60        21.61 o                         
  -4   5   7       1755.95       1778.27        17.55 o                         
  -3   5   7       2355.36       2355.64        20.38 o                         
  -2   5   7       1776.72       1766.02        18.09 o                         
  -1   5   7        178.42        156.41         7.73 o                         
   0   5   7       3992.21       4103.24        29.26 o                         
   1   5   7       7213.78       7170.49        46.43 o                         
   2   5   7        682.48        722.88        11.61 o                         
   3   5   7        354.29        349.79         8.34 o                         
   4   5   7       1695.05       1654.83        14.99 o                         
   5   5   7       4066.71       4085.34        34.03 o                         
   6   5   7       1586.31       1615.34        20.74 o                         
   7   5   7         47.55         39.02        10.33 o                         
   8   5   7         62.06         61.28        12.97 o                         
  -9   6   7        389.31        344.55        13.98 o                         
  -8   6   7          1.94          4.96        11.74 o                         
  -7   6   7        510.24        502.65        11.55 o                         
  -6   6   7       1667.95       1648.56        21.89 o                         
  -5   6   7       2794.95       2837.71        28.82 o                         
  -4   6   7        163.68        176.70         8.45 o                         
  -3   6   7        254.92        229.15        11.36 o                         
  -2   6   7       4478.53       4545.33        38.52 o                         
  -1   6   7       4162.34       4199.34        31.56 o                         
   0   6   7        541.13        547.33         9.08 o                         
   1   6   7        796.38        769.96        11.60 o                         
   2   6   7       2879.43       2846.88        22.97 o                         
   3   6   7       4338.07       4343.97        29.17 o                         
   4   6   7       1232.62       1219.95        18.41 o                         
   5   6   7         34.37         30.89         7.56 o                         
   6   6   7        835.61        871.36        19.61 o                         
   7   6   7       1184.25       1180.77        20.88 o                         
   8   6   7        529.24        531.06        17.69 o                         
  -8   7   7          5.70          0.49        13.36 o                         
  -7   7   7        125.16        105.56        11.24 o                         
  -6   7   7        185.31        161.85        10.40 o                         
  -5   7   7        122.45        128.36        10.05 o                         
  -4   7   7        270.09        269.31        11.20 o                         
  -3   7   7        396.62        376.94        14.54 o                         
  -2   7   7        126.80        112.30         8.73 o                         
  -1   7   7        175.04        171.01         8.29 o                         
   0   7   7       1622.62       1572.76        18.73 o                         
   1   7   7         14.19         18.47         7.18 o                         
   2   7   7        387.49        383.09        12.13 o                         
   3   7   7        605.19        619.50        12.95 o                         
   4   7   7        171.61        160.84         8.99 o                         
   5   7   7        810.37        737.37        20.01 o                         
   6   7   7          7.48         26.69        11.60 o                         
   7   7   7          4.32         22.99        14.72 o                         
  -8   8   7         84.32         73.23        15.80 o                         
  -7   8   7        193.39        224.59        14.95 o                         
  -6   8   7        498.89        492.26        16.16 o                         
  -5   8   7        342.79        346.72        13.05 o                         
  -4   8   7          0.27          0.00         9.37 o                         
  -3   8   7        319.04        334.94        13.05 o                         
  -2   8   7       1331.69       1354.74        24.48 o                         
  -1   8   7        443.87        458.94        10.65 o                         
   0   8   7        803.07        815.88        15.30 o                         
   1   8   7        151.53        154.80        11.03 o                         
   2   8   7         18.78         21.30         8.17 o                         
   3   8   7        774.09        794.06        14.50 o                         
   4   8   7        870.45        909.20        15.96 o                         
   5   8   7         73.56         73.66         7.87 o                         
   6   8   7          2.09          0.00        15.98 o                         
   7   8   7        243.82        233.09        18.29 o                         
  -7   9   7        694.66        635.16        18.79 o                         
  -6   9   7         21.91         19.23        12.07 o                         
  -5   9   7        537.90        577.06        16.45 o                         
  -4   9   7        138.08        145.16        13.65 o                         
  -3   9   7       1041.19       1054.71        21.00 o                         
  -2   9   7       1092.83       1122.74        20.68 o                         
  -1   9   7        218.59        202.76         9.27 o                         
   0   9   7       1707.90       1677.95        20.64 o                         
   1   9   7        692.09        714.09        17.53 o                         
   2   9   7        494.93        518.57        14.33 o                         
   3   9   7        171.27        198.73        13.44 o                         
   4   9   7        582.97        574.29        16.34 o                         
   5   9   7       1201.92       1224.85        31.04 o                         
   6   9   7        386.22        378.24        19.20 o                         
  -6  10   7        337.06        302.88        16.52 o                         
  -5  10   7         12.33         19.88        12.36 o                         
  -4  10   7          0.11          0.00        14.05 o                         
  -3  10   7        163.68        139.83        14.28 o                         
  -2  10   7        407.74        358.31        16.02 o                         
  -1  10   7       1739.12       1729.23        22.37 o                         
   0  10   7         48.80         48.13        10.65 o                         
   1  10   7         68.85         57.01        11.06 o                         
   2  10   7        335.24        302.71        13.79 o                         
   3  10   7        236.89        257.50        14.65 o                         
   4  10   7        314.55        305.00        15.40 o                         
   5  10   7         40.52         64.73        12.76 o                         
  -4  11   7          5.55         14.14        13.56 o                         
  -3  11   7         29.11         27.93        14.77 o                         
  -2  11   7          0.54          9.26        16.12 o                         
  -1  11   7          0.31          0.00        14.83 o                         
   0  11   7        266.15        266.68        13.51 o                         
   1  11   7        214.18        240.12        13.45 o                         
   2  11   7          3.31          8.41        14.18 o                         
   3  11   7         76.49         84.02        15.86 o                         
  -2  12   7         46.68         57.30        17.90 o                         
  -1  12   7        191.92        228.47        20.46 o                         
   0  12   7         91.37        114.02        13.92 o                         
   1  12   7         10.30         44.94        14.43 o                         
 -10   0   8         10.69          5.86        16.31 o                         
  -9   0   8         28.85          1.19        13.54 o                         
  -8   0   8       1409.44       1512.04        35.87 o                         
  -7   0   8       1900.57       1973.08        30.88 o                         
  -6   0   8       2325.50       2266.11        31.47 o                         
  -5   0   8        440.82        477.61        15.55 o                         
  -4   0   8       1309.77       1426.28        19.87 o                         
  -3   0   8      13946.42      13836.47       112.99 o                         
  -2   0   8      10249.55      10461.33        99.19 o                         
  -1   0   8        882.23        844.74        13.50 o                         
   0   0   8       3317.14       3246.58        33.75 o                         
   1   0   8      11215.11      12040.53       101.43 o                         
   2   0   8       9501.12       9333.33        79.21 o                         
   3   0   8       4331.72       4327.02        33.82 o                         
   4   0   8       1551.75       1630.36        18.35 o                         
   5   0   8       2902.24       2933.65        27.05 o                         
   6   0   8       3382.86       3428.20        37.03 o                         
   7   0   8       1431.45       1361.79        24.49 o                         
   8   0   8        168.29        131.30        14.47 o                         
   9   0   8        923.33        890.23        37.25 o                         
 -10   1   8         28.27         27.26        12.32 o                         
  -9   1   8        351.13        365.25        12.12 o                         
  -8   1   8        392.73        399.43        12.00 o                         
  -7   1   8         70.71         48.25         9.31 o                         
  -6   1   8       3604.70       3614.51        25.07 o                         
  -5   1   8        246.27        247.81         8.39 o                         
  -4   1   8        331.10        333.10         9.04 o                         
  -3   1   8       1434.46       1471.77        14.07 o                         
  -2   1   8       2334.38       2314.07        18.32 o                         
  -1   1   8       7660.38       7777.50        49.16 o                         
   0   1   8       1361.40       1320.53        12.13 o                         
   1   1   8          3.22          0.00         3.54 o                         
   2   1   8        338.48        343.63         6.92 o                         
   3   1   8       7471.24       7707.86        40.37 o                         
   4   1   8       2527.56       2617.62        17.25 o                         
   5   1   8        809.28        768.03        10.41 o                         
   6   1   8          9.42         11.16         5.50 o                         
   7   1   8        600.66        614.02        15.48 o                         
   8   1   8        793.91        813.10        20.05 o                         
   9   1   8        385.30        380.36        14.03 o                         
 -10   2   8          0.66         14.71        12.68 o                         
  -9   2   8          6.49          0.43         9.62 o                         
  -8   2   8         78.80         82.32        10.48 o                         
  -7   2   8         78.34         76.30         6.98 o                         
  -6   2   8       1478.49       1498.87        17.05 o                         
  -5   2   8         62.81         73.36         5.92 o                         
  -4   2   8          3.15          0.00         5.55 o                         
  -3   2   8         18.00         12.99         6.78 o                         
  -2   2   8        227.56        239.13         7.10 o                         
  -1   2   8       1857.51       1982.57        16.16 o                         
   0   2   8         26.58         35.15         4.80 o                         
   1   2   8         22.55         28.44         4.24 o                         
   2   2   8        260.24        286.10         5.96 o                         
   3   2   8        293.98        287.56         5.50 o                         
   4   2   8          1.85          0.00         3.79 o                         
   5   2   8         27.74         25.51         4.40 o                         
   6   2   8        303.46        317.46         8.80 o                         
   7   2   8         14.23         15.94         8.50 o                         
   8   2   8          1.38         17.68         9.63 o                         
   9   2   8         22.57          9.71        11.90 o                         
 -10   3   8        292.42        308.59        13.63 o                         
  -9   3   8        545.45        561.57        14.27 o                         
  -8   3   8        190.97        183.53         9.72 o                         
  -7   3   8         28.47         25.41         7.87 o                         
  -6   3   8       2568.11       2573.61        22.44 o                         
  -5   3   8       3845.77       3910.76        28.21 o                         
  -4   3   8       3345.46       3375.61        24.71 o                         
  -3   3   8        512.55        503.14         9.32 o                         
  -2   3   8       2706.01       2725.80        21.76 o                         
  -1   3   8       1973.26       1866.77        18.25 o                         
   0   3   8      12610.59      12825.44        81.59 o                         
   1   3   8        415.36        410.43         8.52 o                         
   2   3   8        185.48        181.34         6.19 o                         
   3   3   8       7383.32       7407.97        40.11 o                         
   4   3   8       1011.81       1018.02        10.80 o                         
   5   3   8       2853.94       2780.68        21.49 o                         
   6   3   8          8.18         13.97         8.42 o                         
   7   3   8        702.89        735.26        15.00 o                         
   8   3   8       1473.71       1513.80        21.49 o                         
   9   3   8        374.65        354.11        16.26 o                         
 -10   4   8         45.63         56.20        21.76 o                         
  -9   4   8          0.25          0.00        11.34 o                         
  -8   4   8        889.94        883.75        16.18 o                         
  -7   4   8       1826.28       1799.14        20.74 o                         
  -6   4   8       1974.43       1948.56        22.47 o                         
  -5   4   8         87.95         76.34         7.96 o                         
  -4   4   8        430.13        429.10         9.73 o                         
  -3   4   8       7359.94       7504.45        50.50 o                         
  -2   4   8       5970.87       6182.25        45.38 o                         
  -1   4   8        433.51        432.96        11.73 o                         
   0   4   8       2798.49       2786.65        23.22 o                         
   1   4   8       4874.76       4882.25        33.11 o                         
   2   4   8       6067.02       6054.89        37.35 o                         
   3   4   8       1552.04       1550.83        15.04 o                         
   4   4   8       1005.54       1011.12        12.11 o                         
   5   4   8       2092.20       2110.53        19.91 o                         
   6   4   8       2386.18       2331.99        26.97 o                         
   7   4   8        497.20        494.19        13.67 o                         
   8   4   8          1.21         23.29        11.84 o                         
  -9   5   8         88.12         62.79        11.91 o                         
  -8   5   8        145.45        146.45        11.24 o                         
  -7   5   8        109.37        115.69        10.41 o                         
  -6   5   8        531.92        504.56        13.59 o                         
  -5   5   8         98.29         99.41         7.76 o                         
  -4   5   8         16.28          7.82         6.40 o                         
  -3   5   8        315.45        303.71         8.45 o                         
  -2   5   8        662.70        655.33        13.84 o                         
  -1   5   8       3742.83       3755.98        31.73 o                         
   0   5   8         56.02         62.91         5.66 o                         
   1   5   8         98.21         94.11         6.36 o                         
   2   5   8         25.02         19.37         5.95 o                         
   3   5   8        295.54        274.75         8.23 o                         
   4   5   8       2016.78       1973.04        18.01 o                         
   5   5   8        110.02        113.88         9.04 o                         
   6   5   8         39.37         22.10         9.48 o                         
   7   5   8        120.02        104.02        11.82 o                         
   8   5   8        114.62         99.63        13.77 o                         
  -9   6   8         17.61         56.00        13.22 o                         
  -8   6   8        263.40        274.46        12.48 o                         
  -7   6   8         88.41         77.87        10.33 o                         
  -6   6   8       1666.03       1637.25        19.75 o                         
  -5   6   8        181.80        198.00         9.93 o                         
  -4   6   8        827.99        830.15        14.84 o                         
  -3   6   8       1476.69       1512.58        16.68 o                         
  -2   6   8         13.90         11.53         4.65 o                         
  -1   6   8       2051.90       2051.97        18.98 o                         
   0   6   8        236.94        247.28         8.14 o                         
   1   6   8       3713.88       3745.35        27.32 o                         
   2   6   8        741.66        760.96        12.49 o                         
   3   6   8        369.17        377.74        10.52 o                         
   4   6   8        216.27        217.38         8.28 o                         
   5   6   8         14.06         18.36         8.52 o                         
   6   6   8       1233.25       1310.84        20.44 o                         
   7   6   8         38.10         51.52        12.78 o                         
   8   6   8        157.05        142.75        17.22 o                         
  -8   7   8         11.85          2.81        13.83 o                         
  -7   7   8          9.53          8.11         8.44 o                         
  -6   7   8         29.04         28.30        10.56 o                         
  -5   7   8       1858.18       1897.06        31.66 o                         
  -4   7   8        759.70        777.29        18.03 o                         
  -3   7   8        388.05        360.29        11.72 o                         
  -2   7   8       1208.76       1175.63        19.60 o                         
  -1   7   8        672.86        649.17        14.80 o                         
   0   7   8       5404.30       5397.11        40.10 o                         
   1   7   8         95.24        108.69         7.13 o                         
   2   7   8        664.82        640.70        13.04 o                         
   3   7   8       1971.70       1917.19        23.10 o                         
   4   7   8       1351.77       1383.38        18.65 o                         
   5   7   8       1376.02       1395.61        17.88 o                         
   6   7   8         13.07          0.00        12.27 o                         
   7   7   8        377.96        371.14        17.16 o                         
  -7   8   8        327.11        321.91        16.73 o                         
  -6   8   8         93.88        100.50        13.85 o                         
  -5   8   8          8.83          0.00        11.17 o                         
  -4   8   8        740.33        710.13        15.68 o                         
  -3   8   8       1211.67       1165.43        22.32 o                         
  -2   8   8        762.23        796.27        17.46 o                         
  -1   8   8          0.28          1.11        10.15 o                         
   0   8   8       1022.70        943.47        17.69 o                         
   1   8   8       2016.34       2063.59        24.45 o                         
   2   8   8       1525.75       1483.71        20.49 o                         
   3   8   8         82.91         95.12         8.79 o                         
   4   8   8        152.98        125.15         9.74 o                         
   5   8   8        617.86        561.43        13.46 o                         
   6   8   8        800.63        863.55        29.14 o                         
  -7   9   8        140.01        102.44        23.69 o                         
  -6   9   8         38.35         43.49        17.41 o                         
  -5   9   8        106.78         72.39        14.33 o                         
  -4   9   8          3.81          0.00        10.71 o                         
  -3   9   8        158.33        146.66        14.30 o                         
  -2   9   8         16.36         25.12         9.58 o                         
  -1   9   8        108.53         75.03        11.71 o                         
   0   9   8        108.28        128.64        10.09 o                         
   1   9   8         22.58         21.62         9.03 o                         
   2   9   8        719.85        728.73        16.77 o                         
   3   9   8         30.71         41.71        12.17 o                         
   4   9   8        233.41        242.32        14.09 o                         
   5   9   8        179.07        188.12        11.00 o                         
   6   9   8         29.27         18.88        12.24 o                         
  -5  10   8         96.35         91.04        12.79 o                         
  -4  10   8         91.69        110.05        15.47 o                         
  -3  10   8        555.31        617.20        22.30 o                         
  -2  10   8         69.43         69.40        10.95 o                         
  -1  10   8        154.13        198.14        15.27 o                         
   0  10   8          0.20          9.68        12.07 o                         
   1  10   8        635.08        618.77        16.53 o                         
   2  10   8        233.21        281.93        13.48 o                         
   3  10   8        143.38        170.79        14.22 o                         
   4  10   8          0.67          3.68        16.64 o                         
  -4  11   8        287.32        307.25        21.32 o                         
  -3  11   8         35.82         41.52        18.36 o                         
  -2  11   8         58.04         51.06        14.84 o                         
  -1  11   8        548.73        590.91        17.96 o                         
   0  11   8        579.20        580.24        18.06 o                         
   1  11   8        126.21        157.61        17.74 o                         
   2  11   8        342.01        317.78        16.68 o                         
   3  11   8         81.11         28.67        16.29 o                         
 -10   1   9        291.85        276.92        14.46 o                         
  -9   1   9         13.88          0.00        10.06 o                         
  -8   1   9         61.57         73.59         9.65 o                         
  -7   1   9        656.10        689.55        15.86 o                         
  -6   1   9       4939.52       4861.70        35.88 o                         
  -5   1   9         20.74         12.97         7.71 o                         
  -4   1   9         62.41         73.77         7.70 o                         
  -3   1   9       2891.33       2928.76        22.59 o                         
  -2   1   9       1076.47       1012.52        11.95 o                         
  -1   1   9       7688.42       7712.56        48.21 o                         
   0   1   9        848.72        847.22        11.07 o                         
   1   1   9       1613.55       1685.61        13.49 o                         
   2   1   9       6330.68       6179.77        36.91 o                         
   3   1   9       1473.25       1467.70        13.66 o                         
   4   1   9       1315.07       1312.55        12.30 o                         
   5   1   9        349.94        381.38         8.81 o                         
   6   1   9       1314.51       1343.54        15.12 o                         
   7   1   9       1417.88       1379.35        20.37 o                         
   8   1   9        260.63        271.19        11.38 o                         
   9   1   9         10.93          0.01        16.44 o                         
 -10   2   9        224.22        211.47        14.56 o                         
  -9   2   9        359.45        372.02        14.09 o                         
  -8   2   9        538.33        502.89        14.65 o                         
  -7   2   9       1283.80       1296.63        15.96 o                         
  -6   2   9       1175.03       1174.10        17.14 o                         
  -5   2   9       2126.64       2123.66        21.18 o                         
  -4   2   9       5316.67       5488.43        39.77 o                         
  -3   2   9        379.99        372.49         9.17 o                         
  -2   2   9        633.56        609.14        10.37 o                         
  -1   2   9       5541.80       5642.54        38.11 o                         
   0   2   9      11881.60      11739.72        70.72 o                         
   1   2   9       3732.11       3716.17        25.39 o                         
   2   2   9          8.41          1.79         3.88 o                         
   3   2   9       2773.00       2794.05        19.93 o                         
   4   2   9       2783.31       2865.58        20.03 o                         
   5   2   9       5737.54       5645.46        37.03 o                         
   6   2   9         68.80         69.97         5.77 o                         
   7   2   9        178.98        176.38         7.52 o                         
   8   2   9       1100.88       1104.22        22.99 o                         
   9   2   9        385.57        418.16        17.92 o                         
 -10   3   9         44.51         28.80        14.65 o                         
  -9   3   9         86.27        100.25        11.68 o                         
  -8   3   9          4.44         21.81         9.80 o                         
  -7   3   9        115.55        111.24        12.03 o                         
  -6   3   9       1161.46       1136.37        15.99 o                         
  -5   3   9         67.85         77.56         6.80 o                         
  -4   3   9        661.14        641.87        11.85 o                         
  -3   3   9       1287.36       1303.78        15.54 o                         
  -2   3   9        405.27        341.72         9.47 o                         
  -1   3   9        805.49        730.43        11.88 o                         
   0   3   9        433.48        451.33         8.84 o                         
   1   3   9        784.24        776.44        11.23 o                         
   2   3   9       1829.71       1802.59        15.69 o                         
   3   3   9          9.93          7.18         4.74 o                         
   4   3   9          3.18          0.00         4.57 o                         
   5   3   9        196.66        223.71         7.14 o                         
   6   3   9        993.14        963.23        13.65 o                         
   7   3   9        294.71        298.96        10.36 o                         
   8   3   9          0.17          0.00        12.24 o                         
  -9   4   9        135.79        135.65        13.87 o                         
  -8   4   9        155.18        139.11        10.61 o                         
  -7   4   9        116.23        115.39         9.78 o                         
  -6   4   9        135.60        155.83         9.95 o                         
  -5   4   9        324.09        299.62        11.79 o                         
  -4   4   9       1908.40       1918.62        20.09 o                         
  -3   4   9        297.73        302.67         9.22 o                         
  -2   4   9         14.79         18.65         7.02 o                         
  -1   4   9        114.12        100.52         7.95 o                         
   0   4   9        180.02        192.79         7.20 o                         
   1   4   9       1094.75       1073.40        13.45 o                         
   2   4   9        856.83        878.42        11.32 o                         
   3   4   9       2179.12       2211.19        18.24 o                         
   4   4   9        192.46        197.26         9.03 o                         
   5   4   9       1491.92       1504.10        15.18 o                         
   6   4   9         53.41         65.61         9.48 o                         
   7   4   9        164.57        144.66        11.57 o                         
   8   4   9        347.60        365.95        14.54 o                         
  -9   5   9         81.22         75.52        12.78 o                         
  -8   5   9        215.45        254.92        12.53 o                         
  -7   5   9       1218.13       1250.65        20.27 o                         
  -6   5   9       1081.80       1109.88        19.82 o                         
  -5   5   9        248.16        265.14        10.02 o                         
  -4   5   9          9.26         11.77         6.86 o                         
  -3   5   9       3132.31       3161.42        27.63 o                         
  -2   5   9       3308.07       3336.03        32.70 o                         
  -1   5   9       3453.78       3430.21        30.92 o                         
   0   5   9         39.96         32.57         6.45 o                         
   1   5   9        681.91        660.16        11.81 o                         
   2   5   9       3139.06       3134.41        24.42 o                         
   3   5   9       2750.93       2720.53        23.69 o                         
   4   5   9        515.23        537.58        11.63 o                         
   5   5   9        435.97        432.71         9.85 o                         
   6   5   9        844.79        840.45        17.84 o                         
   7   5   9        905.94        935.05        22.07 o                         
   8   5   9        401.92        423.06        15.99 o                         
  -9   6   9        286.67        276.28        15.38 o                         
  -8   6   9        142.19        136.53        12.20 o                         
  -7   6   9         51.16         50.13        11.24 o                         
  -6   6   9        195.63        203.82        11.36 o                         
  -5   6   9       1226.24       1148.18        17.55 o                         
  -4   6   9       1740.89       1741.99        22.61 o                         
  -3   6   9       1315.66       1297.64        17.30 o                         
  -2   6   9        328.46        346.91        11.31 o                         
  -1   6   9       1892.30       1903.94        20.21 o                         
   0   6   9       3506.43       3454.42        26.47 o                         
   1   6   9       1712.02       1720.02        18.52 o                         
   2   6   9        234.07        230.69         8.81 o                         
   3   6   9       1775.70       1759.13        19.82 o                         
   4   6   9       1482.88       1473.11        17.88 o                         
   5   6   9       1081.46       1069.14        16.49 o                         
   6   6   9         23.37         33.82        11.55 o                         
   7   6   9        145.23        149.13        14.58 o                         
  -8   7   9         24.20         40.16        13.47 o                         
  -7   7   9        287.78        283.18        13.56 o                         
  -6   7   9          4.34          4.12        10.94 o                         
  -5   7   9         35.65          5.10        10.16 o                         
  -4   7   9        494.49        492.92        13.65 o                         
  -3   7   9         53.31         59.24        11.04 o                         
  -2   7   9        857.42        819.78        16.58 o                         
  -1   7   9        256.40        250.80         9.31 o                         
   0   7   9          2.90          0.99         6.84 o                         
   1   7   9        743.35        744.59        13.95 o                         
   2   7   9          4.34          0.00         7.27 o                         
   3   7   9        127.77        125.06         9.05 o                         
   4   7   9        209.46        211.42         9.96 o                         
   5   7   9         47.43         34.03         9.38 o                         
   6   7   9        166.45        193.21        13.14 o                         
   7   7   9          0.69          0.00        15.94 o                         
  -7   8   9         66.76         49.44        12.77 o                         
  -6   8   9         56.70         56.80        12.14 o                         
  -5   8   9          0.59          0.00        11.57 o                         
  -4   8   9       2009.71       2020.77        27.19 o                         
  -3   8   9        553.59        568.35        18.03 o                         
  -2   8   9         77.25         68.37        13.60 o                         
  -1   8   9        254.45        258.12        12.24 o                         
   0   8   9        755.71        778.68        17.79 o                         
   1   8   9       1117.18       1134.03        18.56 o                         
   2   8   9        914.15        920.78        15.97 o                         
   3   8   9        142.75        163.34         9.79 o                         
   4   8   9        123.36        111.88        10.02 o                         
   5   8   9        732.58        700.42        14.87 o                         
   6   8   9         69.29         22.45        14.11 o                         
  -6   9   9         48.85         55.99        15.29 o                         
  -5   9   9        298.07        300.49        14.96 o                         
  -4   9   9          8.54          0.00        10.69 o                         
  -3   9   9       1447.57       1381.53        27.17 o                         
  -2   9   9       1757.77       1785.99        26.05 o                         
  -1   9   9        174.08        203.40        16.68 o                         
   0   9   9          5.08          0.71        12.07 o                         
   1   9   9        137.33        149.50        11.62 o                         
   2   9   9       1693.78       1587.32        21.76 o                         
   3   9   9       1183.17       1212.02        21.74 o                         
   4   9   9         20.04         36.77        12.19 o                         
   5   9   9        121.85         85.07        12.50 o                         
  -5  10   9        150.93        157.15        14.79 o                         
  -4  10   9        182.22        162.67        13.08 o                         
  -3  10   9        385.85        377.70        19.10 o                         
  -2  10   9        519.05        503.94        18.69 o                         
  -1  10   9        301.39        317.39        15.37 o                         
   0  10   9        219.13        222.90        12.89 o                         
   1  10   9        214.46        227.95        13.17 o                         
   2  10   9          4.58         19.64        10.97 o                         
   3  10   9        413.63        403.44        19.50 o                         
   4  10   9        929.86        835.88        21.59 o                         
  -3  11   9         21.00         16.26        20.29 o                         
  -2  11   9         40.11         33.49        18.91 o                         
  -1  11   9        619.87        620.36        23.10 o                         
   0  11   9         34.66         46.50        16.22 o                         
   1  11   9        184.98        161.40        14.79 o                         
   2  11   9         21.57         40.56        15.34 o                         
 -10   0  10        768.42        786.30        29.69 o                         
  -9   0  10        306.13        284.54        19.86 o                         
  -8   0  10         23.93         14.71        14.90 o                         
  -7   0  10        947.05       1015.15        26.48 o                         
  -6   0  10       1459.87       1443.10        29.25 o                         
  -5   0  10       4021.71       4029.42        44.15 o                         
  -4   0  10        926.99        928.52        20.26 o                         
  -3   0  10       3329.60       3409.75        38.84 o                         
  -2   0  10       3686.12       3625.35        43.07 o                         
  -1   0  10       8275.04       8632.31        78.98 o                         
   0   0  10       2971.94       3051.51        37.01 o                         
   1   0  10         41.73         20.55         7.61 o                         
   2   0  10       8622.03       8659.56        75.73 o                         
   3   0  10       2922.39       2898.92        32.45 o                         
   4   0  10       2497.72       2515.67        26.12 o                         
   5   0  10         63.47         69.03        10.18 o                         
   6   0  10        313.81        378.28        14.17 o                         
   7   0  10       3783.48       3726.41        39.44 o                         
   8   0  10        280.34        336.16        27.68 o                         
 -10   1  10          6.48          0.00        14.73 o                         
  -9   1  10        230.29        262.68        12.35 o                         
  -8   1  10       1003.86        974.10        19.12 o                         
  -7   1  10        337.91        340.07        12.46 o                         
  -6   1  10        164.10        167.98         8.71 o                         
  -5   1  10          2.15          0.00         7.48 o                         
  -4   1  10       5001.95       5049.49        37.41 o                         
  -3   1  10       2286.96       2273.09        21.25 o                         
  -2   1  10        141.16        134.40         6.38 o                         
  -1   1  10       2241.01       2312.63        19.94 o                         
   0   1  10        446.49        438.96         9.54 o                         
   1   1  10       7205.69       7252.09        42.78 o                         
   2   1  10        528.03        521.20         9.90 o                         
   3   1  10        518.82        529.30         9.36 o                         
   4   1  10        544.12        578.07        10.29 o                         
   5   1  10       1899.46       1850.69        17.63 o                         
   6   1  10        541.90        560.16        11.47 o                         
   7   1  10         15.85          8.57         8.30 o                         
   8   1  10        346.33        368.98        12.90 o                         
 -10   2  10         10.13          0.00        21.24 o                         
  -9   2  10         89.29        104.36        13.18 o                         
  -8   2  10        428.83        373.12        14.47 o                         
  -7   2  10          6.92         12.42         8.53 o                         
  -6   2  10         39.45         62.73         8.95 o                         
  -5   2  10        213.30        200.25         9.36 o                         
  -4   2  10        397.31        404.80        10.07 o                         
  -3   2  10        133.94        142.41         6.78 o                         
  -2   2  10        331.02        330.96         7.74 o                         
  -1   2  10       1315.66       1331.61        14.61 o                         
   0   2  10        165.70        195.80         6.80 o                         
   1   2  10         37.19         35.89         5.20 o                         
   2   2  10         53.99         57.17         5.50 o                         
   3   2  10        247.99        275.99         8.08 o                         
   4   2  10        936.06        969.42        13.88 o                         
   5   2  10          0.55          5.03         6.76 o                         
   6   2  10          3.11          0.00         6.73 o                         
   7   2  10         16.95         33.66         9.12 o                         
   8   2  10         35.65         24.94        15.31 o                         
  -9   3  10         87.03         93.61        11.91 o                         
  -8   3  10       1036.15        988.69        18.33 o                         
  -7   3  10        865.74        914.98        19.88 o                         
  -6   3  10          1.89          0.00         9.02 o                         
  -5   3  10        127.64        129.97         6.91 o                         
  -4   3  10       5103.55       5142.64        36.07 o                         
  -3   3  10        763.39        731.88        12.59 o                         
  -2   3  10       2615.67       2654.39        25.28 o                         
  -1   3  10       1741.77       1764.89        18.54 o                         
   0   3  10       1751.33       1823.29        19.54 o                         
   1   3  10       8616.67       8728.33        55.67 o                         
   2   3  10        678.52        705.14        11.88 o                         
   3   3  10        108.07        114.79         5.75 o                         
   4   3  10        388.65        408.61         7.56 o                         
   5   3  10       2493.81       2524.61        21.30 o                         
   6   3  10        959.98        932.62        15.12 o                         
   7   3  10        222.77        220.73        13.41 o                         
   8   3  10        279.64        305.91        16.25 o                         
  -9   4  10        124.31        117.43        14.13 o                         
  -8   4  10          0.15         11.37        12.89 o                         
  -7   4  10        757.54        738.79        18.41 o                         
  -6   4  10        758.42        753.60        18.29 o                         
  -5   4  10       1753.80       1754.50        21.70 o                         
  -4   4  10        294.60        321.65        10.13 o                         
  -3   4  10       1455.41       1421.41        18.54 o                         
  -2   4  10       4157.10       4176.98        34.87 o                         
  -1   4  10       3915.22       3897.50        31.35 o                         
   0   4  10       1169.07       1211.21        15.93 o                         
   1   4  10         57.46         67.74         5.31 o                         
   2   4  10       6531.82       6516.05        39.78 o                         
   3   4  10       3947.53       4012.73        30.19 o                         
   4   4  10       2199.45       2110.22        18.95 o                         
   5   4  10          0.00          0.00         5.84 o                         
   6   4  10        613.60        599.20        12.33 o                         
   7   4  10       1766.57       1795.27        25.71 o                         
   8   4  10        518.29        508.36        16.29 o                         
  -9   5  10        235.11        215.03        13.29 o                         
  -8   5  10        195.12        165.27        12.10 o                         
  -7   5  10          0.26         10.40        10.91 o                         
  -6   5  10          0.26          0.00        10.06 o                         
  -5   5  10        143.63        158.44         9.47 o                         
  -4   5  10        831.59        789.16        16.30 o                         
  -3   5  10       1568.28       1589.14        20.36 o                         
  -2   5  10       1011.37        957.12        18.88 o                         
  -1   5  10        135.90        147.13         9.23 o                         
   0   5  10        795.72        769.73        14.08 o                         
   1   5  10        353.55        323.21         8.61 o                         
   2   5  10        271.73        247.44         9.30 o                         
   3   5  10       1183.88       1148.27        15.93 o                         
   4   5  10        725.24        685.05        13.53 o                         
   5   5  10        206.77        192.28         7.98 o                         
   6   5  10         88.40         66.37        10.55 o                         
   7   5  10         30.63         48.72        13.76 o                         
  -8   6  10        526.78        494.54        15.48 o                         
  -7   6  10         83.96        126.36        12.92 o                         
  -6   6  10        869.65        899.19        18.78 o                         
  -5   6  10        259.28        298.77        11.15 o                         
  -4   6  10         79.87         84.50         9.26 o                         
  -3   6  10       1199.33       1195.03        18.93 o                         
  -2   6  10         58.25         78.67         9.22 o                         
  -1   6  10       3661.33       3714.94        31.41 o                         
   0   6  10         39.58         57.89         7.83 o                         
   1   6  10        371.45        375.29        10.06 o                         
   2   6  10         53.47         38.69         8.02 o                         
   3   6  10         74.79         69.40         9.23 o                         
   4   6  10       1696.82       1666.07        18.32 o                         
   5   6  10          6.86         14.86         8.24 o                         
   6   6  10         20.33          0.00        12.25 o                         
   7   6  10         82.65         81.68        15.52 o                         
  -8   7  10        223.92        244.43        17.02 o                         
  -7   7  10        690.61        711.78        27.38 o                         
  -6   7  10         38.99         51.39        10.38 o                         
  -5   7  10        599.35        588.03        18.13 o                         
  -4   7  10       1244.12       1260.76        25.28 o                         
  -3   7  10        534.00        590.29        18.28 o                         
  -2   7  10       1768.90       1866.37        26.84 o                         
  -1   7  10        274.39        259.17         8.88 o                         
   0   7  10       1544.25       1464.97        17.70 o                         
   1   7  10       1134.82       1148.49        16.06 o                         
   2   7  10        373.71        409.53        11.96 o                         
   3   7  10         79.42        119.96         9.41 o                         
   4   7  10        872.55        902.46        16.28 o                         
   5   7  10       1203.85       1178.46        17.31 o                         
   6   7  10        428.02        440.23        16.03 o                         
  -7   8  10        267.31        244.14        17.57 o                         
  -6   8  10        477.90        442.56        17.35 o                         
  -5   8  10        274.62        275.27        13.08 o                         
  -4   8  10         46.49         53.18        13.56 o                         
  -3   8  10         25.87         25.04        12.14 o                         
  -2   8  10       1239.71       1169.70        22.80 o                         
  -1   8  10        735.31        766.06        18.71 o                         
   0   8  10        137.68        134.57         9.97 o                         
   1   8  10         88.69         76.35         9.81 o                         
   2   8  10        526.03        481.65        12.39 o                         
   3   8  10        945.89        933.25        16.67 o                         
   4   8  10        167.87        181.04        11.55 o                         
   5   8  10         29.14         12.40        12.08 o                         
   6   8  10        685.95        663.37        22.78 o                         
  -6   9  10         24.31         31.12        13.65 o                         
  -5   9  10        314.05        297.39        13.34 o                         
  -4   9  10          0.46         15.08        15.01 o                         
  -3   9  10        123.44        111.24        13.74 o                         
  -2   9  10        464.72        483.07        15.25 o                         
  -1   9  10          6.17          6.44        14.12 o                         
   0   9  10        689.56        635.63        15.98 o                         
   1   9  10         37.75         28.72        11.60 o                         
   2   9  10          0.91          0.00        11.86 o                         
   3   9  10        168.72        163.19         9.19 o                         
   4   9  10        195.89        188.38        12.57 o                         
   5   9  10         12.64         11.50        14.02 o                         
  -5  10  10        193.45        178.75        21.88 o                         
  -4  10  10         33.73         69.92        28.24 o                         
  -3  10  10          0.11          9.48        17.78 o                         
  -2  10  10         20.26          5.44        13.59 o                         
  -1  10  10        611.19        637.22        19.29 o                         
   0  10  10         99.72        123.86        13.29 o                         
   1  10  10         34.13         58.84        13.99 o                         
   2  10  10        121.00        112.87        13.64 o                         
   3  10  10        228.30        265.90        15.08 o                         
  -2  11  10        151.29        176.99        19.88 o                         
  -1  11  10         50.31         49.95        17.75 o                         
   0  11  10        678.79        690.50        20.58 o                         
   1  11  10        118.20         95.18        16.78 o                         
  -9   1  11        101.56        115.45        12.44 o                         
  -8   1  11       1054.51       1017.78        20.29 o                         
  -7   1  11        263.33        266.81        11.67 o                         
  -6   1  11        768.17        791.59        14.72 o                         
  -5   1  11       2193.81       2193.94        22.51 o                         
  -4   1  11        932.35        975.38        16.78 o                         
  -3   1  11       1583.30       1562.42        19.47 o                         
  -2   1  11       2034.45       1954.40        18.18 o                         
  -1   1  11       4109.83       4370.77        32.30 o                         
   0   1  11       3149.79       3136.78        25.04 o                         
   1   1  11        559.09        589.92        10.79 o                         
   2   1  11         68.29         64.96         6.51 o                         
   3   1  11       1386.77       1360.23        14.88 o                         
   4   1  11       2502.72       2570.15        21.40 o                         
   5   1  11        311.66        278.31        11.02 o                         
   6   1  11         15.11         10.77         7.74 o                         
   7   1  11        721.67        721.64        13.38 o                         
   8   1  11        286.59        301.44        20.84 o                         
  -9   2  11         84.14         56.18        14.23 o                         
  -8   2  11       1792.65       1739.06        25.67 o                         
  -7   2  11        957.31       1022.45        20.54 o                         
  -6   2  11        473.17        491.04        13.91 o                         
  -5   2  11         50.36         48.83        10.68 o                         
  -4   2  11        466.76        482.23        10.90 o                         
  -3   2  11       4602.78       4703.08        36.44 o                         
  -2   2  11       6859.28       6937.75        43.82 o                         
  -1   2  11         30.53         42.93         5.71 o                         
   0   2  11        399.30        364.01         8.93 o                         
   1   2  11       5818.66       5795.60        36.40 o                         
   2   2  11       2366.81       2436.04        18.07 o                         
   3   2  11       3603.58       3490.70        25.89 o                         
   4   2  11        573.04        627.52        12.50 o                         
   5   2  11       1975.62       1938.68        19.58 o                         
   6   2  11       2144.68       2098.26        19.43 o                         
   7   2  11        472.55        478.10        13.51 o                         
   8   2  11          2.88          0.00        15.01 o                         
  -9   3  11        121.18        135.33        14.80 o                         
  -8   3  11        291.81        287.47        12.95 o                         
  -7   3  11        113.97        106.77        11.95 o                         
  -6   3  11        496.21        523.73        15.19 o                         
  -5   3  11        299.25        304.95        10.49 o                         
  -4   3  11        597.63        582.50        11.82 o                         
  -3   3  11          0.37          0.00         5.99 o                         
  -2   3  11       1713.20       1672.18        18.48 o                         
  -1   3  11       2211.81       2174.00        21.73 o                         
   0   3  11        711.79        704.87        14.15 o                         
   1   3  11        125.68        128.36         7.60 o                         
   2   3  11       1167.31       1169.73        14.78 o                         
   3   3  11        929.49        895.97        12.41 o                         
   4   3  11       1600.19       1491.65        19.60 o                         
   5   3  11         72.02         58.74         8.12 o                         
   6   3  11         39.32         30.76         7.90 o                         
   7   3  11        315.96        324.84        15.53 o                         
   8   3  11        187.10        159.04        16.52 o                         
  -9   4  11         15.66         16.52        13.73 o                         
  -8   4  11         43.87         28.51        14.19 o                         
  -7   4  11         12.32          2.07        12.21 o                         
  -6   4  11        238.80        264.11        12.71 o                         
  -5   4  11         51.42         71.52        10.56 o                         
  -4   4  11        883.74        878.61        15.56 o                         
  -3   4  11          2.36          0.00         7.59 o                         
  -2   4  11        666.04        687.79        15.66 o                         
  -1   4  11         35.24         21.30         7.51 o                         
   0   4  11       1042.87       1097.48        16.59 o                         
   1   4  11       3482.82       3554.08        27.78 o                         
   2   4  11        323.43        301.36         8.86 o                         
   3   4  11        603.50        633.09        11.48 o                         
   4   4  11         14.53          7.38         5.72 o                         
   5   4  11          1.99          0.00         5.15 o                         
   6   4  11        639.00        687.31        15.46 o                         
   7   4  11         11.95         12.91        13.25 o                         
  -8   5  11        244.72        228.36        13.98 o                         
  -7   5  11         26.26         12.24        11.29 o                         
  -6   5  11        136.69        128.23        13.32 o                         
  -5   5  11       2372.73       2419.53        26.65 o                         
  -4   5  11        291.11        344.56        13.10 o                         
  -3   5  11        260.49        270.84        11.45 o                         
  -2   5  11       1221.59       1168.40        20.47 o                         
  -1   5  11       1911.11       1965.05        21.84 o                         
   0   5  11       2594.48       2592.77        25.79 o                         
   1   5  11         54.25         55.95         6.41 o                         
   2   5  11         73.20         69.89         9.19 o                         
   3   5  11       2024.96       2024.79        21.24 o                         
   4   5  11       1621.36       1691.50        22.17 o                         
   5   5  11        361.82        354.59         9.14 o                         
   6   5  11         14.82         14.56         7.88 o                         
   7   5  11        430.80        441.01        13.34 o                         
  -8   6  11        145.66        135.22        12.69 o                         
  -7   6  11        556.37        492.93        16.26 o                         
  -6   6  11        160.89        199.78        13.53 o                         
  -5   6  11         29.59         48.07        10.13 o                         
  -4   6  11        915.81        879.25        18.06 o                         
  -3   6  11       1047.65       1072.47        20.95 o                         
  -2   6  11        801.73        820.55        19.70 o                         
  -1   6  11          0.09          9.77         9.26 o                         
   0   6  11        251.17        224.26         9.14 o                         
   1   6  11       3148.85       3076.53        29.55 o                         
   2   6  11       1790.24       1817.47        21.51 o                         
   3   6  11        261.20        259.66        10.12 o                         
   4   6  11        114.98        121.16         9.09 o                         
   5   6  11        770.17        752.51        13.13 o                         
   6   6  11       1004.89        963.91        19.62 o                         
  -7   7  11          0.49         31.48        20.73 o                         
  -6   7  11         63.79         61.03        10.29 o                         
  -5   7  11         16.88         29.02        10.40 o                         
  -4   7  11        294.47        300.98        13.92 o                         
  -3   7  11        151.16        122.94        11.35 o                         
  -2   7  11         79.01         68.21         9.58 o                         
  -1   7  11        192.71        180.16         9.43 o                         
   0   7  11         19.50          6.51         8.38 o                         
   1   7  11         16.94         27.87         8.81 o                         
   2   7  11        196.95        194.71        10.06 o                         
   3   7  11        312.51        308.87        10.85 o                         
   4   7  11         17.39          5.47         9.06 o                         
   5   7  11          1.53          5.20         9.63 o                         
   6   7  11        239.39        229.12        11.11 o                         
  -6   8  11        427.33        440.21        18.14 o                         
  -5   8  11         52.32         49.81        14.36 o                         
  -4   8  11         99.74        131.71        14.94 o                         
  -3   8  11         10.89         19.73        13.52 o                         
  -2   8  11        383.74        437.14        16.42 o                         
  -1   8  11         78.17         77.18        10.45 o                         
   0   8  11        117.37        113.81        10.75 o                         
   1   8  11        811.24        851.82        18.56 o                         
   2   8  11         97.64        119.36        10.23 o                         
   3   8  11        561.34        572.35        14.26 o                         
   4   8  11          3.50          0.00        11.04 o                         
   5   8  11          0.30          2.34        15.21 o                         
  -5   9  11       1027.49       1029.63        29.77 o                         
  -4   9  11        283.43        331.97        22.50 o                         
  -3   9  11         70.14         74.35        15.29 o                         
  -2   9  11        232.45        235.77        19.01 o                         
  -1   9  11        505.19        537.17        17.51 o                         
   0   9  11       1114.45       1179.31        24.62 o                         
   1   9  11        171.76        203.82        13.43 o                         
   2   9  11        312.85        259.86        13.25 o                         
   3   9  11        373.50        351.92        14.61 o                         
   4   9  11        554.36        571.73        15.54 o                         
  -4  10  11        548.24        565.90        24.35 o                         
  -3  10  11        203.77        260.47        20.52 o                         
  -2  10  11          0.47          0.00        12.43 o                         
  -1  10  11         72.08         81.44        18.82 o                         
   0  10  11        225.30        196.09        14.40 o                         
   1  10  11        212.37        198.33        16.09 o                         
   2  10  11        429.06        434.63        18.02 o                         
  -9   0  12        304.96        348.26        21.47 o                         
  -8   0  12        263.28        259.62        20.07 o                         
  -7   0  12        321.10        327.54        18.11 o                         
  -6   0  12         33.22          8.40        15.90 o                         
  -5   0  12       3118.71       3119.06        44.96 o                         
  -4   0  12        353.30        348.98        16.12 o                         
  -3   0  12        649.97        662.56        20.10 o                         
  -2   0  12          9.89          0.00        11.15 o                         
  -1   0  12       1129.84       1150.78        19.87 o                         
   0   0  12       8044.87       7838.85        74.75 o                         
   1   0  12        147.80        166.69        10.90 o                         
   2   0  12        252.29        251.76        13.34 o                         
   3   0  12       1681.61       1626.78        28.12 o                         
   4   0  12       1702.24       1837.83        34.39 o                         
   5   0  12       4166.82       4031.94        41.99 o                         
   6   0  12        160.33        139.64        13.20 o                         
   7   0  12        113.05         91.73        13.68 o                         
   8   0  12        456.68        474.54        23.44 o                         
  -9   1  12         24.04         12.90        13.67 o                         
  -8   1  12        168.85        144.39        13.66 o                         
  -7   1  12         16.03         25.80        11.35 o                         
  -6   1  12       1318.05       1334.02        19.02 o                         
  -5   1  12         31.46         47.97        10.98 o                         
  -4   1  12         86.18        111.01        10.21 o                         
  -3   1  12       1358.06       1352.15        18.35 o                         
  -2   1  12        815.47        794.48        12.71 o                         
  -1   1  12       1963.82       1960.24        19.57 o                         
   0   1  12          1.23          2.37         7.66 o                         
   1   1  12       2550.23       2573.69        21.64 o                         
   2   1  12        679.83        689.94        13.09 o                         
   3   1  12       1724.38       1674.92        18.95 o                         
   4   1  12        221.62        212.49        10.56 o                         
   5   1  12        187.58        193.51         9.36 o                         
   6   1  12        674.85        690.66        14.45 o                         
   7   1  12        143.99        134.52        10.13 o                         
  -9   2  12         18.74         52.60        15.50 o                         
  -8   2  12        299.36        307.15        13.69 o                         
  -7   2  12         98.99         70.93        10.07 o                         
  -6   2  12         77.72         56.21        10.14 o                         
  -5   2  12          1.19          0.00        10.64 o                         
  -4   2  12        193.57        202.14        12.47 o                         
  -3   2  12       1441.49       1512.99        18.15 o                         
  -2   2  12        220.96        234.55         7.70 o                         
  -1   2  12          3.34          0.28         5.70 o                         
   0   2  12          9.78          0.73         6.36 o                         
   1   2  12        109.42        112.53         6.77 o                         
   2   2  12        415.27        429.62         9.13 o                         
   3   2  12        116.61        135.61         9.69 o                         
   4   2  12         43.07         46.28         8.72 o                         
   5   2  12         50.71         43.25         8.24 o                         
   6   2  12         34.91         32.43         8.82 o                         
   7   2  12          7.43          0.00        10.25 o                         
  -9   3  12         97.31         98.45        15.32 o                         
  -8   3  12        275.17        275.15        13.09 o                         
  -7   3  12        125.54        125.49        13.01 o                         
  -6   3  12       2145.56       2097.33        23.74 o                         
  -5   3  12        192.03        218.54        10.33 o                         
  -4   3  12        187.81        204.61         8.63 o                         
  -3   3  12       1353.05       1306.64        17.92 o                         
  -2   3  12       1578.04       1608.78        18.95 o                         
  -1   3  12       1920.11       1957.74        21.56 o                         
   0   3  12         27.46         45.51         7.90 o                         
   1   3  12       1579.82       1566.01        17.29 o                         
   2   3  12        431.50        437.97         9.63 o                         
   3   3  12       2709.11       2746.46        30.61 o                         
   4   3  12          2.09          6.48         7.46 o                         
   5   3  12         21.85          8.12         8.03 o                         
   6   3  12       1600.54       1596.51        18.23 o                         
   7   3  12        166.36        203.02        11.98 o                         
  -8   4  12        227.93        226.79        17.04 o                         
  -7   4  12         50.44         54.21        13.41 o                         
  -6   4  12        107.45        111.72         9.46 o                         
  -5   4  12       1954.01       1912.17        20.93 o                         
  -4   4  12       1223.98       1235.92        17.67 o                         
  -3   4  12        856.92        858.01        14.23 o                         
  -2   4  12         11.20          0.00         8.93 o                         
  -1   4  12        488.29        467.32        12.84 o                         
   0   4  12       4419.95       4364.15        36.51 o                         
   1   4  12        986.40       1032.19        18.86 o                         
   2   4  12        325.56        350.03        10.94 o                         
   3   4  12        261.78        282.28         9.87 o                         
   4   4  12        995.06        962.73        16.11 o                         
   5   4  12       1176.42       1202.24        19.70 o                         
   6   4  12         84.50        116.53        12.45 o                         
   7   4  12         90.78         60.34        14.83 o                         
  -8   5  12         10.09         17.29        17.65 o                         
  -7   5  12         67.73         48.91        13.92 o                         
  -6   5  12         88.18         83.24        13.73 o                         
  -5   5  12         94.12         85.64        13.09 o                         
  -4   5  12        758.73        703.63        17.16 o                         
  -3   5  12         32.09         24.66        10.95 o                         
  -2   5  12        220.01        205.36        11.75 o                         
  -1   5  12        199.43        186.03        12.10 o                         
   0   5  12         24.73         19.44        10.06 o                         
   1   5  12        457.39        428.82        10.98 o                         
   2   5  12        382.38        347.21        11.25 o                         
   3   5  12         21.53         18.97         7.97 o                         
   4   5  12          0.41          4.13         7.82 o                         
   5   5  12        400.99        416.77        10.17 o                         
   6   5  12         75.10         81.85        11.07 o                         
  -8   6  12        474.01        463.04        22.96 o                         
  -7   6  12         13.56         29.84        13.68 o                         
  -6   6  12          1.82          4.20        14.89 o                         
  -5   6  12         57.04         50.21        10.97 o                         
  -4   6  12        109.21        129.79        11.66 o                         
  -3   6  12       1883.98       1902.80        27.11 o                         
  -2   6  12        411.89        380.48        16.80 o                         
  -1   6  12         30.42         35.93         9.14 o                         
   0   6  12        128.95        153.55         9.86 o                         
   1   6  12        351.87        395.03        13.10 o                         
   2   6  12       1009.98       1021.02        21.70 o                         
   3   6  12        328.75        313.10        11.65 o                         
   4   6  12        157.51        157.79        10.43 o                         
   5   6  12        241.91        267.56         9.13 o                         
   6   6  12        206.81        210.87        11.97 o                         
  -7   7  12        286.17        291.97        16.61 o                         
  -6   7  12        349.92        340.31        15.76 o                         
  -5   7  12         40.71         79.36        11.84 o                         
  -4   7  12          0.45          0.00        13.00 o                         
  -3   7  12       1684.29       1598.34        22.53 o                         
  -2   7  12       2227.00       2200.43        26.23 o                         
  -1   7  12        426.63        450.63        14.33 o                         
   0   7  12         19.99         30.91         9.06 o                         
   1   7  12        554.36        494.21        16.69 o                         
   2   7  12       1888.10       1875.24        22.37 o                         
   3   7  12       1584.27       1522.62        26.03 o                         
   4   7  12          0.73          0.00         8.59 o                         
   5   7  12          0.76          0.00        10.44 o                         
  -6   8  12         73.46         72.56        14.15 o                         
  -5   8  12         91.00         61.59        17.15 o                         
  -4   8  12        489.18        501.15        20.72 o                         
  -3   8  12          5.28          3.74        14.06 o                         
  -2   8  12        327.43        283.69        17.30 o                         
  -1   8  12        564.00        537.50        15.26 o                         
   0   8  12        373.88        356.72        15.82 o                         
   1   8  12        552.43        577.26        13.99 o                         
   2   8  12        102.52         90.63        10.13 o                         
   3   8  12        254.66        231.19        11.90 o                         
   4   8  12       1069.22       1010.49        21.62 o                         
  -5   9  12         13.82         30.80        21.73 o                         
  -4   9  12        246.92        243.75        22.53 o                         
  -3   9  12         23.68         24.79        16.42 o                         
  -2   9  12         10.33          7.71        16.16 o                         
  -1   9  12         53.54         63.54        13.14 o                         
   0   9  12        194.54        166.73        14.80 o                         
   1   9  12         36.24         31.64        12.31 o                         
   2   9  12        197.15        184.33        13.78 o                         
   3   9  12        130.85        103.47        12.70 o                         
  -3  10  12        274.35        304.75        20.77 o                         
  -2  10  12          0.57          6.88        17.29 o                         
  -1  10  12         20.09          2.56        14.14 o                         
   0  10  12        369.36        401.29        18.92 o                         
   1  10  12        276.84        296.31        17.58 o                         
  -9   1  13        179.47        141.20        15.12 o                         
  -8   1  13        325.18        323.64        16.16 o                         
  -7   1  13        152.92        172.92        13.08 o                         
  -6   1  13         36.17         41.84         9.92 o                         
  -5   1  13          0.64          1.42        10.50 o                         
  -4   1  13       1083.71       1050.38        18.85 o                         
  -3   1  13       1761.92       1807.11        21.73 o                         
  -2   1  13         22.21         21.50         7.16 o                         
  -1   1  13         47.89         48.84         7.31 o                         
   0   1  13       1712.14       1751.74        20.09 o                         
   1   1  13       1399.26       1373.62        17.49 o                         
   2   1  13       1780.91       1789.49        20.84 o                         
   3   1  13        179.51        166.38        10.21 o                         
   4   1  13        101.41        111.56        10.52 o                         
   5   1  13       1564.62       1548.45        20.45 o                         
   6   1  13        123.13        120.01        10.29 o                         
   7   1  13        106.48        101.06        11.00 o                         
  -9   2  13        170.17        210.35        21.50 o                         
  -8   2  13        182.20        160.85        15.51 o                         
  -7   2  13        144.14        128.43        10.80 o                         
  -6   2  13        986.26       1000.65        20.03 o                         
  -5   2  13        595.80        594.95        18.40 o                         
  -4   2  13        544.51        624.69        17.00 o                         
  -3   2  13       2751.81       2703.27        25.43 o                         
  -2   2  13        913.83        921.42        14.03 o                         
  -1   2  13       3561.20       3623.33        30.54 o                         
   0   2  13         10.53          6.37         6.50 o                         
   1   2  13         15.26          9.25         7.20 o                         
   2   2  13       2329.32       2301.00        22.62 o                         
   3   2  13       2583.70       2469.93        24.63 o                         
   4   2  13        668.12        650.12        14.76 o                         
   5   2  13          5.00          7.13         8.47 o                         
   6   2  13        441.14        446.38        12.69 o                         
   7   2  13        439.32        417.61        14.52 o                         
  -8   3  13        140.17        154.52        11.23 o                         
  -7   3  13          8.57         12.87        12.58 o                         
  -6   3  13         58.90         67.95        10.08 o                         
  -5   3  13        344.28        310.16        12.92 o                         
  -4   3  13       1116.93        996.65        18.05 o                         
  -3   3  13        520.56        521.37        12.77 o                         
  -2   3  13         70.60         73.00         7.78 o                         
  -1   3  13          4.81          0.00         7.68 o                         
   0   3  13       1511.87       1453.35        20.72 o                         
   1   3  13        614.18        569.79        12.43 o                         
   2   3  13         73.07         69.67         7.01 o                         
   3   3  13        277.02        255.40        12.05 o                         
   4   3  13        396.89        368.54        11.64 o                         
   5   3  13        493.08        495.67        12.17 o                         
   6   3  13         81.16         44.75        11.84 o                         
   7   3  13          4.88          0.00        14.27 o                         
  -8   4  13         71.52         70.22        16.64 o                         
  -7   4  13          8.62         39.53        14.67 o                         
  -6   4  13        505.62        536.54        16.24 o                         
  -5   4  13         23.31         25.59         8.18 o                         
  -4   4  13        371.87        385.59        11.57 o                         
  -3   4  13          9.41          1.89         8.80 o                         
  -2   4  13         44.03         38.35         8.94 o                         
  -1   4  13       2219.05       2275.60        32.14 o                         
   0   4  13         18.75         25.50         9.38 o                         
   1   4  13         27.73         22.50         7.10 o                         
   2   4  13         67.80         62.82         8.14 o                         
   3   4  13        343.94        338.78         9.43 o                         
   4   4  13        639.90        615.95        13.39 o                         
   5   4  13        172.57        187.57        11.54 o                         
   6   4  13         53.68         49.17        10.21 o                         
  -8   5  13        108.21        131.11        20.13 o                         
  -7   5  13        617.42        618.71        18.82 o                         
  -6   5  13         23.83         28.69        15.41 o                         
  -5   5  13         42.13         39.18        11.31 o                         
  -4   5  13        979.74        973.82        18.39 o                         
  -3   5  13       1414.49       1448.96        26.23 o                         
  -2   5  13        777.94        817.17        20.02 o                         
  -1   5  13        349.84        347.19        14.10 o                         
   0   5  13       1008.11       1009.22        20.86 o                         
   1   5  13       1374.72       1397.31        19.20 o                         
   2   5  13       1582.19       1623.56        22.27 o                         
   3   5  13         57.83         46.98         7.81 o                         
   4   5  13        315.83        327.69        10.21 o                         
   5   5  13       1254.10       1210.57        18.84 o                         
   6   5  13        302.77        312.46        18.68 o                         
  -7   6  13        221.80        226.62        17.17 o                         
  -6   6  13        705.01        674.32        20.55 o                         
  -5   6  13        476.94        472.85        17.10 o                         
  -4   6  13          0.38         21.44        12.33 o                         
  -3   6  13        257.57        236.32        14.22 o                         
  -2   6  13        820.84        791.29        26.36 o                         
  -1   6  13        875.79        900.78        21.76 o                         
   0   6  13        455.43        490.13        14.79 o                         
   1   6  13        306.61        275.76        13.37 o                         
   2   6  13        462.51        435.40        13.53 o                         
   3   6  13        734.11        719.76        15.53 o                         
   4   6  13        194.17        192.37        11.30 o                         
   5   6  13          1.38         20.17        12.41 o                         
  -6   7  13          0.11         11.53        20.89 o                         
  -5   7  13        175.00        166.05        13.24 o                         
  -4   7  13        139.16        116.84        12.64 o                         
  -3   7  13         49.65         41.17        12.65 o                         
  -2   7  13         11.24         18.08         9.79 o                         
  -1   7  13        252.05        234.57        11.70 o                         
   0   7  13        111.18        104.95        12.04 o                         
   1   7  13        163.89        139.39        12.50 o                         
   2   7  13        183.28        177.55        12.07 o                         
   3   7  13         47.96         46.33        10.69 o                         
   4   7  13        526.85        473.85        13.66 o                         
   5   7  13          8.17         18.98        12.32 o                         
  -5   8  13          2.69          0.00        16.20 o                         
  -4   8  13        401.34        432.44        20.53 o                         
  -3   8  13          2.52          0.00        16.51 o                         
  -2   8  13          3.04          9.09        13.55 o                         
  -1   8  13        836.97        863.31        19.24 o                         
   0   8  13         48.63         72.31        11.87 o                         
   1   8  13        219.45        213.62        12.04 o                         
   2   8  13         16.95         33.64        11.76 o                         
   3   8  13        181.57        211.92        13.78 o                         
   4   8  13        286.27        298.79        15.10 o                         
  -4   9  13        189.41        196.94        21.57 o                         
  -3   9  13        431.68        449.69        29.39 o                         
  -2   9  13        457.45        478.28        19.64 o                         
  -1   9  13          0.23         17.25        16.51 o                         
   0   9  13        642.54        592.90        18.49 o                         
   1   9  13        380.03        348.60        15.80 o                         
   2   9  13        331.38        334.54        16.71 o                         
  -8   0  14        336.42        353.39        24.42 o                         
  -7   0  14       1669.31       1786.71        45.56 o                         
  -6   0  14         15.58         29.28        18.92 o                         
  -5   0  14         31.33         42.08        13.62 o                         
  -4   0  14       1063.14        993.82        31.52 o                         
  -3   0  14       2878.04       2942.46        39.95 o                         
  -2   0  14       4879.18       5001.98        58.29 o                         
  -1   0  14        177.39        153.52        15.06 o                         
   0   0  14        402.54        393.57        13.56 o                         
   1   0  14       2038.70       1982.53        41.06 o                         
   2   0  14       2517.64       2504.99        38.74 o                         
   3   0  14        568.33        573.53        24.62 o                         
   4   0  14         47.04         64.04        13.93 o                         
   5   0  14       1550.01       1482.65        35.99 o                         
   6   0  14        456.27        474.75        19.39 o                         
   7   0  14        566.99        537.83        22.51 o                         
  -8   1  14        183.16        181.63        15.87 o                         
  -7   1  14         83.96         78.89        13.93 o                         
  -6   1  14        390.48        403.38        13.73 o                         
  -5   1  14        412.55        431.97        15.19 o                         
  -4   1  14        870.07        841.78        19.33 o                         
  -3   1  14        185.84        221.57        10.13 o                         
  -2   1  14        204.39        171.73         8.98 o                         
  -1   1  14       2244.65       2227.59        27.83 o                         
   0   1  14        189.17        197.74        11.28 o                         
   1   1  14        522.32        526.89        13.14 o                         
   2   1  14          5.49          9.34         8.56 o                         
   3   1  14        924.56        885.10        18.90 o                         
   4   1  14        692.71        720.19        16.02 o                         
   5   1  14          1.01          0.00        10.61 o                         
   6   1  14         17.76         19.22        11.75 o                         
  -8   2  14          8.25          0.20        15.38 o                         
  -7   2  14          9.71          0.00        10.51 o                         
  -6   2  14          0.10          0.00        14.10 o                         
  -5   2  14        316.04        326.71        15.60 o                         
  -4   2  14        304.13        310.76        14.87 o                         
  -3   2  14         48.15         65.98         8.63 o                         
  -2   2  14          3.16          0.00         6.90 o                         
  -1   2  14         44.48         30.84         8.22 o                         
   0   2  14        200.55        202.45         9.26 o                         
   1   2  14        200.77        198.40        10.44 o                         
   2   2  14         36.48         42.93         9.50 o                         
   3   2  14         49.00         33.57         8.95 o                         
   4   2  14         26.92         25.20        10.02 o                         
   5   2  14          0.49          0.00        10.48 o                         
   6   2  14          6.80          0.00        12.68 o                         
  -8   3  14        131.70        132.37        11.93 o                         
  -7   3  14          6.99         17.01        10.22 o                         
  -6   3  14        122.21        130.19        11.09 o                         
  -5   3  14        464.71        508.98        15.37 o                         
  -4   3  14        533.83        563.25        13.87 o                         
  -3   3  14          6.97          0.00         9.00 o                         
  -2   3  14        100.35         97.78         8.43 o                         
  -1   3  14       3862.27       3832.17        32.12 o                         
   0   3  14        209.44        239.62        10.67 o                         
   1   3  14       1413.96       1452.79        18.97 o                         
   2   3  14        529.70        515.45        12.60 o                         
   3   3  14        559.90        533.12        16.44 o                         
   4   3  14       2233.78       2267.02        25.40 o                         
   5   3  14        127.86        145.75        11.48 o                         
   6   3  14         13.49         29.97        13.45 o                         
  -8   4  14        164.69        144.53        19.75 o                         
  -7   4  14        866.89        863.24        21.55 o                         
  -6   4  14        136.74        140.03        14.73 o                         
  -5   4  14         10.50         23.64         9.00 o                         
  -4   4  14        506.24        485.87        14.43 o                         
  -3   4  14        826.59        800.66        19.83 o                         
  -2   4  14       1350.99       1353.02        21.28 o                         
  -1   4  14         31.93         30.90         9.74 o                         
   0   4  14        525.12        496.76        14.54 o                         
   1   4  14       1224.70       1165.89        17.66 o                         
   2   4  14       1273.51       1239.61        17.93 o                         
   3   4  14        186.57        185.67         8.99 o                         
   4   4  14        108.00         96.62        11.86 o                         
   5   4  14        781.40        768.05        21.23 o                         
   6   4  14        407.36        398.78        19.54 o                         
  -7   5  14         21.26         42.04        16.68 o                         
  -6   5  14        264.91        256.63        17.08 o                         
  -5   5  14          5.81          0.00        12.31 o                         
  -4   5  14          2.56          9.50        11.83 o                         
  -3   5  14          8.42         13.70        11.55 o                         
  -2   5  14        858.40        789.10        20.38 o                         
  -1   5  14        260.87        218.73        13.94 o                         
   0   5  14        261.53        263.17        14.46 o                         
   1   5  14        230.14        249.73        12.58 o                         
   2   5  14        124.81        108.54        10.93 o                         
   3   5  14       1174.96       1121.81        19.64 o                         
   4   5  14        160.10        130.42         9.99 o                         
   5   5  14         49.07         44.53        12.67 o                         
  -7   6  14          0.75          0.00        18.83 o                         
  -6   6  14         26.99         37.78        15.15 o                         
  -5   6  14        543.52        577.08        16.76 o                         
  -4   6  14        374.30        406.63        14.58 o                         
  -3   6  14         36.02         24.74        12.92 o                         
  -2   6  14         27.74         39.53        14.47 o                         
  -1   6  14        162.41        180.52        14.82 o                         
   0   6  14        364.99        365.67        15.73 o                         
   1   6  14        323.72        339.85        13.82 o                         
   2   6  14        136.67        162.05        12.81 o                         
   3   6  14         72.70         58.68        11.81 o                         
   4   6  14        166.24        188.93        11.03 o                         
   5   6  14         15.68         41.87        13.01 o                         
  -6   7  14         74.47         34.79        15.70 o                         
  -5   7  14        677.39        662.78        19.41 o                         
  -4   7  14        556.45        582.03        18.70 o                         
  -3   7  14          0.07          8.35        14.53 o                         
  -2   7  14          8.19          2.82        13.38 o                         
  -1   7  14        700.61        722.68        22.48 o                         
   0   7  14        698.38        749.55        20.07 o                         
   1   7  14        483.46        511.33        16.31 o                         
   2   7  14        380.33        365.20        14.73 o                         
   3   7  14         70.23         71.98        12.21 o                         
   4   7  14        699.41        675.20        17.93 o                         
  -5   8  14         34.80         31.05        17.57 o                         
  -4   8  14        464.85        459.88        25.50 o                         
  -3   8  14        347.28        356.93        17.55 o                         
  -2   8  14         50.68         52.91        12.88 o                         
  -1   8  14         67.61         78.86        11.50 o                         
   0   8  14        476.26        445.21        18.67 o                         
   1   8  14        442.99        420.45        17.21 o                         
   2   8  14        320.77        321.06        15.40 o                         
   3   8  14          1.70         17.25        14.43 o                         
  -3   9  14          1.43          0.00        19.75 o                         
  -2   9  14        164.12        154.23        17.81 o                         
  -1   9  14          5.83         17.37        16.58 o                         
   0   9  14         61.44         27.96        19.26 o                         
   1   9  14        170.78        227.26        23.64 o                         
  -8   1  15         20.38         50.32        24.12 o                         
  -7   1  15        110.20         96.91        14.34 o                         
  -6   1  15        310.09        318.64        13.32 o                         
  -5   1  15        412.30        424.56        16.00 o                         
  -4   1  15         84.84         70.87        11.64 o                         
  -3   1  15         80.23         83.29        10.59 o                         
  -2   1  15        893.51        897.12        18.51 o                         
  -1   1  15        232.67        252.19        12.31 o                         
   0   1  15        396.29        412.55        12.61 o                         
   1   1  15        804.91        788.27        16.98 o                         
   2   1  15        219.14        244.22        11.41 o                         
   3   1  15       1083.25       1120.94        20.50 o                         
   4   1  15         10.67         20.46        10.80 o                         
   5   1  15         29.86         22.26        12.09 o                         
   6   1  15        416.79        381.44        14.70 o                         
  -8   2  15        384.07        321.45        16.81 o                         
  -7   2  15         54.49         43.08        15.92 o                         
  -6   2  15         12.76         14.08        13.45 o                         
  -5   2  15       1975.07       1936.84        33.81 o                         
  -4   2  15        401.66        436.95        15.42 o                         
  -3   2  15       1078.38       1080.06        18.20 o                         
  -2   2  15         52.18         34.50         9.16 o                         
  -1   2  15        727.27        688.26        15.71 o                         
   0   2  15       1327.50       1340.63        18.47 o                         
   1   2  15       1618.62       1640.49        21.97 o                         
   2   2  15          0.82          0.00        10.68 o                         
   3   2  15        215.22        190.66        11.92 o                         
   4   2  15       1286.21       1258.22        20.57 o                         
   5   2  15        314.35        321.18        14.55 o                         
   6   2  15        334.50        362.51        15.96 o                         
  -7   3  15        104.38         76.71        11.84 o                         
  -6   3  15        305.99        286.83        14.24 o                         
  -5   3  15          4.09          0.00        12.14 o                         
  -4   3  15        171.44        198.06        12.08 o                         
  -3   3  15         11.00          0.12        10.09 o                         
  -2   3  15        489.66        489.48        14.32 o                         
  -1   3  15        567.90        584.79        15.85 o                         
   0   3  15         87.11         63.47        10.02 o                         
   1   3  15        236.24        238.40        11.23 o                         
   2   3  15        319.73        281.39         9.83 o                         
   3   3  15        246.68        266.60        15.08 o                         
   4   3  15         74.49         78.22        12.05 o                         
   5   3  15        102.53        112.09        12.96 o                         
  -7   4  15         21.70         29.36        16.24 o                         
  -6   4  15         36.61         28.71        12.93 o                         
  -5   4  15         32.37         38.14        11.46 o                         
  -4   4  15         98.02         91.08        12.57 o                         
  -3   4  15        275.11        311.76        11.30 o                         
  -2   4  15         32.28         20.05        11.19 o                         
  -1   4  15        135.72        143.41        12.06 o                         
   0   4  15         93.74         59.98        10.53 o                         
   1   4  15        321.90        353.39        12.71 o                         
   2   4  15         22.48         18.65         8.72 o                         
   3   4  15         40.98         48.26        11.65 o                         
   4   4  15        394.56        448.79        15.09 o                         
   5   4  15         14.98          0.92        13.28 o                         
  -7   5  15        150.38        133.63        18.64 o                         
  -6   5  15         91.46        105.10        16.40 o                         
  -5   5  15        324.42        332.23        17.78 o                         
  -4   5  15         17.80          9.29        12.36 o                         
  -3   5  15        503.92        523.14        17.24 o                         
  -2   5  15       1312.12       1320.74        25.12 o                         
  -1   5  15         44.88         53.10        14.23 o                         
   0   5  15        659.80        661.37        17.82 o                         
   1   5  15        747.66        735.46        17.13 o                         
   2   5  15        660.89        656.37        16.51 o                         
   3   5  15       1105.79       1102.97        18.63 o                         
   4   5  15         22.22         28.82        14.02 o                         
   5   5  15          1.01          0.00        14.42 o                         
  -6   6  15         84.73         82.99        14.85 o                         
  -5   6  15        139.24        125.89        12.47 o                         
  -4   6  15        395.07        424.88        19.11 o                         
  -3   6  15         20.04         24.36        13.78 o                         
  -2   6  15          0.21          6.16        15.18 o                         
  -1   6  15        846.36        799.18        22.70 o                         
   0   6  15        638.32        614.56        18.97 o                         
   1   6  15        252.15        280.63        14.14 o                         
   2   6  15         13.41          0.00        12.53 o                         
   3   6  15        103.77         83.36        11.68 o                         
   4   6  15        530.61        487.49        15.19 o                         
  -5   7  15        136.46        137.91        16.86 o                         
  -4   7  15          6.42         11.27        13.76 o                         
  -3   7  15         30.42         53.16        18.78 o                         
  -2   7  15         13.56         19.82        15.12 o                         
  -1   7  15         11.52         30.08        14.74 o                         
   0   7  15        270.70        267.45        14.51 o                         
   1   7  15          7.76          0.00        14.27 o                         
   2   7  15        204.58        191.58        17.35 o                         
   3   7  15         34.58         52.04        13.19 o                         
  -3   8  15        161.15        187.98        17.65 o                         
  -2   8  15         26.38         21.89        12.57 o                         
  -1   8  15         50.96         38.68        17.40 o                         
   0   8  15        102.27         98.12        18.06 o                         
   1   8  15        391.97        424.40        17.14 o                         
  -7   0  16         42.69         28.92        22.35 o                         
  -6   0  16        230.75        238.59        28.19 o                         
  -5   0  16        587.90        619.28        30.89 o                         
  -4   0  16        315.01        372.86        20.34 o                         
  -3   0  16        797.13        760.49        24.17 o                         
  -2   0  16       1034.63       1043.67        36.05 o                         
  -1   0  16        346.52        358.97        20.27 o                         
   0   0  16       1225.73       1300.34        38.80 o                         
   1   0  16        423.12        360.23        24.08 o                         
   2   0  16        415.60        386.23        23.01 o                         
   3   0  16       2219.27       2185.39        32.74 o                         
   4   0  16         59.28         55.78        15.38 o                         
   5   0  16        308.41        351.56        21.06 o                         
  -7   1  16         14.40         51.24        20.97 o                         
  -6   1  16         89.92         88.48        16.24 o                         
  -5   1  16         36.31         29.11        10.32 o                         
  -4   1  16        140.28        126.89        11.56 o                         
  -3   1  16        268.92        294.40        11.63 o                         
  -2   1  16        267.68        264.63        13.47 o                         
  -1   1  16          3.94          0.00        15.11 o                         
   0   1  16        201.37        181.49        12.97 o                         
   1   1  16        574.18        578.61        16.16 o                         
   2   1  16        168.59        196.41        13.89 o                         
   3   1  16        197.54        146.45        12.17 o                         
   4   1  16        164.62        177.57        12.69 o                         
   5   1  16        139.85        115.21        14.41 o                         
  -7   2  16         63.12         62.22        16.81 o                         
  -6   2  16         96.94         82.76        16.76 o                         
  -5   2  16         87.76         88.69        15.38 o                         
  -4   2  16          5.30          7.77        12.87 o                         
  -3   2  16          4.05          0.00        12.01 o                         
  -2   2  16         33.09         22.60         8.85 o                         
  -1   2  16        166.84        177.85        10.39 o                         
   0   2  16         41.25         55.80        10.83 o                         
   1   2  16          0.24          2.72        11.84 o                         
   2   2  16          2.90          0.00        12.03 o                         
   3   2  16         78.13         95.25        12.84 o                         
   4   2  16          6.98         11.83        12.12 o                         
   5   2  16         34.17         44.92        13.63 o                         
  -7   3  16         65.74         88.71        13.45 o                         
  -6   3  16         67.26         80.12        13.89 o                         
  -5   3  16        383.95        374.40        17.54 o                         
  -4   3  16         60.55         63.98        14.12 o                         
  -3   3  16       1681.68       1746.10        28.46 o                         
  -2   3  16          1.68         15.07        11.61 o                         
  -1   3  16         52.69         74.30        11.70 o                         
   0   3  16        509.85        482.62        14.79 o                         
   1   3  16        682.61        688.46        16.73 o                         
   2   3  16        684.57        734.90        17.08 o                         
   3   3  16         10.72         12.37        14.73 o                         
   4   3  16        175.66        169.69        13.98 o                         
   5   3  16        141.77        124.13        16.40 o                         
  -6   4  16        230.03        243.82        16.80 o                         
  -5   4  16        291.83        293.95        16.63 o                         
  -4   4  16         86.47         82.75        12.72 o                         
  -3   4  16        231.93        195.92        11.84 o                         
  -2   4  16        647.65        642.52        16.88 o                         
  -1   4  16        339.20        379.33        14.60 o                         
   0   4  16        331.72        360.98        14.38 o                         
   1   4  16        124.07         82.37        11.22 o                         
   2   4  16        343.63        321.22        16.18 o                         
   3   4  16        639.70        637.83        17.90 o                         
   4   4  16         21.11         37.83        13.85 o                         
  -6   5  16         95.53         49.33        21.18 o                         
  -5   5  16          3.11          0.00        14.35 o                         
  -4   5  16        650.50        606.52        18.72 o                         
  -3   5  16          8.37         13.21        13.70 o                         
  -2   5  16          6.70          0.00        13.28 o                         
  -1   5  16         77.63        104.16        15.07 o                         
   0   5  16         15.85         15.10        13.81 o                         
   1   5  16        169.80        144.69        12.96 o                         
   2   5  16          7.04         17.57        11.86 o                         
   3   5  16         38.08         26.43        14.39 o                         
   4   5  16         20.54         12.27        15.61 o                         
  -5   6  16         89.51         93.17        19.66 o                         
  -4   6  16          9.37          0.00        19.30 o                         
  -3   6  16          2.76         22.85        15.51 o                         
  -2   6  16          3.12          8.36        16.78 o                         
  -1   6  16        471.86        521.09        23.10 o                         
   0   6  16        210.84        242.47        16.12 o                         
   1   6  16          4.64          0.00        13.21 o                         
   2   6  16         13.70         24.63        13.42 o                         
   3   6  16        367.38        380.40        13.54 o                         
  -4   7  16         15.59         29.70        16.85 o                         
  -3   7  16        456.45        440.43        21.28 o                         
  -2   7  16        165.47        161.63        19.63 o                         
  -1   7  16          1.18         14.07        14.86 o                         
   0   7  16        610.97        576.06        19.65 o                         
   1   7  16        212.81        221.41        17.98 o                         
   2   7  16        204.79        239.97        20.55 o                         
  -7   1  17          0.05         23.06        20.71 o                         
  -6   1  17        248.48        259.58        21.34 o                         
  -5   1  17        125.62        133.06        15.16 o                         
  -4   1  17        163.57        207.98        13.06 o                         
  -3   1  17         72.37         44.85        12.41 o                         
  -2   1  17         33.18         23.96         8.77 o                         
  -1   1  17        997.86       1020.74        22.66 o                         
   0   1  17        202.27        229.43        11.53 o                         
   1   1  17        105.83        100.38        15.84 o                         
   2   1  17         30.64          0.00        12.82 o                         
   3   1  17        362.72        353.38        14.86 o                         
   4   1  17        198.67        217.69        14.45 o                         
  -6   2  17         36.20         54.74        17.44 o                         
  -5   2  17          0.11         17.94        15.10 o                         
  -4   2  17        109.38         81.43        13.94 o                         
  -3   2  17       1572.12       1521.31        25.37 o                         
  -2   2  17        137.08        161.80        13.05 o                         
  -1   2  17        287.52        320.85        11.72 o                         
   0   2  17        507.54        434.17        14.33 o                         
   1   2  17        585.55        517.02        16.15 o                         
   2   2  17       1237.22       1262.79        25.92 o                         
   3   2  17          2.21          5.17        15.23 o                         
   4   2  17          4.57          0.00        14.18 o                         
  -6   3  17        141.25        118.05        15.47 o                         
  -5   3  17         37.92         28.24        14.74 o                         
  -4   3  17         39.52         53.17        15.02 o                         
  -3   3  17         56.26         61.42        12.06 o                         
  -2   3  17        533.70        496.63        15.70 o                         
  -1   3  17        206.68        228.55        12.74 o                         
   0   3  17         26.41         24.50        12.06 o                         
   1   3  17         19.82         12.78        12.39 o                         
   2   3  17         27.89          9.42        13.56 o                         
   3   3  17        378.28        352.04        17.79 o                         
   4   3  17        130.31        127.10        19.62 o                         
  -6   4  17         96.28         86.16        18.20 o                         
  -5   4  17          0.99         27.25        16.74 o                         
  -4   4  17          3.65         40.60        13.07 o                         
  -3   4  17        156.10        181.74        17.29 o                         
  -2   4  17          0.32          7.32        12.83 o                         
  -1   4  17        299.69        343.60        15.71 o                         
   0   4  17          0.66          0.00        11.98 o                         
   1   4  17          1.97          0.00        12.73 o                         
   2   4  17        398.46        421.56        13.49 o                         
   3   4  17          3.68         27.03        14.56 o                         
  -5   5  17        223.79        228.27        16.33 o                         
  -4   5  17        541.25        585.64        20.98 o                         
  -3   5  17        109.01        101.11        16.49 o                         
  -2   5  17         69.80         80.33        15.67 o                         
  -1   5  17        594.35        598.34        20.94 o                         
   0   5  17        456.01        476.61        20.82 o                         
   1   5  17        223.52        257.22        14.43 o                         
   2   5  17         47.32         27.73        14.33 o                         
   3   5  17        149.29        126.25        22.46 o                         
  -4   6  17        103.84         82.58        21.04 o                         
  -3   6  17        262.77        223.87        19.32 o                         
  -2   6  17        266.98        258.98        19.30 o                         
  -1   6  17          7.23          0.00        16.45 o                         
   0   6  17        273.80        235.63        15.52 o                         
   1   6  17        342.50        313.23        16.69 o                         
   2   6  17        265.94        275.22        17.24 o                         
  -2   7  17        362.00        341.96        21.82 o                         
  -1   7  17          3.99          8.16        18.17 o                         
  -6   0  18          7.01          1.35        32.49 o                         
  -5   0  18        507.75        441.71        29.04 o                         
  -4   0  18        724.64        742.98        28.27 o                         
  -3   0  18         77.21         82.56        27.18 o                         
  -2   0  18        763.68        813.86        41.49 o                         
  -1   0  18        607.24        567.94        25.60 o                         
   0   0  18        368.17        357.88        22.02 o                         
   1   0  18        887.91        886.79        34.44 o                         
   2   0  18          4.66          1.91        22.16 o                         
   3   0  18          5.63         20.67        16.28 o                         
  -6   1  18        183.95        227.03        23.52 o                         
  -5   1  18         67.98        115.73        20.48 o                         
  -4   1  18        282.96        255.73        15.60 o                         
  -3   1  18         62.49         64.74        11.14 o                         
  -2   1  18        257.18        268.13        13.54 o                         
  -1   1  18        325.43        370.23        16.77 o                         
   0   1  18         10.02          5.77        14.33 o                         
   1   1  18        326.18        298.10        24.18 o                         
   2   1  18        202.07        228.60        13.97 o                         
   3   1  18         66.12         44.89        13.65 o                         
  -5   2  18          3.22          7.82        16.01 o                         
  -4   2  18          0.14          0.00        15.59 o                         
  -3   2  18          5.88         33.20        13.55 o                         
  -2   2  18         35.33         69.90        14.13 o                         
  -1   2  18         47.99         33.81        12.88 o                         
   0   2  18         12.28          0.00        14.61 o                         
   1   2  18        122.08        136.41        17.79 o                         
   2   2  18          9.90         14.91        14.81 o                         
   3   2  18          4.08         17.87        16.47 o                         
  -5   3  18        259.50        365.63        20.88 o                         
  -4   3  18         22.67         13.36        16.42 o                         
  -3   3  18        145.24        134.81        15.24 o                         
  -2   3  18        129.72        160.08        14.36 o                         
  -1   3  18        327.39        376.02        18.93 o                         
   0   3  18          1.00          0.00        11.12 o                         
   1   3  18         32.30         12.87        17.64 o                         
   2   3  18        551.32        568.01        18.25 o                         
   3   3  18         24.47          4.28        17.97 o                         
  -5   4  18        121.56        129.00        20.92 o                         
  -4   4  18        202.12        225.21        22.23 o                         
  -3   4  18          0.81          0.00        12.38 o                         
  -2   4  18          6.58          0.00        13.81 o                         
  -1   4  18        573.95        495.65        16.96 o                         
   0   4  18        476.74        482.97        26.19 o                         
   1   4  18        399.29        381.74        18.03 o                         
   2   4  18         11.58          6.74        19.89 o                         
  -4   5  18         40.25         52.51        18.72 o                         
  -3   5  18         11.87          0.00        18.07 o                         
  -2   5  18         51.92         46.06        25.14 o                         
  -1   5  18          9.75         21.19        15.88 o                         
   0   5  18         55.22         53.15        17.46 o                         
   1   5  18        216.12        192.70        17.62 o                         
  -1   6  18         74.77         99.42        17.31 o                         
  -5   1  19         96.20         71.85        24.75 o                         
  -4   1  19         28.68          0.00        16.66 o                         
  -3   1  19        186.13        180.79        12.30 o                         
  -2   1  19         43.74         78.25        14.94 o                         
  -1   1  19         75.63         72.25        12.28 o                         
   0   1  19         51.22         57.14        19.58 o                         
   1   1  19        424.15        433.11        22.19 o                         
   2   1  19          3.31         12.74        15.44 o                         
  -4   2  19         35.73         47.57        20.08 o                         
  -3   2  19          4.94          0.00        16.96 o                         
  -2   2  19        188.56        191.94        17.17 o                         
  -1   2  19        160.21        164.61        19.32 o                         
   0   2  19        333.55        383.79        20.88 o                         
   1   2  19         77.12         28.93        18.61 o                         
   2   2  19        121.05        100.81        17.09 o                         
  -4   3  19        197.74        193.85        16.64 o                         
  -3   3  19         69.92         86.79        21.40 o                         
  -2   3  19          1.57         11.52        16.51 o                         
  -1   3  19         26.37         32.14        15.22 o                         
   0   3  19         19.34         48.67        16.37 o                         
   1   3  19        118.64        107.90        15.73 o                         
  -3   4  19         55.36         29.84        22.77 o                         
  -2   4  19         40.21         47.87        15.75 o                         
  -1   4  19         18.18         39.05        13.85 o                         
   0   4  19         90.83         85.00        16.08 o                         
  -3   0  20        277.24        243.76        47.05 o                         
  -2   0  20         55.71         93.87        22.84 o                         
  -1   0  20          8.17         14.08        23.74 o                         
   0   0  20        141.11        121.74        30.45 o                         
  -3   1  20         23.13         10.13        19.78 o                         
  -2   1  20        111.34         86.60        18.73 o                         
  -1   1  20        185.78        184.19        24.43 o                         
   0   1  20         94.95         63.55        21.09 o                         
  -2   2  20          0.81         19.78        16.64 o                         
  -1   2  20        170.08        172.62        17.74 o                         
                                                                                
