# Supplementary material for: Crystal structures of 3-halo-2-organochalcogenylbenzo[b]chalcogenophenes
Source: Acta Crystallogr E Crystallogr Commun. 2022 Feb 3;78(Pt 3):275–81. doi: 10.1107/S2056989022000962 (PMC8900512; doi:10.1107/S2056989022000962)
Supplement: Supplementary file 6 [file e-78-00275-3sup4.hkl]

data_3                                                                          
_shelx_title ' mo_18ago20b_GS78_0ma in P2(1)/c'                                 
_shelx_refln_list_code          4                                               
_shelx_F_calc_maximum      185.25                                               
_exptl_crystal_F_000       784.00                                               
_reflns_d_resolution_high  0.7828                                               
                                                                                
loop_                                                                           
 _space_group_symop_operation_xyz                                               
 'x, y, z'                                                                      
 '-x, y+1/2, -z+1/2'                                                            
 '-x, -y, -z'                                                                   
 'x, -y-1/2, z-1/2'                                                             
                                                                                
_cell_length_a    12.3864                                                       
_cell_length_b    13.6816                                                       
_cell_length_c     8.0982                                                       
_cell_angle_alpha  90.000                                                       
_cell_angle_beta   96.398                                                       
_cell_angle_gamma  90.000                                                       
                                                                                
_shelx_F_squared_multiplier     1.000                                           
                                                                                
loop_                                                                           
 _refln_index_h                                                                 
 _refln_index_k                                                                 
 _refln_index_l                                                                 
 _refln_F_squared_calc                                                          
 _refln_F_squared_meas                                                          
 _refln_F_squared_sigma                                                         
 _refln_observed_status                                                         
   3   0   0        264.23        263.73        12.73 o                         
   4   0   0      11096.61      11151.85        98.32 o                         
   5   0   0      13755.95      13773.04       101.38 o                         
   6   0   0       3117.88       2818.68        31.29 o                         
   7   0   0      24908.96      25093.57       179.21 o                         
   8   0   0      12306.42      12234.87       105.28 o                         
   9   0   0       5851.96       5843.92        52.32 o                         
  10   0   0       1677.99       1543.17        29.66 o                         
  11   0   0       1297.34       1239.87        33.70 o                         
  12   0   0          0.70          0.00        32.22 o                         
  13   0   0       1058.94       1136.84        78.23 o                         
  14   0   0        496.99        510.21        40.97 o                         
  15   0   0        153.85        178.31        64.17 o                         
   2   1   0       1342.09       1284.40        16.39 o                         
   3   1   0       1806.53       1904.27        16.09 o                         
   4   1   0        462.78        469.55        11.17 o                         
   5   1   0        407.73        423.92        11.83 o                         
   6   1   0       3468.83       3500.14        29.58 o                         
   7   1   0        142.17        111.33         9.74 o                         
   8   1   0       1162.38       1128.95        21.14 o                         
   9   1   0        110.87        102.30        13.54 o                         
  10   1   0          3.96          0.00        13.64 o                         
  11   1   0         56.49         55.21        14.88 o                         
  12   1   0          2.31          0.00        15.71 o                         
  13   1   0        156.71        163.19        19.98 o                         
  14   1   0         12.73         34.76        30.73 o                         
  15   1   0         29.26        111.90        44.31 o                         
   0   2   0       7628.43       7657.18        70.88 o                         
   1   2   0        895.38        954.27         8.94 o                         
   2   2   0        746.27        663.45         7.69 o                         
   3   2   0       7686.34       7914.53        52.11 o                         
   4   2   0      10692.78      10492.76        58.13 o                         
   5   2   0        316.46        343.96        16.11 o                         
   6   2   0       2668.61       2622.65        25.74 o                         
   7   2   0         78.23         74.94        13.48 o                         
   8   2   0        296.69        318.31        18.33 o                         
   9   2   0       1128.47       1093.46        23.43 o                         
  10   2   0         40.05         29.48        14.60 o                         
  11   2   0        573.32        611.40        21.09 o                         
  12   2   0          2.45         30.37        17.54 o                         
  13   2   0        121.95        132.78        18.57 o                         
  14   2   0         14.28         31.59        24.18 o                         
  15   2   0        127.44        148.62        39.25 o                         
   1   3   0       4577.57       4516.14        24.18 o                         
   2   3   0      12898.84      12675.58        71.89 o                         
   3   3   0      22599.84      20787.70       111.22 o                         
   4   3   0       4685.16       5010.37        33.73 o                         
   5   3   0      14203.08      13757.62        77.77 o                         
   6   3   0        172.67        173.66        10.13 o                         
   7   3   0       1138.79       1085.29        22.04 o                         
   8   3   0        116.02         89.40        14.39 o                         
   9   3   0          2.71          0.00        16.96 o                         
  10   3   0       3622.89       3717.17        39.57 o                         
  11   3   0         22.63         34.27        17.20 o                         
  12   3   0       1760.70       1817.15        35.56 o                         
  13   3   0        287.11        309.56        20.55 o                         
  14   3   0         80.93         77.50        29.48 o                         
  15   3   0          0.23         47.12        31.02 o                         
   0   4   0      21376.95      20324.65       141.08 o                         
   1   4   0       1371.50       1328.43         9.92 o                         
   2   4   0       5848.05       6176.65        36.26 o                         
   3   4   0         12.94          6.21         5.84 o                         
   4   4   0       2098.23       2348.04        18.26 o                         
   5   4   0       2007.60       1945.27        21.23 o                         
   6   4   0         32.79         19.06         9.65 o                         
   7   4   0       4271.84       4450.57        32.28 o                         
   8   4   0       2087.31       2043.49        28.94 o                         
   9   4   0       1410.78       1432.42        31.10 o                         
  10   4   0        434.21        460.75        22.62 o                         
  11   4   0        142.99        123.58        19.90 o                         
  12   4   0          4.28         13.30        16.24 o                         
  13   4   0         79.21         79.60        18.13 o                         
  14   4   0         27.82         28.60        29.72 o                         
  15   4   0        191.16        197.88        34.27 o                         
   1   5   0       6779.66       6858.14        34.02 o                         
   2   5   0        862.13        911.41        11.71 o                         
   3   5   0          3.50          3.13         6.45 o                         
   4   5   0        206.35        274.31        10.73 o                         
   5   5   0         22.03          0.00        10.63 o                         
   6   5   0       2215.36       2085.71        25.50 o                         
   7   5   0        540.55        495.57        16.30 o                         
   8   5   0        406.15        412.86        15.10 o                         
   9   5   0        597.80        555.60        19.06 o                         
  10   5   0         72.14         58.74        17.23 o                         
  11   5   0        135.26         92.67        23.06 o                         
  12   5   0        107.39         43.87        21.75 o                         
  13   5   0        107.17         88.78        22.34 o                         
  14   5   0         41.37         59.45        23.96 o                         
  15   5   0          0.53         60.28        39.90 o                         
   0   6   0        286.14        249.55        11.19 o                         
   1   6   0       4699.36       4783.14        25.77 o                         
   2   6   0         46.66         34.26         6.94 o                         
   3   6   0       6075.94       6339.40        37.37 o                         
   4   6   0       7951.58       7905.73        44.53 o                         
   5   6   0         16.51          0.00         9.27 o                         
   6   6   0       3306.31       3531.24        32.76 o                         
   7   6   0        885.01        866.20        24.02 o                         
   8   6   0        611.69        574.71        18.22 o                         
   9   6   0         79.61         63.52        15.62 o                         
  10   6   0        228.60        226.42        19.39 o                         
  11   6   0        595.57        602.08        26.59 o                         
  12   6   0         27.03         21.53        22.39 o                         
  13   6   0        116.01        152.41        25.21 o                         
  14   6   0          8.29         75.99        27.04 o                         
   1   7   0      14046.55      14442.96        69.03 o                         
   2   7   0       6591.10       6702.43        38.42 o                         
   3   7   0      21942.62      21952.94       120.08 o                         
   4   7   0       4818.66       4993.19        28.83 o                         
   5   7   0      10854.86      10745.48        61.65 o                         
   6   7   0       1926.42       1946.83        24.25 o                         
   7   7   0       2303.77       2322.35        30.80 o                         
   8   7   0       2332.45       2295.93        33.55 o                         
   9   7   0        302.76        283.46        18.65 o                         
  10   7   0       1905.42       1979.47        36.61 o                         
  11   7   0         14.67         12.29        20.40 o                         
  12   7   0       1062.06       1082.40        42.33 o                         
  13   7   0          4.86         50.38        24.79 o                         
  14   7   0        137.25        150.38        31.61 o                         
   0   8   0       2493.68       2564.58        28.71 o                         
   1   8   0       1407.28       1534.24        14.11 o                         
   2   8   0        155.87        147.63         8.22 o                         
   3   8   0        564.49        597.27        16.55 o                         
   4   8   0        672.91        620.85        15.89 o                         
   5   8   0        562.22        526.96        12.98 o                         
   6   8   0        482.59        527.71        14.76 o                         
   7   8   0       1503.81       1435.64        25.93 o                         
   8   8   0          1.98          0.00        17.22 o                         
   9   8   0         89.98         64.52        16.87 o                         
  10   8   0         66.39         51.22        18.55 o                         
  11   8   0         43.81         49.72        21.67 o                         
  12   8   0        102.84         99.93        23.78 o                         
  13   8   0          0.02         46.94        27.53 o                         
   1   9   0      17653.82      17402.15        83.69 o                         
   2   9   0       2720.77       2612.77        21.57 o                         
   3   9   0       1534.87       1573.58        22.26 o                         
   4   9   0        245.69        192.87        12.02 o                         
   5   9   0         71.10         57.32        11.29 o                         
   6   9   0       7414.08       7315.41        45.69 o                         
   7   9   0       1752.05       1721.85        25.49 o                         
   8   9   0       2448.14       2487.11        35.20 o                         
   9   9   0       1285.47       1337.35        32.33 o                         
  10   9   0        414.62        461.63        20.95 o                         
  11   9   0         18.76          0.00        22.35 o                         
  12   9   0         81.60         64.28        24.77 o                         
  13   9   0         96.67        111.66        25.78 o                         
   0  10   0       6197.54       6022.29        53.88 o                         
   1  10   0          2.31          0.00         9.81 o                         
   2  10   0       4187.71       4069.42        28.82 o                         
   3  10   0        186.04        187.80        12.08 o                         
   4  10   0        505.80        500.37        14.24 o                         
   5  10   0        452.48        433.55        14.28 o                         
   6  10   0        834.35        787.27        20.28 o                         
   7  10   0        883.15        881.61        22.45 o                         
   8  10   0        654.51        689.47        22.80 o                         
   9  10   0        443.96        468.91        21.95 o                         
  10  10   0        436.74        507.05        20.02 o                         
  11  10   0        166.51        153.33        20.25 o                         
  12  10   0          0.05          0.00        23.09 o                         
   1  11   0       3090.43       3304.28        28.14 o                         
   2  11   0        733.12        733.58        19.05 o                         
   3  11   0          8.04         15.60        12.44 o                         
   4  11   0        147.58        115.77        13.29 o                         
   5  11   0        164.26        156.29        10.77 o                         
   6  11   0        933.79        885.76        21.78 o                         
   7  11   0        372.49        317.44        16.41 o                         
   8  11   0        331.88        373.28        19.99 o                         
   9  11   0        418.02        354.43        14.77 o                         
  10  11   0          2.63          8.28        16.42 o                         
  11  11   0          1.74         13.73        17.57 o                         
  12  11   0         17.68         59.19        25.21 o                         
   0  12   0         19.87         19.14        12.97 o                         
   1  12   0       1055.45       1076.08        21.95 o                         
   2  12   0       1945.00       1857.00        28.08 o                         
   3  12   0       1325.15       1292.90        25.55 o                         
   4  12   0       3938.10       3935.55        36.50 o                         
   5  12   0        203.15        225.50        12.51 o                         
   6  12   0       1554.18       1696.08        26.94 o                         
   7  12   0         38.29         46.32        18.58 o                         
   8  12   0          9.23          0.00        16.48 o                         
   9  12   0        372.07        381.32        19.25 o                         
  10  12   0          9.25         17.91        19.02 o                         
  11  12   0        405.18        466.11        38.84 o                         
   1  13   0        685.36        767.71        18.78 o                         
   2  13   0        118.53         95.73        16.79 o                         
   3  13   0        361.31        407.30        18.18 o                         
   4  13   0         43.15         63.68        15.43 o                         
   5  13   0          1.63          5.40        12.75 o                         
   6  13   0        191.08        168.26        16.22 o                         
   7  13   0         14.89         21.84        18.50 o                         
   8  13   0        198.00        213.93        21.81 o                         
   9  13   0         66.67         88.69        27.83 o                         
  10  13   0          8.62          0.00        24.24 o                         
   0  14   0        135.88        141.43        22.63 o                         
   1  14   0        360.20        375.94        14.97 o                         
   2  14   0        687.35        743.50        23.90 o                         
   3  14   0        796.88        829.87        29.71 o                         
   4  14   0       1370.82       1329.95        24.23 o                         
   5  14   0        103.88        102.05        14.16 o                         
   6  14   0        631.97        630.33        21.67 o                         
   7  14   0          1.26          0.00        19.65 o                         
   8  14   0         23.97          9.30        24.74 o                         
   9  14   0        221.32        176.39        24.40 o                         
   1  15   0       1231.23       1246.27        26.46 o                         
   2  15   0        767.88        762.63        28.01 o                         
   3  15   0          6.04          0.00        20.31 o                         
   4  15   0        115.20        106.12        19.82 o                         
   5  15   0         55.73         44.09        16.09 o                         
   6  15   0        157.41        142.82        21.62 o                         
   7  15   0         71.61         39.51        21.49 o                         
   8  15   0        122.69        150.55        27.18 o                         
   0  16   0        990.15       1006.40        39.84 o                         
   1  16   0         98.55         84.33        24.36 o                         
   2  16   0       1250.19       1219.06        41.91 o                         
   3  16   0        304.55        299.24        25.64 o                         
   4  16   0       1012.26        982.25        38.14 o                         
   5  16   0        267.77        246.72        18.93 o                         
   6  16   0        486.43        515.35        31.87 o                         
   1  17   0        506.35        587.42        44.74 o                         
   2  17   0        103.00         91.01        20.36 o                         
   3  17   0         12.60         21.69        23.73 o                         
 -15   1   1         23.56         40.54        36.22 o                         
 -14   1   1         29.37         20.89        26.26 o                         
 -13   1   1        291.54        313.74        16.51 o                         
 -12   1   1        278.08        281.86        16.78 o                         
 -11   1   1        233.31        268.69        16.30 o                         
 -10   1   1         46.11          0.00        15.41 o                         
  -9   1   1        151.62        133.45        13.67 o                         
  -8   1   1       5284.40       5204.16        34.48 o                         
  -7   1   1         69.00         65.00         8.38 o                         
  -6   1   1      15196.64      14899.90        81.38 o                         
  -5   1   1       9850.72       9937.17        51.30 o                         
  -4   1   1       2916.64       2898.39        18.38 o                         
  -3   1   1       2491.68       2628.68        14.54 o                         
  -2   1   1         11.38         15.42         2.97 o                         
  -1   1   1        669.11        709.17         4.96 o                         
   1   1   1      26152.46      18149.28      4501.32 o                         
   3   1   1       5153.76       5765.01        36.56 o                         
   4   1   1       2702.20       2827.94        22.79 o                         
   5   1   1         64.68         63.79         8.41 o                         
   6   1   1          3.78          0.00        11.19 o                         
   7   1   1       4593.79       4577.34        39.90 o                         
   8   1   1        124.86        130.90        12.87 o                         
   9   1   1       3706.18       3734.43        35.03 o                         
  10   1   1        984.55        933.30        22.82 o                         
  11   1   1        343.94        320.59        15.95 o                         
  12   1   1          1.07          0.00        18.28 o                         
  13   1   1        121.16         86.73        25.45 o                         
  14   1   1        120.21        180.25        28.55 o                         
  15   1   1         33.41        119.08        41.54 o                         
 -15   2   1         64.23         50.14        33.92 o                         
 -14   2   1         49.67         37.28        21.27 o                         
 -13   2   1        662.82        624.88        22.69 o                         
 -12   2   1          0.65         12.53        16.14 o                         
 -11   2   1       4041.68       4114.96        45.06 o                         
 -10   2   1        225.40        241.06        16.08 o                         
  -9   2   1       1235.21       1180.75        25.67 o                         
  -8   2   1         87.45         83.78        13.80 o                         
  -7   2   1       1266.13       1401.38        20.64 o                         
  -6   2   1      13167.01      13536.36        71.98 o                         
  -5   2   1       1421.64       1548.23        15.50 o                         
  -4   2   1      26043.81      25181.36       153.90 o                         
  -3   2   1      32096.16      31384.41       202.72 o                         
  -2   2   1        463.74        482.90         5.43 o                         
  -1   2   1        113.64        134.77         3.02 o                         
   0   2   1          3.82          9.03         2.24 o                         
   1   2   1       1490.65       1487.55        15.89 o                         
   2   2   1      29192.73      26943.97       338.28 o                         
   3   2   1      18651.21      19187.79       206.05 o                         
   4   2   1      22616.62      21633.99       125.77 o                         
   5   2   1        543.89        520.10        11.70 o                         
   6   2   1       3115.21       3082.14        30.23 o                         
   7   2   1          7.53          3.02        14.85 o                         
   8   2   1        248.03        278.07        17.44 o                         
   9   2   1        250.59        285.76        20.92 o                         
  10   2   1         57.53         11.02        16.55 o                         
  11   2   1       1405.02       1467.16        31.47 o                         
  12   2   1        194.11        228.28        21.12 o                         
  13   2   1         69.30         76.28        18.60 o                         
  14   2   1         39.35         98.39        27.78 o                         
  15   2   1          8.46         65.83        44.06 o                         
 -15   3   1         86.61         98.53        35.92 o                         
 -14   3   1          5.10          0.00        27.17 o                         
 -13   3   1        683.48        703.52        28.64 o                         
 -12   3   1         14.11         27.26        21.48 o                         
 -11   3   1        700.31        692.14        30.79 o                         
 -10   3   1         24.47          1.24        18.53 o                         
  -9   3   1       2383.04       2378.26        33.35 o                         
  -8   3   1        384.62        330.25        14.77 o                         
  -7   3   1       4062.25       4110.93        31.67 o                         
  -6   3   1       2503.05       2295.59        20.96 o                         
  -5   3   1       5013.69       5261.41        30.96 o                         
  -4   3   1       4974.57       4888.82        27.86 o                         
  -3   3   1        275.38        274.01         7.08 o                         
  -2   3   1      26580.02      25509.25       155.61 o                         
  -1   3   1       7697.52       8019.59        37.89 o                         
   0   3   1      10442.56      10198.78        50.89 o                         
   1   3   1        562.77        506.73         7.48 o                         
   2   3   1       7998.05       7951.96       102.23 o                         
   3   3   1        355.64        369.87         8.95 o                         
   4   3   1       7933.54       8001.73        62.32 o                         
   5   3   1       2587.86       2754.87        23.18 o                         
   6   3   1       5712.32       5844.98        34.46 o                         
   7   3   1       2592.72       2633.62        21.69 o                         
   8   3   1        759.51        698.50        21.17 o                         
   9   3   1       1726.92       1762.04        25.23 o                         
  10   3   1         39.86         47.40        13.81 o                         
  11   3   1       1538.60       1582.96        30.26 o                         
  12   3   1         14.17         39.79        13.96 o                         
  13   3   1        394.32        363.86        21.47 o                         
  14   3   1          3.03         36.64        22.25 o                         
  15   3   1        122.23        151.48        31.89 o                         
 -15   4   1        116.67        117.47        32.73 o                         
 -14   4   1          2.99         33.92        25.28 o                         
 -13   4   1         57.23         78.20        19.81 o                         
 -12   4   1         91.79         58.52        21.72 o                         
 -11   4   1        249.95        251.85        21.75 o                         
 -10   4   1       3779.38       3795.65        42.50 o                         
  -9   4   1        111.01        141.52        15.64 o                         
  -8   4   1       5262.61       5215.97        37.49 o                         
  -7   4   1        602.91        581.75        15.01 o                         
  -6   4   1         10.75          0.00        10.24 o                         
  -5   4   1        235.47        244.54         7.69 o                         
  -4   4   1        704.97        784.35        11.15 o                         
  -3   4   1      19333.07      18813.15       107.36 o                         
  -2   4   1      15451.45      15929.21        82.44 o                         
  -1   4   1       9270.59       9052.44        46.04 o                         
   0   4   1      10916.55      10905.51        60.23 o                         
   1   4   1        136.23        162.98         5.30 o                         
   2   4   1        429.70        468.33         8.82 o                         
   3   4   1        702.82        657.46        12.74 o                         
   4   4   1       8262.87       8449.25        55.58 o                         
   5   4   1      11996.73      11722.56        75.77 o                         
   6   4   1       1180.02       1226.38        20.87 o                         
   7   4   1       5499.17       5376.74        39.97 o                         
   8   4   1        189.08        208.95        10.81 o                         
   9   4   1       1027.46       1009.85        21.76 o                         
  10   4   1        201.09        220.69        16.81 o                         
  11   4   1          4.64          0.00        17.94 o                         
  12   4   1        690.26        730.04        35.98 o                         
  13   4   1          4.51          9.48        22.76 o                         
  14   4   1        371.69        326.41        21.00 o                         
  15   4   1         19.12         62.76        41.27 o                         
 -15   5   1         76.58         92.31        38.02 o                         
 -14   5   1        265.38        306.29        23.88 o                         
 -13   5   1         98.63        102.83        23.97 o                         
 -12   5   1        114.41        102.24        23.75 o                         
 -11   5   1        329.19        309.99        23.44 o                         
 -10   5   1        414.50        408.33        19.51 o                         
  -9   5   1       2635.05       2594.83        30.37 o                         
  -8   5   1       5698.40       5723.71        41.28 o                         
  -7   5   1       1913.19       1776.28        23.25 o                         
  -6   5   1       5197.73       5113.77        31.93 o                         
  -5   5   1         69.00         62.80         8.15 o                         
  -4   5   1        180.27        196.77         7.93 o                         
  -3   5   1       1834.02       1799.18        14.52 o                         
  -2   5   1       2848.10       2716.40        18.26 o                         
  -1   5   1      34318.49      32388.20       187.71 o                         
   0   5   1          0.16          0.00         3.83 o                         
   1   5   1      14212.03      14065.99        70.95 o                         
   2   5   1         31.52         20.27         7.13 o                         
   3   5   1        414.55        438.66        11.02 o                         
   4   5   1       1326.40       1239.45        14.76 o                         
   5   5   1        291.80        299.29        21.95 o                         
   6   5   1       6138.14       5993.65        43.57 o                         
   7   5   1        465.93        449.39        16.10 o                         
   8   5   1       2935.45       2956.72        34.82 o                         
   9   5   1        772.37        811.15        27.86 o                         
  10   5   1         48.21         68.75        21.02 o                         
  11   5   1          3.68          0.00        22.86 o                         
  12   5   1        136.96        178.36        24.93 o                         
  13   5   1        112.61        130.02        22.62 o                         
  14   5   1         59.33        114.48        28.76 o                         
 -14   6   1        134.20        153.41        24.14 o                         
 -13   6   1          5.84          6.52        26.10 o                         
 -12   6   1        697.48        724.57        27.82 o                         
 -11   6   1         20.35          0.00        18.74 o                         
 -10   6   1        910.02        954.95        25.70 o                         
  -9   6   1        951.70        906.67        22.70 o                         
  -8   6   1       1060.72       1093.14        23.30 o                         
  -7   6   1       2536.11       2528.07        26.77 o                         
  -6   6   1       1481.40       1534.22        16.26 o                         
  -5   6   1       7332.68       7241.93        44.23 o                         
  -4   6   1       1116.24       1157.81        16.18 o                         
  -3   6   1      12330.12      12086.99        60.93 o                         
  -2   6   1          0.82          0.00         5.53 o                         
  -1   6   1      22708.11      22149.23       106.21 o                         
   0   6   1        407.33        451.61         8.89 o                         
   1   6   1      19236.14      19304.54       100.43 o                         
   2   6   1       1774.84       1872.65        17.15 o                         
   3   6   1       9860.28       9782.46        54.74 o                         
   4   6   1       6116.27       6352.19        39.28 o                         
   5   6   1       4713.19       4823.01        42.51 o                         
   6   6   1       3363.58       3389.37        37.91 o                         
   7   6   1       1307.53       1302.97        27.53 o                         
   8   6   1       3224.29       3121.24        38.95 o                         
   9   6   1        238.59        232.44        18.27 o                         
  10   6   1       1696.46       1590.54        33.21 o                         
  11   6   1         21.01          0.00        23.34 o                         
  12   6   1        652.01        623.08        33.79 o                         
  13   6   1          1.84         15.97        25.55 o                         
  14   6   1        135.21        154.84        32.65 o                         
 -14   7   1         51.69         52.38        34.28 o                         
 -13   7   1        130.66        141.68        26.63 o                         
 -12   7   1        497.82        507.61        23.85 o                         
 -11   7   1          4.20          0.00        19.86 o                         
 -10   7   1       1050.59       1042.13        27.17 o                         
  -9   7   1        415.63        400.11        17.94 o                         
  -8   7   1        193.58        212.00        14.78 o                         
  -7   7   1       1428.38       1495.60        17.73 o                         
  -6   7   1        260.36        246.44         9.05 o                         
  -5   7   1       8973.51       9103.84        53.98 o                         
  -4   7   1       3073.41       3168.40        24.13 o                         
  -3   7   1       4814.27       4803.57        30.43 o                         
  -2   7   1       4843.55       4984.40        28.80 o                         
  -1   7   1       1331.73       1472.85        13.93 o                         
   0   7   1        266.45        229.75         7.76 o                         
   1   7   1          0.08          0.00         6.41 o                         
   2   7   1       4731.16       4624.55        29.89 o                         
   3   7   1       6625.16       6473.13        39.66 o                         
   4   7   1        392.44        459.07        16.73 o                         
   5   7   1       2741.84       2822.61        25.49 o                         
   6   7   1        532.32        537.74        27.58 o                         
   7   7   1         69.45         18.52        14.66 o                         
   8   7   1          6.56          0.00        16.77 o                         
   9   7   1        409.90        360.10        21.80 o                         
  10   7   1        444.81        424.40        25.76 o                         
  11   7   1         13.62         27.37        22.19 o                         
  12   7   1         28.52         28.18        26.50 o                         
  13   7   1         51.09         70.26        26.62 o                         
  14   7   1          0.00         11.89        30.12 o                         
 -14   8   1         28.84         36.88        30.51 o                         
 -13   8   1         17.39         30.62        25.46 o                         
 -12   8   1         25.05         61.39        23.48 o                         
 -11   8   1        224.06        291.72        21.09 o                         
 -10   8   1        326.71        343.71        19.82 o                         
  -9   8   1          1.09          3.50        16.00 o                         
  -8   8   1         37.52         15.67        14.99 o                         
  -7   8   1        537.30        530.74        13.89 o                         
  -6   8   1        621.90        637.95        15.81 o                         
  -5   8   1          0.41          0.00         9.93 o                         
  -4   8   1       3225.19       3006.77        26.37 o                         
  -3   8   1       3693.97       3692.47        26.51 o                         
  -2   8   1         82.53        115.36         7.95 o                         
  -1   8   1       3552.23       3716.38        23.54 o                         
   0   8   1       1573.15       1606.91        17.44 o                         
   1   8   1        658.10        543.90        11.95 o                         
   2   8   1         90.84         57.46         9.08 o                         
   3   8   1        656.22        643.35        14.49 o                         
   4   8   1       4825.60       4949.27        34.55 o                         
   5   8   1        340.32        368.02        14.57 o                         
   6   8   1        355.03        407.08        23.35 o                         
   7   8   1       1021.64       1016.38        27.97 o                         
   8   8   1        159.38        167.13        18.56 o                         
   9   8   1         82.78         59.88        17.10 o                         
  10   8   1          1.03          0.00        20.14 o                         
  11   8   1         97.73         95.58        22.45 o                         
  12   8   1         61.82         57.23        23.86 o                         
  13   8   1          6.81         18.14        28.63 o                         
 -13   9   1          1.59         14.70        25.86 o                         
 -12   9   1        275.04        268.33        24.75 o                         
 -11   9   1         92.20         96.30        20.43 o                         
 -10   9   1       1035.17        944.15        27.49 o                         
  -9   9   1          9.67          4.29        14.10 o                         
  -8   9   1       1591.29       1509.76        24.22 o                         
  -7   9   1        282.41        294.38        12.06 o                         
  -6   9   1       1188.54       1181.01        24.69 o                         
  -5   9   1       2382.09       2443.28        28.52 o                         
  -4   9   1       2307.28       2399.93        22.89 o                         
  -3   9   1       1426.20       1446.72        17.54 o                         
  -2   9   1       2070.31       2119.29        20.28 o                         
  -1   9   1       2013.37       2027.24        19.00 o                         
   0   9   1       1937.23       1961.08        19.02 o                         
   1   9   1       1616.04       1593.68        17.20 o                         
   2   9   1         85.85         76.75        10.44 o                         
   3   9   1       3850.32       3833.34        28.76 o                         
   4   9   1         35.33          1.66        10.96 o                         
   5   9   1       1621.87       1572.37        23.10 o                         
   6   9   1         23.05         54.17        13.72 o                         
   7   9   1         97.61        107.56        18.32 o                         
   8   9   1          4.23         16.72        17.55 o                         
   9   9   1        128.62        165.31        19.97 o                         
  10   9   1         16.95         24.79        22.60 o                         
  11   9   1        143.70        138.12        23.80 o                         
  12   9   1          0.66         19.00        25.12 o                         
  13   9   1         45.76        108.00        37.45 o                         
 -12  10   1        279.84        284.89        20.66 o                         
 -11  10   1         76.94         58.38        17.76 o                         
 -10  10   1         47.46         20.67        18.78 o                         
  -9  10   1        380.26        421.18        20.27 o                         
  -8  10   1        120.33        137.20        12.50 o                         
  -7  10   1       3064.38       3073.28        28.92 o                         
  -6  10   1       1052.07       1084.30        25.23 o                         
  -5  10   1       3258.32       3120.53        32.96 o                         
  -4  10   1       4915.46       4846.30        32.43 o                         
  -3  10   1          9.35          0.00        11.40 o                         
  -2  10   1        174.51        211.29        10.66 o                         
  -1  10   1       1975.07       2001.42        20.35 o                         
   0  10   1       4303.10       4359.17        30.38 o                         
   1  10   1       9071.04       9261.11        55.15 o                         
   2  10   1        681.71        742.80        16.51 o                         
   3  10   1       7986.58       8426.41        54.46 o                         
   4  10   1          9.44          0.00         9.50 o                         
   5  10   1         53.20         67.86        12.92 o                         
   6  10   1       1245.73       1212.61        24.89 o                         
   7  10   1         55.45         48.66        18.97 o                         
   8  10   1       2319.07       2321.65        35.45 o                         
   9  10   1        185.38        204.49        21.49 o                         
  10  10   1       1177.70       1154.84        46.94 o                         
  11  10   1        111.23         85.02        23.31 o                         
  12  10   1         97.56        108.44        25.18 o                         
 -12  11   1        320.43        311.66        32.50 o                         
 -11  11   1         18.84          0.99        22.78 o                         
 -10  11   1        255.36        239.61        20.31 o                         
  -9  11   1         29.40         23.38        14.81 o                         
  -8  11   1        100.33        115.85        13.18 o                         
  -7  11   1        647.99        657.37        18.63 o                         
  -6  11   1         38.33         26.89        15.42 o                         
  -5  11   1       2906.68       2840.73        29.14 o                         
  -4  11   1        918.60        899.64        20.86 o                         
  -3  11   1        989.36        937.41        22.81 o                         
  -2  11   1        769.27        682.80        17.31 o                         
  -1  11   1         46.72         57.14        10.15 o                         
   0  11   1       1060.66       1056.15        18.99 o                         
   1  11   1          8.04          5.12        12.56 o                         
   2  11   1       4420.12       4436.90        32.74 o                         
   3  11   1       1666.31       1600.73        25.46 o                         
   4  11   1        379.83        448.13        20.18 o                         
   5  11   1       1211.48       1267.73        21.62 o                         
   6  11   1         11.29         20.05        15.30 o                         
   7  11   1          3.44          0.00        17.69 o                         
   8  11   1         66.02         49.37        22.14 o                         
   9  11   1        263.71        290.35        22.61 o                         
  10  11   1        428.37        437.64        24.52 o                         
  11  11   1         22.87         20.33        24.65 o                         
 -11  12   1         55.04         34.87        26.34 o                         
 -10  12   1         22.35          2.71        20.30 o                         
  -9  12   1        102.38         81.71        20.43 o                         
  -8  12   1        354.86        370.53        17.98 o                         
  -7  12   1        276.75        272.83        18.05 o                         
  -6  12   1        455.11        436.97        20.08 o                         
  -5  12   1         62.34         38.27        13.48 o                         
  -4  12   1        577.36        584.08        22.47 o                         
  -3  12   1        227.06        250.43        15.37 o                         
  -2  12   1        760.00        756.06        19.47 o                         
  -1  12   1         86.06         92.29        11.28 o                         
   0  12   1       1482.99       1519.24        22.13 o                         
   1  12   1         71.43         66.40        14.11 o                         
   2  12   1        679.46        723.21        19.90 o                         
   3  12   1        150.52        147.85        13.30 o                         
   4  12   1          7.09         13.41        13.65 o                         
   5  12   1       1816.36       1726.77        27.51 o                         
   6  12   1        122.54        115.13        13.78 o                         
   7  12   1        495.09        477.81        19.76 o                         
   8  12   1         35.75          0.00        22.60 o                         
   9  12   1         83.44        117.26        23.01 o                         
  10  12   1          2.50         11.16        23.53 o                         
  11  12   1         25.54         50.74        22.69 o                         
 -10  13   1        186.80        182.91        29.22 o                         
  -9  13   1       1017.37        941.22        36.60 o                         
  -8  13   1          6.04         18.20        17.16 o                         
  -7  13   1        442.98        424.05        18.73 o                         
  -6  13   1        121.05        127.76        17.36 o                         
  -5  13   1        175.06        176.14        15.35 o                         
  -4  13   1       4006.95       4091.38        52.01 o                         
  -3  13   1         46.95         19.44        16.87 o                         
  -2  13   1       6691.03       7030.60        52.95 o                         
  -1  13   1        899.38        838.81        21.54 o                         
   0  13   1       1785.64       1895.53        26.20 o                         
   1  13   1          7.39          0.00        13.69 o                         
   2  13   1        156.87        150.52        17.50 o                         
   3  13   1       2408.88       2270.53        28.04 o                         
   4  13   1       1369.44       1270.54        24.29 o                         
   5  13   1       2134.47       2201.79        31.06 o                         
   6  13   1       1691.28       1727.21        30.77 o                         
   7  13   1        509.60        521.07        18.37 o                         
   8  13   1        454.73        519.63        26.78 o                         
   9  13   1         81.34         51.55        23.54 o                         
  10  13   1         42.75         29.39        24.86 o                         
  -9  14   1        348.28        326.33        22.30 o                         
  -8  14   1        379.32        351.00        22.99 o                         
  -7  14   1       1020.32        981.68        26.96 o                         
  -6  14   1         26.51          4.80        19.44 o                         
  -5  14   1        410.15        340.76        17.07 o                         
  -4  14   1         34.69         33.30        16.21 o                         
  -3  14   1         69.73         69.79        19.92 o                         
  -2  14   1       1724.29       1735.35        33.56 o                         
  -1  14   1          3.94          0.00        15.76 o                         
   0  14   1       2326.57       2277.63        29.32 o                         
   1  14   1        147.96        135.24        15.62 o                         
   2  14   1        824.22        820.14        26.78 o                         
   3  14   1        176.85        218.02        18.84 o                         
   4  14   1          0.51          0.00        14.20 o                         
   5  14   1        160.31        139.78        17.63 o                         
   6  14   1         76.68         53.33        17.91 o                         
   7  14   1        134.47        140.52        20.55 o                         
   8  14   1        106.76        125.65        24.02 o                         
   9  14   1         59.76         41.18        24.96 o                         
  -8  15   1         74.07         44.03        21.61 o                         
  -7  15   1         53.30         53.97        20.08 o                         
  -6  15   1        176.46        160.24        20.95 o                         
  -5  15   1        146.39        132.93        17.99 o                         
  -4  15   1         95.87         62.77        18.82 o                         
  -3  15   1         58.22         24.48        19.36 o                         
  -2  15   1         96.08         72.90        21.17 o                         
  -1  15   1         28.71         14.57        18.43 o                         
   0  15   1        351.28        351.89        16.76 o                         
   1  15   1          0.91          0.00        16.78 o                         
   2  15   1        303.83        298.26        19.31 o                         
   3  15   1          1.88         61.96        26.38 o                         
   4  15   1        139.76        125.63        18.49 o                         
   5  15   1         45.45         36.74        16.88 o                         
   6  15   1         40.13         38.24        20.24 o                         
   7  15   1         64.80         71.64        20.19 o                         
  -6  16   1        114.57        111.94        21.43 o                         
  -5  16   1        351.81        313.05        22.40 o                         
  -4  16   1        143.44        139.23        21.37 o                         
  -3  16   1         29.05         48.37        23.22 o                         
  -2  16   1        347.16        418.08        25.59 o                         
  -1  16   1         53.02         12.61        20.66 o                         
   0  16   1        934.93       1015.89        28.92 o                         
   1  16   1        936.35        955.10        36.96 o                         
   2  16   1        179.40        224.35        21.30 o                         
   3  16   1        584.81        596.81        27.37 o                         
   4  16   1         66.32         59.14        22.33 o                         
   5  16   1         19.07          7.85        16.39 o                         
  -3  17   1         42.16         58.55        22.53 o                         
  -2  17   1        992.99       1034.92        44.10 o                         
  -1  17   1         54.95         59.72        30.62 o                         
   0  17   1        271.55        317.09        22.97 o                         
   1  17   1          4.99         31.45        25.17 o                         
   2  17   1          0.29          0.00        20.66 o                         
   3  17   1        639.27        573.38        29.71 o                         
 -15   0   2         42.25         35.09        43.96 o                         
 -14   0   2        172.09        162.79        44.58 o                         
 -13   0   2         51.80         48.59        31.49 o                         
 -12   0   2        304.03        266.67        18.88 o                         
 -11   0   2       1069.54       1032.88        39.17 o                         
 -10   0   2        529.91        537.39        21.00 o                         
  -9   0   2         28.29          0.00        14.60 o                         
  -8   0   2        116.81         98.11        13.44 o                         
  -7   0   2       1446.13       1461.91        22.35 o                         
  -6   0   2       7500.58       7581.39        53.78 o                         
  -5   0   2         17.60         36.04         7.87 o                         
  -4   0   2       6361.00       6258.87        40.74 o                         
  -3   0   2      11797.74      11527.85        63.06 o                         
  -2   0   2        241.92        251.42         6.14 o                         
  -1   0   2         81.92         81.45         3.16 o                         
   0   0   2         99.01        134.72         4.06 o                         
   1   0   2       2320.10       2234.51        15.32 o                         
   3   0   2      18386.42      19115.00       135.72 o                         
   4   0   2       9464.26       9791.97        81.93 o                         
   5   0   2         62.31         13.26        14.01 o                         
   6   0   2       1640.50       1481.04        35.22 o                         
   7   0   2         10.76          0.00        27.17 o                         
   8   0   2        544.02        487.26        40.57 o                         
   9   0   2       2783.04       2944.44        69.59 o                         
  10   0   2        270.23        356.12        28.64 o                         
  11   0   2       1762.57       1785.82        60.85 o                         
  12   0   2        279.53        350.78        33.82 o                         
  13   0   2        125.19        141.12        51.49 o                         
  14   0   2         13.95         53.89        49.14 o                         
  15   0   2         21.39        138.51        47.22 o                         
 -15   1   2        224.73        255.23        29.72 o                         
 -14   1   2          2.32          0.00        19.89 o                         
 -13   1   2        366.83        346.79        16.84 o                         
 -12   1   2        259.25        280.11        19.33 o                         
 -11   1   2       2968.87       2896.33        53.28 o                         
 -10   1   2       1182.59       1178.96        23.24 o                         
  -9   1   2       6922.14       6941.72        42.79 o                         
  -8   1   2        606.52        576.39        13.21 o                         
  -7   1   2       2078.62       2040.48        18.86 o                         
  -6   1   2       7134.33       7208.41        35.90 o                         
  -5   1   2        718.62        844.69        11.38 o                         
  -4   1   2      27512.16      26555.12       104.41 o                         
  -3   1   2        199.14        200.68         4.44 o                         
  -1   1   2       1911.97       2063.98        10.32 o                         
   0   1   2      13528.84      13206.78        47.80 o                         
   1   1   2         71.88         59.41         3.57 o                         
   2   1   2      11018.02      11043.61        56.36 o                         
   3   1   2      11496.31      11280.14        63.83 o                         
   4   1   2       8096.38       7942.84        46.05 o                         
   5   1   2      14319.74      14694.40        84.22 o                         
   6   1   2       3831.43       3764.70        33.21 o                         
   7   1   2       2434.09       2371.81        25.14 o                         
   8   1   2        433.79        412.21        13.94 o                         
   9   1   2       1972.13       1977.88        26.45 o                         
  10   1   2          7.78         10.66        15.83 o                         
  11   1   2        522.46        614.89        39.29 o                         
  12   1   2         91.04         93.36        22.50 o                         
  13   1   2        459.39        512.71        25.74 o                         
  14   1   2         12.39         29.31        26.42 o                         
  15   1   2         47.79         98.47        40.79 o                         
 -15   2   2         16.99         46.79        21.93 o                         
 -14   2   2        428.39        389.51        25.02 o                         
 -13   2   2         17.18          0.00        19.44 o                         
 -12   2   2         24.42          5.28        16.41 o                         
 -11   2   2          0.49          0.00        15.03 o                         
 -10   2   2          4.62         14.87        13.65 o                         
  -9   2   2        594.15        589.39        21.78 o                         
  -8   2   2        242.53        283.67        11.55 o                         
  -7   2   2       6566.06       6571.13        36.32 o                         
  -6   2   2       2370.07       2416.66        18.38 o                         
  -5   2   2       4628.44       4674.48        24.86 o                         
  -4   2   2        137.21        140.98         5.38 o                         
  -3   2   2       3452.36       3522.59        17.08 o                         
  -2   2   2        419.50        478.36         5.73 o                         
  -1   2   2       2410.01       2387.80        11.64 o                         
   0   2   2       8863.28       8660.56        37.63 o                         
   1   2   2      10839.83      10597.48        50.09 o                         
   2   2   2        261.27        279.64        10.28 o                         
   3   2   2       7763.10       8070.10        49.84 o                         
   4   2   2         78.83         68.71         9.75 o                         
   5   2   2        306.95        337.89        15.40 o                         
   6   2   2       3060.77       3047.08        29.47 o                         
   7   2   2        132.78        127.06        12.98 o                         
   8   2   2       2562.75       2539.36        30.85 o                         
   9   2   2         51.68         49.59        17.87 o                         
  10   2   2        292.82        268.48        16.72 o                         
  11   2   2         65.23         28.79        20.31 o                         
  12   2   2          2.91          0.00        22.63 o                         
  13   2   2         66.33        128.75        25.93 o                         
  14   2   2          9.42         97.21        38.84 o                         
 -15   3   2          1.34          0.00        23.83 o                         
 -14   3   2          4.55         20.18        18.96 o                         
 -13   3   2         27.83         26.42        19.71 o                         
 -12   3   2        278.02        267.66        19.44 o                         
 -11   3   2       1003.19        902.23        28.89 o                         
 -10   3   2          6.68          4.62        14.22 o                         
  -9   3   2       4410.64       4323.05        39.10 o                         
  -8   3   2       2503.40       2504.91        25.07 o                         
  -7   3   2        234.68        248.98        11.82 o                         
  -6   3   2        293.43        257.40        10.12 o                         
  -5   3   2       2636.34       2779.93        18.78 o                         
  -4   3   2      11551.29      12103.26        52.18 o                         
  -3   3   2         72.26         70.16         4.07 o                         
  -2   3   2      13938.84      13731.85        58.88 o                         
  -1   3   2      27385.39      26492.49       125.10 o                         
   0   3   2        262.29        230.50         5.17 o                         
   1   3   2       2871.32       2958.57        17.14 o                         
   2   3   2        982.22        929.41        13.05 o                         
   3   3   2       1113.31       1051.27        14.71 o                         
   4   3   2       1202.86       1110.48        14.94 o                         
   5   3   2       3260.35       3477.77        29.55 o                         
   6   3   2       5421.59       5419.28        40.80 o                         
   7   3   2        369.91        378.20        14.05 o                         
   8   3   2        445.83        388.60        15.54 o                         
   9   3   2        136.19         91.03        17.31 o                         
  10   3   2          0.48          0.00        15.58 o                         
  11   3   2         24.63          0.00        15.21 o                         
  12   3   2         35.49         60.94        16.40 o                         
  13   3   2        133.56        107.90        16.94 o                         
  14   3   2         59.27         93.78        29.29 o                         
 -15   4   2          1.02         38.14        25.32 o                         
 -14   4   2        249.52        261.84        22.82 o                         
 -13   4   2         48.09         62.15        21.56 o                         
 -12   4   2        585.04        598.38        24.75 o                         
 -11   4   2         34.78          0.00        18.43 o                         
 -10   4   2        433.17        456.02        23.11 o                         
  -9   4   2       1151.81       1135.09        24.00 o                         
  -8   4   2        864.76        827.63        19.71 o                         
  -7   4   2       3055.95       3062.57        25.39 o                         
  -6   4   2       6201.23       6363.19        38.74 o                         
  -5   4   2       1705.81       1591.93        15.07 o                         
  -4   4   2       1948.02       1909.32        13.47 o                         
  -3   4   2        157.37        134.18         5.75 o                         
  -2   4   2        251.60        264.87         5.65 o                         
  -1   4   2       8444.25       8367.43        39.39 o                         
   0   4   2        548.58        514.33         7.36 o                         
   1   4   2      18563.74      17901.36        86.67 o                         
   2   4   2         23.42         28.71         5.95 o                         
   3   4   2       5835.47       5700.76        51.35 o                         
   4   4   2        318.87        336.91        11.03 o                         
   5   4   2        420.94        414.60        12.93 o                         
   6   4   2        553.07        530.07        21.72 o                         
   7   4   2        609.08        600.90        20.15 o                         
   8   4   2       1707.88       1743.53        25.10 o                         
   9   4   2        411.43        465.98        16.29 o                         
  10   4   2        410.20        423.23        19.27 o                         
  11   4   2        195.92        192.40        17.33 o                         
  12   4   2        177.22        163.46        16.44 o                         
  13   4   2         17.56         35.73        18.71 o                         
  14   4   2         54.72         60.88        23.75 o                         
 -15   5   2         85.38        135.98        34.79 o                         
 -14   5   2          2.02         23.79        22.82 o                         
 -13   5   2        256.95        241.94        22.05 o                         
 -12   5   2         98.91         79.07        21.50 o                         
 -11   5   2        139.61         63.91        19.35 o                         
 -10   5   2         44.60          0.00        16.61 o                         
  -9   5   2         80.17         55.04        13.50 o                         
  -8   5   2       2307.71       2283.63        22.95 o                         
  -7   5   2       2139.24       2251.41        22.52 o                         
  -6   5   2       3446.48       3415.88        23.89 o                         
  -5   5   2       7057.11       7459.44        42.66 o                         
  -4   5   2        257.06        384.33        12.66 o                         
  -3   5   2        565.19        602.71        10.33 o                         
  -2   5   2       2797.97       2905.45        17.00 o                         
  -1   5   2       2562.94       2616.80        16.08 o                         
   0   5   2      10555.14      10625.51        48.15 o                         
   1   5   2         21.05         36.19         6.60 o                         
   2   5   2      14900.74      15373.76        84.47 o                         
   3   5   2        787.55        708.26        15.69 o                         
   4   5   2       2038.53       2172.65        23.34 o                         
   5   5   2         93.92        114.69        12.47 o                         
   6   5   2        243.07        289.44        14.44 o                         
   7   5   2        902.80        981.31        22.97 o                         
   8   5   2        339.29        377.32        13.36 o                         
   9   5   2        708.16        721.66        27.10 o                         
  10   5   2        272.51        284.39        20.01 o                         
  11   5   2        238.49        207.31        24.68 o                         
  12   5   2          0.14          0.00        24.20 o                         
  13   5   2         31.14         26.09        25.41 o                         
  14   5   2          4.27         13.79        26.61 o                         
 -14   6   2        514.07        450.96        24.97 o                         
 -13   6   2        253.10        245.26        24.43 o                         
 -12   6   2        320.19        260.48        23.60 o                         
 -11   6   2        204.87        169.25        19.91 o                         
 -10   6   2          5.66          0.00        15.67 o                         
  -9   6   2        572.61        575.99        25.00 o                         
  -8   6   2          7.46          0.00        11.74 o                         
  -7   6   2       6711.92       6572.38        40.65 o                         
  -6   6   2       7520.54       7745.25        47.84 o                         
  -5   6   2        531.44        516.24        25.08 o                         
  -4   6   2       2086.67       1999.81        18.54 o                         
  -3   6   2        245.80        294.42         7.19 o                         
  -2   6   2        443.84        364.09         8.16 o                         
  -1   6   2        516.46        486.10        10.34 o                         
   0   6   2       7402.44       7367.36        35.16 o                         
   1   6   2      23187.87      22946.94       114.53 o                         
   2   6   2        139.56        203.65         8.22 o                         
   3   6   2       2912.42       2959.19        23.35 o                         
   4   6   2        206.14        183.80        10.94 o                         
   5   6   2         79.06         80.39        13.56 o                         
   6   6   2       1511.64       1613.49        31.22 o                         
   7   6   2         89.03         97.41        18.40 o                         
   8   6   2       3025.89       3042.32        36.68 o                         
   9   6   2        107.46        129.01        14.25 o                         
  10   6   2        691.03        637.63        22.36 o                         
  11   6   2        132.40         79.11        23.59 o                         
  12   6   2         45.70         36.03        25.11 o                         
  13   6   2         17.31         45.21        28.22 o                         
  14   6   2         24.66         63.43        43.19 o                         
 -14   7   2         17.53          8.39        23.78 o                         
 -13   7   2         15.36         21.18        24.88 o                         
 -12   7   2         67.51         30.81        21.20 o                         
 -11   7   2          8.40          0.00        18.07 o                         
 -10   7   2         52.29         66.48        17.19 o                         
  -9   7   2        169.24        172.12        14.64 o                         
  -8   7   2        137.80        142.95        12.91 o                         
  -7   7   2        186.19        175.04        12.81 o                         
  -6   7   2        301.43        289.90        11.14 o                         
  -5   7   2        218.30        184.45        10.55 o                         
  -4   7   2         22.39         14.43         8.83 o                         
  -3   7   2        573.35        565.62        11.57 o                         
  -2   7   2        178.91        149.24         6.73 o                         
  -1   7   2       3552.90       3584.86        23.03 o                         
   0   7   2         88.64        112.59         6.28 o                         
   1   7   2       3646.81       3910.17        25.62 o                         
   2   7   2          5.61          0.00         7.89 o                         
   3   7   2        878.56        978.53        14.97 o                         
   4   7   2        440.25        520.79        28.32 o                         
   5   7   2         77.13         57.00        10.90 o                         
   6   7   2       2124.09       2363.89        33.80 o                         
   7   7   2        463.65        517.55        18.60 o                         
   8   7   2        448.96        425.62        24.37 o                         
   9   7   2        603.89        655.56        26.78 o                         
  10   7   2        117.46         79.75        15.80 o                         
  11   7   2          0.84          3.24        28.57 o                         
  12   7   2         94.74        107.74        32.22 o                         
  13   7   2         11.62         60.74        38.27 o                         
 -13   8   2        122.88        102.84        27.18 o                         
 -12   8   2        718.59        690.31        32.11 o                         
 -11   8   2        570.44        567.45        23.80 o                         
 -10   8   2       2908.42       2945.20        44.19 o                         
  -9   8   2        763.69        770.50        28.66 o                         
  -8   8   2       6172.97       6053.85        45.18 o                         
  -7   8   2       1339.34       1303.91        21.18 o                         
  -6   8   2        721.32        678.28        16.81 o                         
  -5   8   2       9765.89       9963.18        60.93 o                         
  -4   8   2         32.29         14.89         7.74 o                         
  -3   8   2      23855.55      23600.03       111.42 o                         
  -2   8   2        950.34        900.33        12.69 o                         
  -1   8   2      16587.47      16642.70        85.50 o                         
   0   8   2        196.07        205.94         8.87 o                         
   1   8   2       6612.57       6639.37        37.59 o                         
   2   8   2       2487.24       2385.74        21.21 o                         
   3   8   2       6157.03       6383.07        44.72 o                         
   4   8   2       5031.65       5036.60        33.86 o                         
   5   8   2       6287.28       6091.43        56.14 o                         
   6   8   2       3522.86       3634.17        36.59 o                         
   7   8   2       1284.37       1257.09        31.93 o                         
   8   8   2        655.45        711.31        20.67 o                         
   9   8   2         10.48          0.00        18.44 o                         
  10   8   2        525.45        560.87        22.51 o                         
  11   8   2         29.67         44.37        21.96 o                         
  12   8   2        365.59        426.26        38.18 o                         
  13   8   2          1.81         96.52        41.26 o                         
 -13   9   2          3.54         10.47        24.55 o                         
 -12   9   2        378.62        418.54        30.26 o                         
 -11   9   2        288.62        316.72        24.70 o                         
 -10   9   2        179.83        225.24        19.99 o                         
  -9   9   2        756.68        718.28        22.49 o                         
  -8   9   2         66.69         46.32        12.79 o                         
  -7   9   2        231.54        264.79        13.67 o                         
  -6   9   2         60.82         80.86        12.25 o                         
  -5   9   2       2211.39       2264.87        24.84 o                         
  -4   9   2       3776.89       3767.60        25.52 o                         
  -3   9   2        389.58        415.53        11.02 o                         
  -2   9   2       5710.36       5658.50        48.01 o                         
  -1   9   2        804.60        756.26        13.65 o                         
   0   9   2         16.00          0.00         7.84 o                         
   1   9   2         24.50          0.00         8.61 o                         
   2   9   2       1399.18       1584.75        20.10 o                         
   3   9   2       5240.38       5125.26        35.99 o                         
   4   9   2        180.63        143.91        10.75 o                         
   5   9   2       2876.30       2955.05        27.98 o                         
   6   9   2        694.88        678.16        28.50 o                         
   7   9   2          7.16         11.89        13.88 o                         
   8   9   2         49.31         33.28        16.76 o                         
   9   9   2          8.64          0.00        22.48 o                         
  10   9   2        409.89        426.01        21.45 o                         
  11   9   2        124.05        136.23        23.36 o                         
  12   9   2        183.84        244.20        32.88 o                         
 -12  10   2         48.81         19.15        24.42 o                         
 -11  10   2         45.09         38.23        22.79 o                         
 -10  10   2         51.02         15.79        20.63 o                         
  -9  10   2         85.49         75.63        17.56 o                         
  -8  10   2         14.53          0.00        12.55 o                         
  -7  10   2         96.51         46.15        13.64 o                         
  -6  10   2        619.57        602.78        23.17 o                         
  -5  10   2        211.02        222.72        13.03 o                         
  -4  10   2        451.55        446.15        12.10 o                         
  -3  10   2        721.08        672.50        17.28 o                         
  -2  10   2         11.33          0.00         8.08 o                         
  -1  10   2        541.38        501.63        13.52 o                         
   0  10   2         28.20         29.11         8.43 o                         
   1  10   2        186.63        201.27        11.48 o                         
   2  10   2        708.03        773.51        18.78 o                         
   3  10   2        318.16        331.00        12.74 o                         
   4  10   2       1362.21       1403.24        20.82 o                         
   5  10   2         36.23          4.08        12.09 o                         
   6  10   2        251.52        241.65        19.40 o                         
   7  10   2        104.47        162.37        20.19 o                         
   8  10   2        106.57         65.94        15.74 o                         
   9  10   2          6.66          0.00        18.26 o                         
  10  10   2         33.17         16.53        20.08 o                         
  11  10   2         67.36         96.70        24.08 o                         
  12  10   2         50.11         76.40        26.41 o                         
 -12  11   2          2.15          0.00        24.06 o                         
 -11  11   2        129.91        112.49        26.73 o                         
 -10  11   2         61.46         64.14        20.29 o                         
  -9  11   2        129.06        138.19        19.21 o                         
  -8  11   2       1191.85       1311.18        23.96 o                         
  -7  11   2       1095.94       1127.83        29.58 o                         
  -6  11   2       1880.65       1916.71        28.32 o                         
  -5  11   2       1634.62       1647.63        23.80 o                         
  -4  11   2       1152.79       1093.04        18.44 o                         
  -3  11   2        151.36        141.46        12.28 o                         
  -2  11   2        323.85        293.58        12.05 o                         
  -1  11   2        925.40        929.47        19.06 o                         
   0  11   2       4765.29       4669.90        33.52 o                         
   1  11   2        285.47        357.23        12.86 o                         
   2  11   2       5335.80       5292.63        38.36 o                         
   3  11   2          9.10          8.23        12.49 o                         
   4  11   2       1448.12       1527.81        24.58 o                         
   5  11   2         50.38         46.45        12.60 o                         
   6  11   2          4.97         24.42        15.52 o                         
   7  11   2       1857.25       1838.68        37.59 o                         
   8  11   2        154.40        166.59        23.41 o                         
   9  11   2        540.92        507.19        24.15 o                         
  10  11   2        132.47        123.23        27.90 o                         
  11  11   2        111.53        106.08        25.30 o                         
 -11  12   2         81.80         64.16        22.92 o                         
 -10  12   2        939.28        882.22        33.15 o                         
  -9  12   2         37.95         43.19        15.80 o                         
  -8  12   2        886.31        837.12        23.22 o                         
  -7  12   2        536.33        524.15        19.46 o                         
  -6  12   2         34.45         45.48        12.53 o                         
  -5  12   2        432.97        433.90        15.26 o                         
  -4  12   2          1.40          0.00        12.81 o                         
  -3  12   2       4000.69       3943.55        51.58 o                         
  -2  12   2       2720.32       2621.16        40.13 o                         
  -1  12   2       1796.09       1853.64        24.92 o                         
   0  12   2       2819.42       2886.76        29.67 o                         
   1  12   2          0.42          0.00        12.75 o                         
   2  12   2         72.54         59.57        12.93 o                         
   3  12   2        147.81        128.96        13.93 o                         
   4  12   2        684.57        715.53        18.31 o                         
   5  12   2       1450.29       1485.25        27.66 o                         
   6  12   2        104.38        130.86        14.98 o                         
   7  12   2       1145.67       1232.31        30.99 o                         
   8  12   2         13.22         10.74        23.87 o                         
   9  12   2         67.61         58.50        22.15 o                         
  10  12   2         19.17         43.66        28.49 o                         
 -10  13   2         19.95          0.00        29.59 o                         
  -9  13   2         47.05         37.33        16.44 o                         
  -8  13   2        240.21        242.14        16.95 o                         
  -7  13   2          9.61          4.75        14.79 o                         
  -6  13   2         57.22         29.56        17.19 o                         
  -5  13   2         17.09         20.62        14.88 o                         
  -4  13   2          4.37          0.00        13.55 o                         
  -3  13   2          1.00          9.39        11.14 o                         
  -2  13   2          1.35          0.00        14.97 o                         
  -1  13   2        104.03        117.54        10.89 o                         
   0  13   2        244.64        219.65        14.45 o                         
   1  13   2         37.63         12.29        14.89 o                         
   2  13   2         46.14         32.18        16.07 o                         
   3  13   2         75.31         73.65        14.47 o                         
   4  13   2          6.22          0.00        14.07 o                         
   5  13   2         48.84         63.79        15.21 o                         
   6  13   2          9.73         31.52        18.19 o                         
   7  13   2          0.03          0.00        18.30 o                         
   8  13   2          7.94          6.96        20.95 o                         
   9  13   2          2.06          0.00        21.01 o                         
  -9  14   2          9.95          3.62        17.89 o                         
  -8  14   2         33.99         24.26        14.95 o                         
  -7  14   2        207.71        184.66        18.28 o                         
  -6  14   2        288.84        298.98        19.29 o                         
  -5  14   2         15.91         14.03        15.54 o                         
  -4  14   2         79.49         61.79        13.25 o                         
  -3  14   2        388.88        400.98        19.96 o                         
  -2  14   2        208.77        246.91        20.23 o                         
  -1  14   2          4.56         19.58        17.04 o                         
   0  14   2        657.61        742.75        21.23 o                         
   1  14   2        395.17        392.53        19.92 o                         
   2  14   2         52.93         31.96        17.62 o                         
   3  14   2          2.53         18.73        18.83 o                         
   4  14   2         97.09         54.78        16.00 o                         
   5  14   2        189.78        145.91        17.50 o                         
   6  14   2         38.03          4.05        17.55 o                         
   7  14   2         44.77         76.78        23.45 o                         
   8  14   2         80.60         53.79        23.93 o                         
  -7  15   2        648.15        578.55        22.90 o                         
  -6  15   2       1434.78       1470.54        33.72 o                         
  -5  15   2       1751.96       1605.01        36.18 o                         
  -4  15   2        412.32        441.08        22.24 o                         
  -3  15   2        236.56        222.12        20.87 o                         
  -2  15   2        575.74        491.95        22.29 o                         
  -1  15   2        503.45        500.43        21.48 o                         
   0  15   2       3570.89       3438.08        45.91 o                         
   1  15   2         72.50         99.16        18.68 o                         
   2  15   2       2890.05       3015.23        46.36 o                         
   3  15   2          0.20         11.05        21.23 o                         
   4  15   2        774.01        796.50        26.46 o                         
   5  15   2         18.78          0.00        17.29 o                         
   6  15   2          0.60          0.00        20.30 o                         
   7  15   2        549.34        487.33        32.26 o                         
  -5  16   2          3.27          8.58        24.14 o                         
  -4  16   2         21.10         21.44        20.74 o                         
  -3  16   2         20.06          5.28        20.76 o                         
  -2  16   2         83.70         66.58        21.59 o                         
  -1  16   2         59.58         74.98        18.69 o                         
   0  16   2        372.54        388.29        19.33 o                         
   1  16   2          0.23         21.92        19.57 o                         
   2  16   2        179.09        144.94        21.35 o                         
   3  16   2          0.07          0.00        19.10 o                         
   4  16   2          6.51          3.71        21.09 o                         
   5  16   2         85.71         92.09        17.18 o                         
  -2  17   2        455.72        498.83        27.60 o                         
  -1  17   2         67.57         40.41        23.21 o                         
   0  17   2         23.23         34.42        22.80 o                         
   1  17   2         10.73         26.06        20.63 o                         
 -15   1   3        315.74        333.89        31.06 o                         
 -14   1   3         79.36         86.47        29.23 o                         
 -13   1   3        566.23        535.82        26.10 o                         
 -12   1   3        271.57        288.58        18.41 o                         
 -11   1   3          0.07          0.00        15.53 o                         
 -10   1   3        332.35        328.68        15.29 o                         
  -9   1   3         16.74          0.00        11.09 o                         
  -8   1   3       1992.21       1983.15        19.98 o                         
  -7   1   3       3886.97       3945.86        24.87 o                         
  -6   1   3        627.71        594.57        11.04 o                         
  -5   1   3      10626.95      11029.62        47.82 o                         
  -4   1   3        683.24        642.73         8.43 o                         
  -3   1   3        363.85        443.01         9.43 o                         
  -2   1   3         72.85         92.41         3.99 o                         
  -1   1   3       2558.85       2590.74        13.86 o                         
   0   1   3       5168.06       5028.65        20.27 o                         
   1   1   3         60.04         79.40         4.56 o                         
   2   1   3       8275.65       8282.96        46.48 o                         
   3   1   3       6641.24       6575.89        59.90 o                         
   4   1   3        786.03        823.69        13.96 o                         
   5   1   3       3565.65       3629.16        31.15 o                         
   6   1   3         11.91          0.00        11.43 o                         
   7   1   3        311.15        309.76        16.45 o                         
   8   1   3         15.20          0.00        15.90 o                         
   9   1   3        655.57        584.69        23.56 o                         
  10   1   3        450.60        426.06        24.31 o                         
  11   1   3         44.38         62.38        23.84 o                         
  12   1   3          1.78         22.89        24.27 o                         
  13   1   3         58.08         61.41        27.73 o                         
  14   1   3          0.71        121.96        48.06 o                         
 -15   2   3        256.04        267.46        32.54 o                         
 -14   2   3         39.24         48.23        21.64 o                         
 -13   2   3        148.39        156.72        21.96 o                         
 -12   2   3        211.81        191.76        17.44 o                         
 -11   2   3        257.72        260.37        16.93 o                         
 -10   2   3       2517.36       2474.35        25.14 o                         
  -9   2   3       6088.22       6127.17        36.89 o                         
  -8   2   3       5363.40       5461.24        33.55 o                         
  -7   2   3       8371.83       8238.02        39.16 o                         
  -6   2   3        539.96        504.19         9.74 o                         
  -5   2   3        509.58        528.20        10.23 o                         
  -4   2   3      12586.38      12677.53        49.86 o                         
  -3   2   3       4625.45       4728.76        21.12 o                         
  -2   2   3      33275.20      31772.61       130.08 o                         
  -1   2   3        285.60        281.28         8.33 o                         
   0   2   3      29987.82      28738.66       112.04 o                         
   1   2   3          4.19          3.13         4.95 o                         
   2   2   3       4966.56       5133.51        26.05 o                         
   3   2   3       1738.41       1718.25        18.16 o                         
   4   2   3       4270.26       4544.03        29.87 o                         
   5   2   3      14968.38      15104.09        83.75 o                         
   6   2   3       1418.85       1464.30        23.52 o                         
   7   2   3       4101.77       4085.55        36.63 o                         
   8   2   3       1199.87       1269.29        27.19 o                         
   9   2   3        933.55        843.71        23.41 o                         
  10   2   3         42.24         31.97        19.58 o                         
  11   2   3        434.11        423.68        26.19 o                         
  12   2   3         34.48         46.61        25.44 o                         
  13   2   3        278.11        369.88        35.86 o                         
  14   2   3         18.21         62.96        33.59 o                         
 -15   3   3         56.52         24.39        41.29 o                         
 -14   3   3          3.14          2.81        22.00 o                         
 -13   3   3        118.25         49.13        20.76 o                         
 -12   3   3         86.68         77.58        18.96 o                         
 -11   3   3         41.90         26.90        17.35 o                         
 -10   3   3          7.15          0.00        14.81 o                         
  -9   3   3        432.10        455.48        15.73 o                         
  -8   3   3       1027.10        944.34        17.39 o                         
  -7   3   3        137.37        148.45         8.85 o                         
  -6   3   3       1996.09       2019.61        15.53 o                         
  -5   3   3          0.36         19.91         7.35 o                         
  -4   3   3       1694.34       2055.43        84.91 o                         
  -3   3   3         13.68         16.83         4.67 o                         
  -2   3   3        302.95        301.40         6.01 o                         
  -1   3   3       2213.90       2261.48        13.53 o                         
   0   3   3       1753.11       1816.08        11.03 o                         
   1   3   3       2887.86       3002.05        17.46 o                         
   2   3   3        232.02        253.00         7.24 o                         
   3   3   3        189.48        169.06         7.87 o                         
   4   3   3        671.92        667.21        18.98 o                         
   5   3   3       3325.55       3424.32        30.60 o                         
   6   3   3         18.36          0.00        13.92 o                         
   7   3   3        356.27        396.15        16.33 o                         
   8   3   3        272.36        268.18        16.95 o                         
   9   3   3         39.04         48.04        17.35 o                         
  10   3   3         23.84          0.00        20.76 o                         
  11   3   3         32.77         28.94        19.08 o                         
  12   3   3         38.39         43.89        23.37 o                         
  13   3   3          6.05         42.03        28.60 o                         
  14   3   3          2.92         21.86        29.19 o                         
 -15   4   3         16.16         25.57        25.99 o                         
 -14   4   3         19.16         37.56        22.43 o                         
 -13   4   3        366.27        391.30        24.30 o                         
 -12   4   3         50.78         31.04        18.81 o                         
 -11   4   3       1856.86       1816.36        32.81 o                         
 -10   4   3       1360.92       1259.44        25.33 o                         
  -9   4   3         43.66         38.11        13.23 o                         
  -8   4   3         31.07         10.32        11.57 o                         
  -7   4   3         21.33         23.66         8.22 o                         
  -6   4   3       3980.70       4270.32        73.61 o                         
  -5   4   3       1647.28       1759.01        33.93 o                         
  -4   4   3       7831.35       7730.06        35.48 o                         
  -3   4   3      21087.65      21232.78        88.53 o                         
  -2   4   3         81.46        118.23         4.86 o                         
  -1   4   3        403.62        417.71         7.57 o                         
   0   4   3        386.72        374.87         7.45 o                         
   1   4   3       2742.69       2750.14        16.67 o                         
   2   4   3       8102.71       7974.89        43.75 o                         
   3   4   3        198.58        211.27         9.28 o                         
   4   4   3       7837.10       7774.23        48.39 o                         
   5   4   3        155.37        141.27        12.06 o                         
   6   4   3        401.55        394.85        14.55 o                         
   7   4   3        152.01        186.01        16.05 o                         
   8   4   3         76.25         87.81        14.91 o                         
   9   4   3        854.81        919.67        23.99 o                         
  10   4   3        173.16        215.45        18.37 o                         
  11   4   3        567.03        557.44        23.67 o                         
  12   4   3         32.10         48.11        20.45 o                         
  13   4   3         47.48         50.49        31.90 o                         
  14   4   3          5.43         91.46        34.99 o                         
 -14   5   3        402.20        425.29        24.18 o                         
 -13   5   3         81.16        117.55        20.98 o                         
 -12   5   3       1964.34       2075.92        41.68 o                         
 -11   5   3         14.95          0.00        17.22 o                         
 -10   5   3       2047.04       1981.79        26.15 o                         
  -9   5   3         49.46         23.09        12.49 o                         
  -8   5   3        149.98        141.39        11.31 o                         
  -7   5   3       6800.90       6881.91        38.97 o                         
  -6   5   3        406.45        473.54        10.27 o                         
  -5   5   3      22983.00      22625.55        98.19 o                         
  -4   5   3       8275.74       8319.79        39.30 o                         
  -3   5   3       6096.97       6074.27        29.68 o                         
  -2   5   3       1183.67       1247.97        11.15 o                         
  -1   5   3       2037.88       1952.38        13.85 o                         
   0   5   3       2012.68       1836.57        13.35 o                         
   1   5   3       9740.71       9775.89        48.65 o                         
   2   5   3      10962.37      11050.23        56.56 o                         
   3   5   3      17980.42      18161.83       100.26 o                         
   4   5   3       2681.96       2576.28        22.48 o                         
   5   5   3       3665.60       3718.36        32.97 o                         
   6   5   3       1091.34       1044.54        27.25 o                         
   7   5   3         78.57         48.53        15.12 o                         
   8   5   3       2081.51       2189.11        29.67 o                         
   9   5   3          7.15          0.00        15.78 o                         
  10   5   3       1852.08       1890.38        33.05 o                         
  11   5   3         12.25         29.34        21.01 o                         
  12   5   3        468.38        468.55        28.65 o                         
  13   5   3          0.47         34.64        26.72 o                         
 -14   6   3        115.03        105.64        23.06 o                         
 -13   6   3          3.25         16.53        16.96 o                         
 -12   6   3        295.05        259.41        17.29 o                         
 -11   6   3          1.47          0.00        14.66 o                         
 -10   6   3        119.93         94.19        14.06 o                         
  -9   6   3        176.53        213.14        13.48 o                         
  -8   6   3        198.44        196.81        11.53 o                         
  -7   6   3        808.79        863.41        18.02 o                         
  -6   6   3       1907.32       1880.90        19.58 o                         
  -5   6   3       1067.20       1080.03        15.37 o                         
  -4   6   3       1347.87       1336.39        15.84 o                         
  -3   6   3        102.43         86.13         6.91 o                         
  -2   6   3         43.17         52.95         6.47 o                         
  -1   6   3        397.10        383.09         9.92 o                         
   0   6   3         30.13         23.16         5.63 o                         
   1   6   3        721.73        683.20        13.63 o                         
   2   6   3          9.93          3.72         7.91 o                         
   3   6   3        347.21        374.18        11.61 o                         
   4   6   3         85.97         88.15         9.43 o                         
   5   6   3          8.96         38.73        13.66 o                         
   6   6   3         12.38         32.87        16.01 o                         
   7   6   3        157.64        211.39        18.97 o                         
   8   6   3          2.21          3.26        16.50 o                         
   9   6   3          2.24          6.90        17.72 o                         
  10   6   3         16.07         12.54        19.08 o                         
  11   6   3         11.32         22.10        19.98 o                         
  12   6   3          2.30         10.17        25.54 o                         
  13   6   3          1.55         15.43        36.98 o                         
 -14   7   3         96.53        123.29        31.84 o                         
 -13   7   3          1.15          0.00        22.23 o                         
 -12   7   3         19.32          0.00        20.46 o                         
 -11   7   3        876.33        906.85        33.11 o                         
 -10   7   3        270.47        323.04        16.64 o                         
  -9   7   3       1790.48       1772.04        44.49 o                         
  -8   7   3       2364.05       2579.42        34.81 o                         
  -7   7   3        400.03        408.94        13.49 o                         
  -6   7   3       1103.63       1130.17        18.54 o                         
  -5   7   3        221.38        237.31        10.41 o                         
  -4   7   3       2803.14       2779.49        21.97 o                         
  -3   7   3       6929.33       6994.50        35.93 o                         
  -2   7   3       1183.71       1162.98        13.02 o                         
  -1   7   3      15813.79      15769.17        71.48 o                         
   0   7   3         49.24         17.63         6.41 o                         
   1   7   3       2235.08       2281.59        18.76 o                         
   2   7   3         81.72         67.49         8.98 o                         
   3   7   3         44.70         45.72        10.88 o                         
   4   7   3       2800.82       2746.78        24.07 o                         
   5   7   3        398.92        432.50        19.31 o                         
   6   7   3       2957.56       2899.10        32.79 o                         
   7   7   3        823.35        914.19        30.22 o                         
   8   7   3        551.53        510.49        26.23 o                         
   9   7   3         73.78         53.05        15.72 o                         
  10   7   3          1.20          0.00        21.83 o                         
  11   7   3         41.08         33.03        23.37 o                         
  12   7   3         37.14        128.67        34.34 o                         
  13   7   3         16.84        121.37        46.04 o                         
 -13   8   3         34.78          4.14        21.59 o                         
 -12   8   3        123.84         89.93        18.99 o                         
 -11   8   3         57.87         26.60        21.59 o                         
 -10   8   3       1349.39       1339.07        32.45 o                         
  -9   8   3        514.73        576.30        22.35 o                         
  -8   8   3        125.69        126.73        15.24 o                         
  -7   8   3        411.14        438.28        14.76 o                         
  -6   8   3         62.00         95.69        11.31 o                         
  -5   8   3        406.08        400.52        12.08 o                         
  -4   8   3          4.32          0.00         8.80 o                         
  -3   8   3       3771.28       3731.08        25.04 o                         
  -2   8   3       3869.47       3936.77        23.78 o                         
  -1   8   3         83.45        103.01         7.82 o                         
   0   8   3       2236.15       2234.91        18.23 o                         
   1   8   3        395.59        405.21        12.97 o                         
   2   8   3         92.85         95.44        10.57 o                         
   3   8   3          2.40          2.12         8.16 o                         
   4   8   3        679.23        799.94        21.44 o                         
   5   8   3       1350.00       1353.81        28.12 o                         
   6   8   3        146.80        150.52        13.12 o                         
   7   8   3        860.21        817.17        31.67 o                         
   8   8   3        152.01        165.60        23.80 o                         
   9   8   3          9.16          7.96        20.73 o                         
  10   8   3         35.45         13.93        16.53 o                         
  11   8   3         24.54         28.92        25.31 o                         
  12   8   3         28.38         67.55        38.28 o                         
 -13   9   3          0.71          0.00        26.99 o                         
 -12   9   3        107.09         78.23        22.75 o                         
 -11   9   3         93.92         85.91        20.15 o                         
 -10   9   3        149.36        102.90        19.05 o                         
  -9   9   3        214.81        222.99        19.45 o                         
  -8   9   3        681.94        660.02        19.61 o                         
  -7   9   3        920.22        854.97        21.69 o                         
  -6   9   3        557.16        480.05        13.91 o                         
  -5   9   3       2880.59       2663.97        24.23 o                         
  -4   9   3          1.36          0.00         9.47 o                         
  -3   9   3       3905.51       3844.06        27.34 o                         
  -2   9   3         56.11         48.52         8.24 o                         
  -1   9   3       4245.26       4301.03        27.34 o                         
   0   9   3         12.72          0.00         8.71 o                         
   1   9   3       2042.82       2091.61        20.37 o                         
   2   9   3        330.77        384.40        12.56 o                         
   3   9   3        840.26        935.21        18.30 o                         
   4   9   3       1510.50       1469.75        23.43 o                         
   5   9   3       1239.27       1298.95        23.33 o                         
   6   9   3       1050.30        997.26        23.63 o                         
   7   9   3        308.64        268.71        16.90 o                         
   8   9   3        653.00        620.03        22.86 o                         
   9   9   3          0.75          0.00        24.56 o                         
  10   9   3         24.30         30.34        18.58 o                         
  11   9   3          1.95         23.92        23.61 o                         
  12   9   3         45.94        131.69        38.55 o                         
 -12  10   3        101.73        107.01        23.87 o                         
 -11  10   3        125.75        171.46        21.83 o                         
 -10  10   3          7.18          0.00        18.78 o                         
  -9  10   3        442.44        443.27        20.23 o                         
  -8  10   3        337.06        335.35        19.74 o                         
  -7  10   3       1251.85       1170.14        24.79 o                         
  -6  10   3       3509.35       3469.98        34.99 o                         
  -5  10   3          1.88          0.00        11.77 o                         
  -4  10   3       1777.33       1813.85        21.27 o                         
  -3  10   3        118.60        147.32        11.34 o                         
  -2  10   3        340.25        327.89        11.42 o                         
  -1  10   3        901.55        793.54        15.41 o                         
   0  10   3        514.10        571.72        12.47 o                         
   1  10   3       3535.11       3432.21        27.81 o                         
   2  10   3        221.85        196.58        12.57 o                         
   3  10   3       1719.79       1678.50        24.75 o                         
   4  10   3        615.41        616.48        14.97 o                         
   5  10   3         24.40         12.51        12.55 o                         
   6  10   3         24.84         16.36        13.79 o                         
   7  10   3          2.31          0.00        18.44 o                         
   8  10   3        448.50        393.09        19.33 o                         
   9  10   3        245.87        256.70        21.14 o                         
  10  10   3         34.79         27.40        19.66 o                         
  11  10   3         41.58         63.44        17.40 o                         
 -11  11   3        151.33        153.04        22.83 o                         
 -10  11   3        385.87        353.38        21.03 o                         
  -9  11   3        333.43        333.68        16.64 o                         
  -8  11   3       1440.38       1389.37        28.00 o                         
  -7  11   3         15.31          5.01        14.15 o                         
  -6  11   3        887.50        792.24        30.15 o                         
  -5  11   3         39.98         27.11        13.52 o                         
  -4  11   3         21.41         22.37        11.85 o                         
  -3  11   3       1062.46       1000.54        21.28 o                         
  -2  11   3         28.22         38.14        11.48 o                         
  -1  11   3       4907.71       4913.00        43.16 o                         
   0  11   3        589.47        533.17        13.61 o                         
   1  11   3       2378.00       2507.30        31.80 o                         
   2  11   3         66.81         82.63        12.43 o                         
   3  11   3         75.90         73.42        12.23 o                         
   4  11   3        617.33        658.32        23.82 o                         
   5  11   3        308.10        286.42        14.17 o                         
   6  11   3        515.39        608.46        18.89 o                         
   7  11   3        403.36        498.44        22.17 o                         
   8  11   3        265.34        292.62        18.98 o                         
   9  11   3        170.74        216.14        27.53 o                         
  10  11   3         86.49         79.12        29.04 o                         
 -10  12   3          0.61          0.00        20.76 o                         
  -9  12   3        215.12        180.34        15.49 o                         
  -8  12   3        143.29        210.91        17.33 o                         
  -7  12   3        410.60        346.36        18.00 o                         
  -6  12   3        625.55        714.45        27.30 o                         
  -5  12   3        433.73        430.07        16.57 o                         
  -4  12   3       1155.67       1233.76        25.81 o                         
  -3  12   3        226.47        223.02        15.37 o                         
  -2  12   3       1281.75       1278.07        28.54 o                         
  -1  12   3          0.86          0.00        11.22 o                         
   0  12   3        682.47        719.80        19.39 o                         
   1  12   3         58.33         51.19        15.57 o                         
   2  12   3       1665.47       1601.46        24.33 o                         
   3  12   3        153.27        163.33        13.64 o                         
   4  12   3        732.23        686.36        19.22 o                         
   5  12   3        476.57        546.42        19.83 o                         
   6  12   3        241.49        252.73        15.60 o                         
   7  12   3        462.25        513.19        27.92 o                         
   8  12   3         23.19         81.75        22.94 o                         
   9  12   3        320.13        295.53        26.06 o                         
  -9  13   3        630.86        581.57        24.12 o                         
  -8  13   3        172.42        172.09        18.53 o                         
  -7  13   3          3.15          0.00        17.24 o                         
  -6  13   3          4.90         12.03        16.05 o                         
  -5  13   3        411.19        458.77        20.63 o                         
  -4  13   3       1853.26       1800.80        27.57 o                         
  -3  13   3        235.78        183.52        14.92 o                         
  -2  13   3        986.22       1000.74        34.28 o                         
  -1  13   3        743.09        755.15        31.89 o                         
   0  13   3         28.06         26.51        14.89 o                         
   1  13   3         25.47         51.16        18.03 o                         
   2  13   3        134.42        133.35        15.82 o                         
   3  13   3        728.45        636.61        18.36 o                         
   4  13   3        545.82        487.45        17.84 o                         
   5  13   3         49.31         40.66        15.38 o                         
   6  13   3        228.10        235.90        16.72 o                         
   7  13   3         16.23          0.00        21.15 o                         
   8  13   3          0.16          0.00        22.55 o                         
  -8  14   3        441.23        446.16        20.68 o                         
  -7  14   3          1.32          8.94        22.03 o                         
  -6  14   3       2462.91       2458.90        48.44 o                         
  -5  14   3        197.30        172.18        18.80 o                         
  -4  14   3       2384.10       2435.96        39.57 o                         
  -3  14   3        374.12        342.63        19.51 o                         
  -2  14   3        705.00        759.65        22.95 o                         
  -1  14   3         82.50         75.41        14.33 o                         
   0  14   3        657.04        603.37        20.91 o                         
   1  14   3       1769.62       1875.52        31.46 o                         
   2  14   3       1945.15       1900.01        32.80 o                         
   3  14   3        829.70        801.10        20.22 o                         
   4  14   3       1093.00       1170.98        25.71 o                         
   5  14   3        161.29        151.13        17.12 o                         
   6  14   3        163.53        168.95        21.92 o                         
   7  14   3         91.89         66.01        23.25 o                         
  -7  15   3         18.16         37.89        25.84 o                         
  -6  15   3         27.36         50.65        21.14 o                         
  -5  15   3          2.63          0.00        24.19 o                         
  -4  15   3         66.81         77.71        19.42 o                         
  -3  15   3         72.26         68.98        18.34 o                         
  -2  15   3         28.75         36.26        16.12 o                         
  -1  15   3        180.18        188.65        17.29 o                         
   0  15   3         21.05         16.22        17.52 o                         
   1  15   3          1.39          8.26        18.17 o                         
   2  15   3          0.05         14.72        19.28 o                         
   3  15   3          5.71         23.84        18.12 o                         
   4  15   3        116.07        102.32        17.94 o                         
   5  15   3          2.06          0.00        18.82 o                         
   6  15   3         52.45         35.25        22.03 o                         
  -4  16   3        281.76        304.77        29.23 o                         
  -3  16   3        404.74        388.10        22.73 o                         
  -2  16   3         53.27         22.77        25.37 o                         
  -1  16   3         13.99          0.00        19.66 o                         
   0  16   3          9.00          7.33        18.74 o                         
   1  16   3        378.11        337.24        23.47 o                         
   2  16   3        364.20        321.66        25.02 o                         
   3  16   3         37.14          0.00        19.23 o                         
 -15   0   4        287.62        242.73        46.50 o                         
 -14   0   4        332.39        395.87        34.87 o                         
 -13   0   4       2402.99       2384.81        93.89 o                         
 -12   0   4          2.47          0.00        24.46 o                         
 -11   0   4       2971.23       2956.13        53.86 o                         
 -10   0   4        117.06         93.75        19.36 o                         
  -9   0   4         14.55          7.29        16.99 o                         
  -8   0   4       4420.41       4418.54        42.47 o                         
  -7   0   4        123.25        109.06        14.05 o                         
  -6   0   4      23537.33      23318.85       133.13 o                         
  -5   0   4       6945.94       6922.98        44.73 o                         
  -4   0   4       9723.54       9740.88        52.03 o                         
  -3   0   4       6764.27       7030.47        40.10 o                         
  -2   0   4       8088.83       8554.16        47.02 o                         
  -1   0   4       2598.00       2637.17        20.21 o                         
   0   0   4       4316.23       4484.54        27.51 o                         
   1   0   4       7180.21       6982.62        45.62 o                         
   2   0   4       9528.49       9446.63        63.68 o                         
   3   0   4       6368.28       6391.09        47.29 o                         
   4   0   4       4244.44       4202.36        42.56 o                         
   5   0   4         20.74         16.26        16.35 o                         
   6   0   4        477.08        397.52        20.20 o                         
   7   0   4        947.91       1082.09        31.22 o                         
   8   0   4          5.48          0.00        20.32 o                         
   9   0   4        748.52        836.72        53.60 o                         
  10   0   4         55.41          9.58        33.71 o                         
  11   0   4        493.95        515.29        40.06 o                         
  12   0   4         20.79         26.10        49.00 o                         
  13   0   4          0.89          0.00        51.70 o                         
 -15   1   4        129.25        125.40        23.71 o                         
 -14   1   4         14.52         27.28        26.01 o                         
 -13   1   4        184.17        238.74        22.84 o                         
 -12   1   4         61.19         51.12        15.04 o                         
 -11   1   4          0.56          0.00        16.30 o                         
 -10   1   4        133.55        123.21        14.70 o                         
  -9   1   4        424.34        468.11        14.11 o                         
  -8   1   4       1849.16       1806.36        21.09 o                         
  -7   1   4       1684.58       1640.06        16.67 o                         
  -6   1   4       2294.47       2318.34        17.04 o                         
  -5   1   4       3585.43       3537.77        18.59 o                         
  -4   1   4        216.39        239.45         6.12 o                         
  -3   1   4          0.35         13.29         5.10 o                         
  -2   1   4       3263.72       3313.36        16.61 o                         
  -1   1   4       2607.92       2724.44        14.10 o                         
   0   1   4       9777.33       9839.09        37.78 o                         
   1   1   4          0.84          0.00         5.49 o                         
   2   1   4       4713.34       4685.10        23.81 o                         
   3   1   4          7.69          0.00         7.24 o                         
   4   1   4       1760.96       1746.59        19.73 o                         
   5   1   4       1016.71       1007.62        18.43 o                         
   6   1   4        141.89        134.92        13.00 o                         
   7   1   4       2340.00       2340.70        31.93 o                         
   8   1   4        177.27        203.19        19.14 o                         
   9   1   4        557.60        512.72        22.58 o                         
  10   1   4        168.92        196.45        24.97 o                         
  11   1   4        192.77        157.08        26.43 o                         
  12   1   4          0.09          0.00        28.48 o                         
  13   1   4         26.33          6.92        47.81 o                         
 -15   2   4         23.34         17.28        33.04 o                         
 -14   2   4         37.76         39.23        22.80 o                         
 -13   2   4         29.07          0.00        20.44 o                         
 -12   2   4        403.15        401.70        20.95 o                         
 -11   2   4         13.70          0.00        13.79 o                         
 -10   2   4        439.46        493.03        15.98 o                         
  -9   2   4        672.00        660.58        14.56 o                         
  -8   2   4         75.60         76.30        10.04 o                         
  -7   2   4        500.28        544.70        11.69 o                         
  -6   2   4          2.00          0.00         7.53 o                         
  -5   2   4       2648.63       2703.81        16.44 o                         
  -4   2   4        751.97        813.20        18.01 o                         
  -3   2   4       4474.81       4514.57        22.87 o                         
  -2   2   4       2874.76       3030.81        73.89 o                         
  -1   2   4        469.09        481.54         9.80 o                         
   0   2   4       2196.23       2145.67        12.45 o                         
   1   2   4        383.62        418.80         8.39 o                         
   2   2   4        186.70        146.68         6.85 o                         
   3   2   4       1142.35       1078.52        13.53 o                         
   4   2   4         18.50          0.00         9.95 o                         
   5   2   4       2360.99       2285.68        25.32 o                         
   6   2   4          7.79          0.00        12.64 o                         
   7   2   4       2282.61       2129.51        28.45 o                         
   8   2   4        153.84        116.20        18.70 o                         
   9   2   4         58.07         43.33        19.68 o                         
  10   2   4         50.26         52.37        21.48 o                         
  11   2   4         10.37          0.00        25.97 o                         
  12   2   4         45.75         43.28        38.42 o                         
  13   2   4         44.95         53.22        42.34 o                         
 -14   3   4         24.14         25.90        22.13 o                         
 -13   3   4          5.64          0.00        22.88 o                         
 -12   3   4          0.02          0.00        18.50 o                         
 -11   3   4        930.45        929.73        35.74 o                         
 -10   3   4        737.16        783.98        18.92 o                         
  -9   3   4       1892.96       1911.22        33.01 o                         
  -8   3   4       5399.98       5430.86        30.68 o                         
  -7   3   4        234.74        220.92         8.75 o                         
  -6   3   4       1688.94       1678.60        15.37 o                         
  -5   3   4          0.70          0.00         6.06 o                         
  -4   3   4        964.36        958.22        14.50 o                         
  -3   3   4       6635.09       6670.76        32.90 o                         
  -2   3   4        322.02        311.93         7.50 o                         
  -1   3   4      20537.72      20248.75        85.23 o                         
   0   3   4       2087.16       2076.77        13.12 o                         
   1   3   4       1152.86       1059.92        11.98 o                         
   2   3   4        248.60        252.96         7.72 o                         
   3   3   4          5.27          0.00         7.40 o                         
   4   3   4       2540.80       2592.25        23.07 o                         
   5   3   4        417.73        509.09        17.71 o                         
   6   3   4       2451.63       2454.41        32.19 o                         
   7   3   4       2616.30       2745.60        35.98 o                         
   8   3   4        194.29        136.02        19.30 o                         
   9   3   4         38.81          1.02        20.20 o                         
  10   3   4         31.65          0.00        22.01 o                         
  11   3   4         22.22         29.73        26.73 o                         
  12   3   4         48.29         99.75        29.87 o                         
  13   3   4         82.06         98.88        37.12 o                         
 -14   4   4          4.32          0.00        26.63 o                         
 -13   4   4        529.23        458.76        21.37 o                         
 -12   4   4         34.30         11.89        18.13 o                         
 -11   4   4        682.51        679.65        21.52 o                         
 -10   4   4        200.89        206.68        14.87 o                         
  -9   4   4        537.83        542.51        14.12 o                         
  -8   4   4         48.68         61.30         9.14 o                         
  -7   4   4       1553.86       1504.76        15.15 o                         
  -6   4   4       2409.22       2280.25        16.32 o                         
  -5   4   4       2878.40       2792.51        17.66 o                         
  -4   4   4       2729.99       2630.49        16.66 o                         
  -3   4   4       4697.46       4691.35        24.46 o                         
  -2   4   4       1240.22       1186.94        12.96 o                         
  -1   4   4        381.65        407.64        10.61 o                         
   0   4   4       1703.90       1627.27        12.87 o                         
   1   4   4         19.84         10.11         6.74 o                         
   2   4   4       4086.00       4119.80        23.54 o                         
   3   4   4         14.73         27.27         7.98 o                         
   4   4   4       4215.12       4353.47        31.30 o                         
   5   4   4        113.26        133.39        11.06 o                         
   6   4   4       1281.76       1209.49        26.43 o                         
   7   4   4        721.21        732.50        21.23 o                         
   8   4   4        146.02        117.83        15.09 o                         
   9   4   4        165.11        220.62        17.52 o                         
  10   4   4        150.26        207.57        19.13 o                         
  11   4   4         89.18         63.79        19.74 o                         
  12   4   4         62.56        106.06        34.47 o                         
  13   4   4         15.38         51.84        39.60 o                         
 -14   5   4         34.34         40.84        26.57 o                         
 -13   5   4          1.99          0.00        18.56 o                         
 -12   5   4        197.97        222.34        17.33 o                         
 -11   5   4          9.40         18.57        15.05 o                         
 -10   5   4         82.81         80.94        14.14 o                         
  -9   5   4        491.60        466.15        14.02 o                         
  -8   5   4        149.46        146.08         9.67 o                         
  -7   5   4        706.31        755.66        16.73 o                         
  -6   5   4        119.36        117.32         8.05 o                         
  -5   5   4        331.98        429.60        14.33 o                         
  -4   5   4       1374.40       1238.16        13.76 o                         
  -3   5   4        184.84        262.32         7.38 o                         
  -2   5   4        847.59        837.60        10.17 o                         
  -1   5   4       1079.11       1098.82        11.35 o                         
   0   5   4          4.50          2.70         5.99 o                         
   1   5   4        811.25        816.56        11.84 o                         
   2   5   4         27.01         28.32         7.95 o                         
   3   5   4        661.84        566.07        15.82 o                         
   4   5   4       1387.50       1454.11        18.15 o                         
   5   5   4        202.72        187.87        16.40 o                         
   6   5   4        403.22        369.03        18.60 o                         
   7   5   4         45.53         23.64        16.58 o                         
   8   5   4          5.26          0.00        18.13 o                         
   9   5   4        127.65        149.22        22.94 o                         
  10   5   4          0.37          0.00        20.09 o                         
  11   5   4         78.45        115.05        24.72 o                         
  12   5   4         10.57         54.75        37.54 o                         
  13   5   4         53.72         29.79        42.58 o                         
 -14   6   4         71.92         49.85        23.50 o                         
 -13   6   4        116.52        136.63        19.02 o                         
 -12   6   4        225.07        214.03        17.15 o                         
 -11   6   4          0.81          3.53        14.75 o                         
 -10   6   4       1174.60       1135.57        22.87 o                         
  -9   6   4        904.08        815.61        18.48 o                         
  -8   6   4        469.45        428.38        13.49 o                         
  -7   6   4       1179.01       1113.36        18.36 o                         
  -6   6   4        905.90        973.05        17.01 o                         
  -5   6   4       1468.80       1378.54        22.23 o                         
  -4   6   4         32.28         12.00         6.99 o                         
  -3   6   4       3769.29       3796.24        22.68 o                         
  -2   6   4       5968.17       5863.31        29.85 o                         
  -1   6   4          5.39         12.22         6.74 o                         
   0   6   4       3546.37       3692.77        22.38 o                         
   1   6   4       1214.21       1190.47        15.03 o                         
   2   6   4        511.22        519.74        14.05 o                         
   3   6   4       1194.00       1246.65        16.63 o                         
   4   6   4        897.12        849.34        16.20 o                         
   5   6   4       1586.10       1637.46        21.05 o                         
   6   6   4          5.53         10.27        13.72 o                         
   7   6   4        387.17        394.97        22.14 o                         
   8   6   4         44.56         28.88        19.03 o                         
   9   6   4          9.80          0.00        20.07 o                         
  10   6   4         64.92         86.40        21.20 o                         
  11   6   4          5.97         22.46        25.73 o                         
  12   6   4        128.55        142.90        27.78 o                         
 -13   7   4         37.63          9.81        20.88 o                         
 -12   7   4        343.78        313.90        17.23 o                         
 -11   7   4        545.34        514.49        17.17 o                         
 -10   7   4       1379.52       1268.45        26.71 o                         
  -9   7   4       1533.30       1520.94        29.43 o                         
  -8   7   4       2798.55       2587.72        25.90 o                         
  -7   7   4        362.30        373.46        14.89 o                         
  -6   7   4        577.15        596.44        14.65 o                         
  -5   7   4       3267.96       3214.58        24.48 o                         
  -4   7   4        121.69        113.05         9.07 o                         
  -3   7   4       8926.40       8845.77        44.95 o                         
  -2   7   4        323.27        337.34         8.86 o                         
  -1   7   4       8447.28       8455.25        43.51 o                         
   0   7   4         11.89          0.00         7.66 o                         
   1   7   4       3879.10       3822.03        27.14 o                         
   2   7   4         49.40         26.15         9.99 o                         
   3   7   4       1072.95        970.30        18.31 o                         
   4   7   4        922.80        947.86        17.37 o                         
   5   7   4        178.27        165.20        11.39 o                         
   6   7   4       1471.63       1635.16        25.49 o                         
   7   7   4        258.61        318.33        20.77 o                         
   8   7   4        558.29        564.28        21.01 o                         
   9   7   4         59.64         95.08        21.85 o                         
  10   7   4        225.12        222.34        23.91 o                         
  11   7   4         21.98        123.54        25.74 o                         
  12   7   4          2.20         17.20        29.31 o                         
 -13   8   4         25.73          0.00        22.25 o                         
 -12   8   4         43.15         40.76        21.62 o                         
 -11   8   4         19.12         11.14        18.29 o                         
 -10   8   4         16.18          0.00        16.51 o                         
  -9   8   4        992.75       1059.71        26.75 o                         
  -8   8   4        285.02        274.35        16.28 o                         
  -7   8   4       1837.27       1974.12        31.14 o                         
  -6   8   4       2680.83       2671.68        28.45 o                         
  -5   8   4        592.56        628.03        19.08 o                         
  -4   8   4         17.52          4.97         9.56 o                         
  -3   8   4        973.21        944.28        16.13 o                         
  -2   8   4       1564.34       1564.70        16.87 o                         
  -1   8   4       3609.62       3597.76        26.18 o                         
   0   8   4       1569.24       1593.72        16.97 o                         
   1   8   4       7138.80       7124.02        40.40 o                         
   2   8   4         88.86        113.60        11.58 o                         
   3   8   4       1527.56       1508.46        23.32 o                         
   4   8   4        102.24        139.87        13.38 o                         
   5   8   4         74.08         78.52        12.34 o                         
   6   8   4       1238.46       1244.22        21.63 o                         
   7   8   4        237.47        286.69        19.01 o                         
   8   8   4       1122.18       1052.97        31.94 o                         
   9   8   4         24.73         27.80        21.15 o                         
  10   8   4        224.90        201.50        33.13 o                         
  11   8   4          0.19         29.68        31.93 o                         
 -12   9   4        676.88        624.86        24.79 o                         
 -11   9   4         36.42         26.85        18.82 o                         
 -10   9   4         50.97         31.39        17.24 o                         
  -9   9   4         21.90         14.04        14.83 o                         
  -8   9   4        320.10        375.27        18.21 o                         
  -7   9   4       3206.97       3207.65        35.53 o                         
  -6   9   4         60.43         29.99        11.72 o                         
  -5   9   4       3730.87       3805.33        28.77 o                         
  -4   9   4        853.96        801.94        19.14 o                         
  -3   9   4        528.42        540.89        13.41 o                         
  -2   9   4          7.68          0.00         8.93 o                         
  -1   9   4          7.71          6.16         9.46 o                         
   0   9   4       3508.46       3578.49        25.99 o                         
   1   9   4       1552.31       1502.50        19.24 o                         
   2   9   4       2025.64       2090.78        22.34 o                         
   3   9   4       1154.10       1199.14        21.96 o                         
   4   9   4        723.26        703.89        19.00 o                         
   5   9   4        299.85        273.22        15.41 o                         
   6   9   4         79.01         52.16        13.20 o                         
   7   9   4        145.97        130.11        17.96 o                         
   8   9   4        326.88        402.91        22.83 o                         
   9   9   4         54.29         43.85        20.56 o                         
  10   9   4        229.52        262.86        23.28 o                         
  11   9   4          3.34         18.59        25.94 o                         
 -12  10   4         48.49         80.19        22.10 o                         
 -11  10   4        111.51        123.61        20.08 o                         
 -10  10   4         47.11         66.28        17.75 o                         
  -9  10   4          6.60          0.00        17.30 o                         
  -8  10   4        411.14        482.17        18.10 o                         
  -7  10   4         52.55         36.01        14.03 o                         
  -6  10   4       1066.98       1111.74        23.69 o                         
  -5  10   4        180.71        119.38        13.69 o                         
  -4  10   4       1171.69       1213.01        20.92 o                         
  -3  10   4         38.81         18.34        10.81 o                         
  -2  10   4        737.66        726.89        15.62 o                         
  -1  10   4        135.36        136.54        11.31 o                         
   0  10   4        359.50        321.15        14.35 o                         
   1  10   4       1433.93       1574.53        21.86 o                         
   2  10   4        601.69        654.67        16.13 o                         
   3  10   4        306.25        331.80        15.54 o                         
   4  10   4        192.50        243.44        16.14 o                         
   5  10   4         99.18         59.05        15.02 o                         
   6  10   4          0.70          0.00        14.86 o                         
   7  10   4         91.15         46.95        20.61 o                         
   8  10   4         11.89         19.80        18.84 o                         
   9  10   4        285.81        332.96        22.47 o                         
  10  10   4         26.83         73.98        26.18 o                         
 -11  11   4        296.43        311.86        20.89 o                         
 -10  11   4        148.50        125.81        21.27 o                         
  -9  11   4        141.11        200.77        19.42 o                         
  -8  11   4         51.32          9.39        15.64 o                         
  -7  11   4        108.19        112.97        15.53 o                         
  -6  11   4        886.85        888.99        22.49 o                         
  -5  11   4        389.69        434.93        16.22 o                         
  -4  11   4       2712.55       2829.19        30.58 o                         
  -3  11   4         17.45         12.36        13.09 o                         
  -2  11   4       1154.81       1263.85        21.79 o                         
  -1  11   4        111.37         89.62        12.13 o                         
   0  11   4         14.94         27.15        13.69 o                         
   1  11   4        946.75        909.97        22.05 o                         
   2  11   4         78.87        103.37        13.53 o                         
   3  11   4       1245.89       1190.16        24.90 o                         
   4  11   4        335.40        300.48        18.75 o                         
   5  11   4        593.60        587.71        18.24 o                         
   6  11   4         60.77         57.05        15.95 o                         
   7  11   4        133.74        108.99        23.34 o                         
   8  11   4         36.24         51.43        23.85 o                         
   9  11   4        143.92        153.90        26.39 o                         
 -10  12   4        365.85        348.78        23.86 o                         
  -9  12   4        539.20        523.58        21.53 o                         
  -8  12   4         73.12        103.78        18.53 o                         
  -7  12   4        788.88        803.22        24.76 o                         
  -6  12   4        138.80        107.43        15.90 o                         
  -5  12   4         72.91         54.13        14.19 o                         
  -4  12   4        118.26        120.52        14.51 o                         
  -3  12   4        609.27        687.52        17.05 o                         
  -2  12   4       2011.66       2046.67        25.92 o                         
  -1  12   4         53.39         30.51        12.54 o                         
   0  12   4        881.47        955.56        27.62 o                         
   1  12   4        688.09        696.23        18.78 o                         
   2  12   4          5.37          0.00        14.70 o                         
   3  12   4          0.10          0.00        12.20 o                         
   4  12   4         17.15         18.08        16.72 o                         
   5  12   4        651.89        589.86        19.07 o                         
   6  12   4        277.94        300.50        17.68 o                         
   7  12   4         54.90         33.52        20.84 o                         
   8  12   4        129.98        161.27        24.89 o                         
   9  12   4          4.17         59.64        26.76 o                         
  -9  13   4          1.31         17.97        22.87 o                         
  -8  13   4         83.00         73.44        19.17 o                         
  -7  13   4         69.57         38.82        17.58 o                         
  -6  13   4        149.08        124.65        16.66 o                         
  -5  13   4        432.45        366.97        18.33 o                         
  -4  13   4        532.83        512.73        17.37 o                         
  -3  13   4        248.35        248.84        14.84 o                         
  -2  13   4        363.44        410.74        17.53 o                         
  -1  13   4         22.73         36.88        12.80 o                         
   0  13   4          9.23         18.99        15.46 o                         
   1  13   4        281.08        286.85        17.39 o                         
   2  13   4          1.94         13.47        15.50 o                         
   3  13   4        609.45        646.99        17.53 o                         
   4  13   4         31.03         34.36        17.22 o                         
   5  13   4        163.43        175.51        18.04 o                         
   6  13   4          1.55         22.86        19.47 o                         
   7  13   4         23.88         18.99        21.23 o                         
  -7  14   4        628.62        616.76        22.91 o                         
  -6  14   4          2.45         19.84        19.63 o                         
  -5  14   4         36.87         38.41        17.87 o                         
  -4  14   4        242.87        212.99        16.04 o                         
  -3  14   4         93.10         96.85        16.78 o                         
  -2  14   4       1550.89       1434.63        42.10 o                         
  -1  14   4         56.79         24.74        15.33 o                         
   0  14   4        839.00        826.40        31.29 o                         
   1  14   4         62.64         36.90        18.00 o                         
   2  14   4         21.27         23.67        18.50 o                         
   3  14   4         68.22         65.23        15.78 o                         
   4  14   4         70.64         94.68        18.52 o                         
   5  14   4        287.22        245.16        20.89 o                         
   6  14   4        195.71        183.28        21.91 o                         
  -5  15   4        228.43        284.62        28.48 o                         
  -4  15   4       1125.05       1103.00        31.94 o                         
  -3  15   4         14.94         26.21        18.07 o                         
  -2  15   4        712.56        765.26        21.99 o                         
  -1  15   4        135.19         94.47        19.98 o                         
   0  15   4          5.30          0.00        18.62 o                         
   1  15   4         98.01         68.17        19.19 o                         
   2  15   4         11.78          4.73        20.08 o                         
   3  15   4        689.01        679.05        22.47 o                         
   4  15   4        273.68        256.55        22.25 o                         
  -2  16   4        646.94        597.93        25.53 o                         
  -1  16   4          0.25         32.20        25.04 o                         
   0  16   4        439.71        410.96        26.54 o                         
   1  16   4         36.43         14.19        19.86 o                         
 -14   1   5        128.67         84.54        23.36 o                         
 -13   1   5        216.36        207.79        18.13 o                         
 -12   1   5        904.86       1005.11        32.72 o                         
 -11   1   5       2054.70       2027.40        31.65 o                         
 -10   1   5         31.83         50.53        14.66 o                         
  -9   1   5       1174.78       1137.02        20.81 o                         
  -8   1   5         46.82         44.21        10.71 o                         
  -7   1   5        718.14        713.26        14.63 o                         
  -6   1   5       3150.85       3127.45        19.29 o                         
  -5   1   5        562.82        641.61        12.50 o                         
  -4   1   5      12771.01      12528.26        51.86 o                         
  -3   1   5       2206.68       2206.73        15.21 o                         
  -2   1   5       4497.69       4536.65        23.20 o                         
  -1   1   5        391.71        353.32         7.07 o                         
   0   1   5       1110.47       1177.46        10.55 o                         
   1   1   5       2590.90       2633.72        16.79 o                         
   2   1   5        563.30        630.22        11.96 o                         
   3   1   5       1969.35       1820.52        16.52 o                         
   4   1   5       2068.72       2139.36        20.36 o                         
   5   1   5        470.63        398.92        13.86 o                         
   6   1   5        149.27        110.97        15.01 o                         
   7   1   5          1.45          0.00        16.02 o                         
   8   1   5         55.50         15.26        17.67 o                         
   9   1   5        136.46        151.54        20.33 o                         
  10   1   5         10.78          0.00        20.37 o                         
  11   1   5        182.94        145.70        34.74 o                         
  12   1   5          0.41          0.00        37.34 o                         
 -14   2   5         95.01         89.58        29.06 o                         
 -13   2   5         14.36          4.36        18.98 o                         
 -12   2   5          7.73          7.90        17.69 o                         
 -11   2   5         13.29          0.00        14.62 o                         
 -10   2   5        502.47        501.81        20.52 o                         
  -9   2   5       2046.26       2032.41        23.13 o                         
  -8   2   5        127.84        143.41        10.58 o                         
  -7   2   5        388.15        426.54        10.65 o                         
  -6   2   5       1573.09       1591.80        14.28 o                         
  -5   2   5          2.47          3.41         6.26 o                         
  -4   2   5          2.20          0.00         7.23 o                         
  -3   2   5        527.53        535.46        13.21 o                         
  -2   2   5       1328.66       1252.90        12.75 o                         
  -1   2   5       1771.65       1804.54        14.22 o                         
   0   2   5       1193.32       1173.94        12.18 o                         
   1   2   5       2876.67       2928.13        18.66 o                         
   2   2   5        645.19        700.14        12.73 o                         
   3   2   5          4.62          0.00         9.47 o                         
   4   2   5        142.83        129.24         9.70 o                         
   5   2   5        127.67         99.59        12.86 o                         
   6   2   5          6.39          0.00        14.75 o                         
   7   2   5         70.89         90.10        20.31 o                         
   8   2   5        405.83        321.32        23.62 o                         
   9   2   5         67.97         33.15        24.31 o                         
  10   2   5          0.16          4.62        25.73 o                         
  11   2   5          8.19         11.06        32.62 o                         
  12   2   5          3.06         22.99        30.14 o                         
 -14   3   5          4.56          9.21        24.28 o                         
 -13   3   5        450.46        422.49        24.52 o                         
 -12   3   5          1.28          0.00        14.66 o                         
 -11   3   5        383.45        364.52        16.11 o                         
 -10   3   5        647.25        704.58        22.61 o                         
  -9   3   5        430.51        405.92        13.73 o                         
  -8   3   5        492.48        563.13        13.29 o                         
  -7   3   5       2029.94       1943.26        18.07 o                         
  -6   3   5       2915.61       2953.87        19.56 o                         
  -5   3   5        647.39        639.66        11.62 o                         
  -4   3   5       4273.39       4224.28        25.50 o                         
  -3   3   5          0.71          0.00         6.89 o                         
  -2   3   5       5100.95       4905.97        24.46 o                         
  -1   3   5        125.80         94.80         7.61 o                         
   0   3   5       3063.41       2942.09        19.13 o                         
   1   3   5       1335.01       1280.05        13.25 o                         
   2   3   5       3071.05       3027.24        20.26 o                         
   3   3   5       1947.00       1998.83        19.00 o                         
   4   3   5        730.01        796.97        17.45 o                         
   5   3   5       1198.74       1127.04        20.82 o                         
   6   3   5       1478.61       1587.67        27.60 o                         
   7   3   5       1361.63       1319.32        32.00 o                         
   8   3   5          5.09         16.31        16.88 o                         
   9   3   5        821.35        755.28        41.93 o                         
  10   3   5         52.29          6.26        24.40 o                         
  11   3   5        141.41        164.19        33.99 o                         
  12   3   5          2.63          6.06        27.10 o                         
 -14   4   5        243.80        286.10        34.43 o                         
 -13   4   5        106.14        104.63        27.77 o                         
 -12   4   5         11.55          0.00        18.04 o                         
 -11   4   5          6.63          1.20        16.39 o                         
 -10   4   5         26.60          0.00        14.15 o                         
  -9   4   5       1634.22       1718.55        24.98 o                         
  -8   4   5        618.11        571.18        14.20 o                         
  -7   4   5       1752.98       1865.70        17.98 o                         
  -6   4   5       3689.51       3597.44        24.42 o                         
  -5   4   5          8.48          7.87         8.10 o                         
  -4   4   5        200.38        212.94         9.32 o                         
  -3   4   5        369.51        389.42        10.03 o                         
  -2   4   5       2562.64       2466.97        17.25 o                         
  -1   4   5       6456.46       6477.17        35.46 o                         
   0   4   5        647.39        598.14        13.76 o                         
   1   4   5       6497.34       6543.78        35.18 o                         
   2   4   5          3.45          9.50         8.04 o                         
   3   4   5        659.67        626.49        12.20 o                         
   4   4   5        175.55        191.36        11.30 o                         
   5   4   5         13.72          8.44        11.30 o                         
   6   4   5       1731.70       1864.09        30.08 o                         
   7   4   5          7.88         24.41        16.18 o                         
   8   4   5       1207.29       1071.64        34.07 o                         
   9   4   5        163.84        163.16        23.14 o                         
  10   4   5        234.59        203.87        25.75 o                         
  11   4   5         25.38         32.05        27.09 o                         
  12   4   5         56.02         70.27        29.15 o                         
 -13   5   5          0.81          0.00        20.37 o                         
 -12   5   5        274.47        244.74        18.60 o                         
 -11   5   5        326.10        318.01        16.23 o                         
 -10   5   5         93.24         88.15        13.81 o                         
  -9   5   5          2.67          0.00        11.61 o                         
  -8   5   5        686.65        693.04        21.13 o                         
  -7   5   5        677.87        693.94        15.12 o                         
  -6   5   5         19.23          0.00         8.39 o                         
  -5   5   5        319.36        334.02         9.86 o                         
  -4   5   5       1949.79       1934.34        19.55 o                         
  -3   5   5        388.79        422.24        13.45 o                         
  -2   5   5         21.28         21.33         8.12 o                         
  -1   5   5        704.01        741.80        13.19 o                         
   0   5   5       1567.96       1630.37        18.46 o                         
   1   5   5         22.12         31.73         8.73 o                         
   2   5   5       1075.86       1064.76        15.91 o                         
   3   5   5        509.38        564.79        12.97 o                         
   4   5   5        545.21        630.25        14.64 o                         
   5   5   5        213.70        258.24        13.14 o                         
   6   5   5        232.16        207.95        15.17 o                         
   7   5   5        128.36        157.78        18.13 o                         
   8   5   5          1.43          0.00        18.06 o                         
   9   5   5          7.93          0.00        21.66 o                         
  10   5   5         49.32         61.23        19.63 o                         
  11   5   5          3.03          0.00        31.19 o                         
  12   5   5         22.20         70.91        41.34 o                         
 -13   6   5        112.63        117.20        20.97 o                         
 -12   6   5        422.61        441.10        18.28 o                         
 -11   6   5        449.72        468.17        16.55 o                         
 -10   6   5        510.72        610.53        19.99 o                         
  -9   6   5       1423.69       1439.91        22.56 o                         
  -8   6   5        371.01        376.98        14.22 o                         
  -7   6   5       3053.30       3074.50        38.03 o                         
  -6   6   5        272.67        250.41        10.21 o                         
  -5   6   5       4882.88       4976.32        31.81 o                         
  -4   6   5         44.08         20.58         8.30 o                         
  -3   6   5       6653.23       6780.86        34.93 o                         
  -2   6   5        149.03        190.35         8.34 o                         
  -1   6   5       4361.33       4435.97        26.14 o                         
   0   6   5       1446.15       1456.72        14.93 o                         
   1   6   5       1334.38       1467.00        18.44 o                         
   2   6   5       2346.92       2199.00        21.86 o                         
   3   6   5       2077.19       2113.83        20.95 o                         
   4   6   5       1709.91       1605.80        21.65 o                         
   5   6   5        832.89        786.42        18.67 o                         
   6   6   5        512.13        545.78        16.54 o                         
   7   6   5         44.49         44.14        17.75 o                         
   8   6   5        364.09        434.38        20.41 o                         
   9   6   5         11.07         14.67        20.99 o                         
  10   6   5        231.92        231.00        25.09 o                         
  11   6   5         18.68         38.49        26.82 o                         
 -13   7   5          0.69          0.00        21.47 o                         
 -12   7   5        253.92        273.36        18.44 o                         
 -11   7   5        255.76        307.72        17.56 o                         
 -10   7   5        164.49        153.21        15.93 o                         
  -9   7   5         10.34         40.44        12.03 o                         
  -8   7   5        549.41        517.30        16.35 o                         
  -7   7   5        766.19        751.27        23.81 o                         
  -6   7   5         43.50         31.74        10.81 o                         
  -5   7   5       1340.37       1325.97        22.41 o                         
  -4   7   5       1943.78       2044.83        18.55 o                         
  -3   7   5         57.82         66.91         9.15 o                         
  -2   7   5         75.66         73.00         8.91 o                         
  -1   7   5        127.95        144.37         9.43 o                         
   0   7   5        933.16        884.93        15.73 o                         
   1   7   5        248.95        279.57        12.06 o                         
   2   7   5       1442.72       1379.55        20.35 o                         
   3   7   5        898.37        852.42        18.28 o                         
   4   7   5         54.93         60.83        11.87 o                         
   5   7   5          0.67          0.00        12.37 o                         
   6   7   5          6.06          0.47        15.46 o                         
   7   7   5          2.74          0.00        16.71 o                         
   8   7   5         84.61        125.43        19.92 o                         
   9   7   5          0.40         24.96        20.86 o                         
  10   7   5        131.52        150.38        23.73 o                         
  11   7   5          1.36         44.50        33.62 o                         
 -12   8   5         40.43         26.79        21.64 o                         
 -11   8   5          4.89          0.00        17.72 o                         
 -10   8   5        140.05        142.08        16.79 o                         
  -9   8   5        465.05        410.48        18.40 o                         
  -8   8   5        269.34        225.25        15.96 o                         
  -7   8   5        379.22        332.21        15.10 o                         
  -6   8   5       1516.82       1401.09        30.19 o                         
  -5   8   5        545.53        582.38        15.85 o                         
  -4   8   5        188.40        186.36        11.23 o                         
  -3   8   5         20.37         31.78         9.53 o                         
  -2   8   5        481.03        501.80        14.16 o                         
  -1   8   5        913.55        901.18        16.39 o                         
   0   8   5         14.26         13.69        10.13 o                         
   1   8   5        708.08        735.81        15.35 o                         
   2   8   5        438.70        479.99        15.18 o                         
   3   8   5         29.11         19.28        12.58 o                         
   4   8   5        121.23        120.51        13.21 o                         
   5   8   5         12.01          0.00        12.97 o                         
   6   8   5         20.88          1.87        15.81 o                         
   7   8   5          8.16          0.00        17.50 o                         
   8   8   5         12.61         14.77        16.30 o                         
   9   8   5         84.62         72.62        21.77 o                         
  10   8   5          2.52         12.35        22.29 o                         
 -11   9   5          1.79         34.55        25.68 o                         
 -10   9   5        218.33        253.23        21.25 o                         
  -9   9   5          1.44          0.00        16.77 o                         
  -8   9   5        793.23        864.05        22.98 o                         
  -7   9   5          0.05          0.00        13.49 o                         
  -6   9   5        379.23        463.04        16.06 o                         
  -5   9   5          0.81          0.00        12.00 o                         
  -4   9   5        240.76        289.20        12.53 o                         
  -3   9   5         29.58         14.96         9.70 o                         
  -2   9   5        766.90        795.91        16.09 o                         
  -1   9   5        295.19        275.31        11.79 o                         
   0   9   5        532.96        521.60        16.29 o                         
   1   9   5        114.58        120.40        10.55 o                         
   2   9   5         78.11         87.38        12.68 o                         
   3   9   5        273.44        337.49        19.11 o                         
   4   9   5         88.19        110.19        14.27 o                         
   5   9   5        116.42        142.34        15.48 o                         
   6   9   5         21.37         55.99        13.90 o                         
   7   9   5         31.68          0.00        18.48 o                         
   8   9   5         32.84         35.63        21.24 o                         
   9   9   5          2.47         11.61        21.40 o                         
  10   9   5          0.92         69.05        25.98 o                         
 -11  10   5        102.68        111.96        22.13 o                         
 -10  10   5       1494.70       1449.16        41.25 o                         
  -9  10   5         59.45         74.32        18.27 o                         
  -8  10   5         56.92         43.28        15.98 o                         
  -7  10   5        256.07        220.02        15.20 o                         
  -6  10   5         22.03         41.53        14.92 o                         
  -5  10   5       3300.25       3181.54        30.73 o                         
  -4  10   5        332.25        243.61        12.97 o                         
  -3  10   5       3750.48       3770.93        32.19 o                         
  -2  10   5        918.72        865.92        17.18 o                         
  -1  10   5        634.81        663.26        16.44 o                         
   0  10   5         17.52          0.00        13.11 o                         
   1  10   5        246.75        262.37        14.44 o                         
   2  10   5       1596.90       1555.79        26.14 o                         
   3  10   5       1363.18       1419.31        25.92 o                         
   4  10   5        721.24        734.71        17.72 o                         
   5  10   5        807.27        791.48        19.23 o                         
   6  10   5        151.17        143.51        16.40 o                         
   7  10   5        112.26         82.46        21.85 o                         
   8  10   5        100.66        128.02        25.72 o                         
   9  10   5          1.01         43.82        23.20 o                         
 -10  11   5         27.99          0.00        20.75 o                         
  -9  11   5        102.16         90.73        18.53 o                         
  -8  11   5        116.81        104.42        17.00 o                         
  -7  11   5          6.84         12.33        16.02 o                         
  -6  11   5         14.93          0.00        14.18 o                         
  -5  11   5         79.93         89.59        14.05 o                         
  -4  11   5        876.94        811.68        19.13 o                         
  -3  11   5        680.93        639.66        16.58 o                         
  -2  11   5        227.48        259.22        11.47 o                         
  -1  11   5        421.70        478.28        14.83 o                         
   0  11   5          8.59          0.00        14.28 o                         
   1  11   5         16.08          5.17        12.84 o                         
   2  11   5          0.35          0.00        13.82 o                         
   3  11   5        466.13        519.17        17.24 o                         
   4  11   5        185.49        195.34        16.71 o                         
   5  11   5         51.12         51.49        15.69 o                         
   6  11   5        185.22        166.54        16.88 o                         
   7  11   5          0.25          9.54        21.35 o                         
   8  11   5          4.32         27.64        23.86 o                         
  -9  12   5         33.59         25.37        22.44 o                         
  -8  12   5         78.07         78.85        19.52 o                         
  -7  12   5         34.59         31.48        17.95 o                         
  -6  12   5        153.52        163.74        16.34 o                         
  -5  12   5          4.96          4.86        14.41 o                         
  -4  12   5          1.66         13.41        14.85 o                         
  -3  12   5         79.15         69.00        14.81 o                         
  -2  12   5         11.97         35.34        13.92 o                         
  -1  12   5        399.01        382.56        14.91 o                         
   0  12   5         35.83         51.60        15.76 o                         
   1  12   5         87.61         72.54        16.53 o                         
   2  12   5         18.39          9.30        15.64 o                         
   3  12   5        119.98         93.71        16.66 o                         
   4  12   5         52.63         75.13        16.32 o                         
   5  12   5         16.96         30.55        20.49 o                         
   6  12   5         56.09         62.56        19.02 o                         
   7  12   5          0.54         60.69        22.23 o                         
  -8  13   5       1123.67       1105.36        43.63 o                         
  -7  13   5        676.02        672.31        27.64 o                         
  -6  13   5        690.20        768.71        24.23 o                         
  -5  13   5        367.92        350.03        18.00 o                         
  -4  13   5        360.17        392.25        19.02 o                         
  -3  13   5        210.15        194.45        16.16 o                         
  -2  13   5       1002.13        961.36        30.02 o                         
  -1  13   5        912.43        948.74        32.38 o                         
   0  13   5       2368.16       2388.64        35.83 o                         
   1  13   5        176.88        187.50        18.51 o                         
   2  13   5        830.49        841.07        28.77 o                         
   3  13   5         26.32         27.19        17.13 o                         
   4  13   5         23.17         22.27        18.55 o                         
   5  13   5        416.04        424.21        21.29 o                         
   6  13   5         19.55         37.92        20.57 o                         
  -6  14   5         47.71         66.65        25.64 o                         
  -5  14   5        131.80        106.79        18.32 o                         
  -4  14   5         13.06          7.78        17.10 o                         
  -3  14   5        312.82        305.06        19.26 o                         
  -2  14   5        354.89        364.04        20.29 o                         
  -1  14   5          7.51          0.00        16.08 o                         
   0  14   5        150.08        162.81        18.60 o                         
   1  14   5         21.12         25.14        18.98 o                         
   2  14   5          0.82          0.00        20.06 o                         
   3  14   5         77.04         81.63        19.83 o                         
   4  14   5          6.36         20.42        19.30 o                         
  -3  15   5          4.79         16.72        19.33 o                         
  -2  15   5         46.74         43.18        25.41 o                         
  -1  15   5         26.18         19.76        21.67 o                         
   0  15   5         13.96         19.30        22.01 o                         
   1  15   5         93.86         70.77        20.34 o                         
 -13   0   6         12.24          8.59        24.26 o                         
 -12   0   6        958.64       1005.59        58.78 o                         
 -11   0   6        289.38        302.08        24.58 o                         
 -10   0   6       1990.36       2268.84        39.39 o                         
  -9   0   6       2037.48       2060.31        38.10 o                         
  -8   0   6        708.84        830.73        24.26 o                         
  -7   0   6        722.67        687.29        21.43 o                         
  -6   0   6        216.87        259.45        13.24 o                         
  -5   0   6       1338.82       1359.89        18.81 o                         
  -4   0   6       5200.98       5203.73        34.52 o                         
  -3   0   6       1459.18       1481.00        22.01 o                         
  -2   0   6       9453.42       9225.04        62.53 o                         
  -1   0   6        275.35        305.26        15.71 o                         
   0   0   6       5117.74       4939.10        40.53 o                         
   1   0   6        458.08        511.43        17.53 o                         
   2   0   6        107.92         93.63        13.00 o                         
   3   0   6       2520.64       2655.34        33.01 o                         
   4   0   6        386.43        491.18        22.20 o                         
   5   0   6       1862.33       1765.13        45.10 o                         
   6   0   6        526.56        616.26        25.53 o                         
   7   0   6        360.95        257.35        27.37 o                         
   8   0   6         78.53         73.89        23.63 o                         
   9   0   6        125.66         90.36        39.70 o                         
  10   0   6          8.01          0.00        40.20 o                         
  11   0   6         39.13          3.58        56.80 o                         
 -13   1   6         45.65         45.76        18.05 o                         
 -12   1   6         20.25          7.15        15.87 o                         
 -11   1   6         56.37         61.62        15.26 o                         
 -10   1   6        458.98        483.92        15.17 o                         
  -9   1   6        117.76        112.02        13.53 o                         
  -8   1   6       1798.05       1848.55        20.92 o                         
  -7   1   6        704.15        650.98        13.43 o                         
  -6   1   6        231.58        248.72         8.65 o                         
  -5   1   6         53.41         30.26         7.63 o                         
  -4   1   6        298.70        304.92         9.92 o                         
  -3   1   6        587.99        626.80        13.53 o                         
  -2   1   6       1321.69       1355.27        15.14 o                         
  -1   1   6        586.56        574.31        12.51 o                         
   0   1   6       1355.15       1343.67        15.24 o                         
   1   1   6        147.77        110.88         8.17 o                         
   2   1   6        626.63        601.32        12.29 o                         
   3   1   6        215.72        197.33        10.63 o                         
   4   1   6         14.48          2.65        11.07 o                         
   5   1   6        449.50        490.20        15.67 o                         
   6   1   6         39.24          0.00        16.31 o                         
   7   1   6        190.35        157.01        17.13 o                         
   8   1   6          3.71          0.00        20.32 o                         
   9   1   6         25.96         47.24        24.61 o                         
  10   1   6          1.43          0.00        24.10 o                         
  11   1   6         13.07         28.64        33.58 o                         
 -13   2   6        169.34        189.18        18.89 o                         
 -12   2   6         98.66         90.91        16.82 o                         
 -11   2   6        204.93        246.71        16.02 o                         
 -10   2   6        216.39        210.50        14.25 o                         
  -9   2   6         34.07         29.54        12.10 o                         
  -8   2   6         25.44         31.92        10.30 o                         
  -7   2   6        164.09        174.28         9.57 o                         
  -6   2   6        494.47        544.72        14.62 o                         
  -5   2   6       2395.83       2390.63        20.45 o                         
  -4   2   6         91.94        100.69         8.74 o                         
  -3   2   6        528.21        516.59        12.77 o                         
  -2   2   6          7.98          4.11         7.93 o                         
  -1   2   6        144.90        147.22         8.73 o                         
   0   2   6        603.34        698.92        12.53 o                         
   1   2   6          2.44         12.71         7.85 o                         
   2   2   6        951.90        947.17        16.01 o                         
   3   2   6         14.32         26.92        10.19 o                         
   4   2   6        296.51        280.69        12.51 o                         
   5   2   6          0.27          0.00        11.75 o                         
   6   2   6          8.50          0.00        14.62 o                         
   7   2   6        241.11        236.88        18.79 o                         
   8   2   6        102.16         69.81        20.57 o                         
   9   2   6        288.92        228.08        25.21 o                         
  10   2   6         16.58          0.00        29.71 o                         
  11   2   6         29.47          0.00        34.20 o                         
 -13   3   6          0.77         15.30        20.88 o                         
 -12   3   6        232.96        275.51        19.95 o                         
 -11   3   6          6.59          9.88        14.90 o                         
 -10   3   6        105.18         68.69        14.01 o                         
  -9   3   6        347.44        356.63        13.51 o                         
  -8   3   6        512.12        555.72        15.02 o                         
  -7   3   6       3885.43       3937.14        24.68 o                         
  -6   3   6        230.93        232.86         9.79 o                         
  -5   3   6       1361.39       1401.36        17.95 o                         
  -4   3   6       1059.88       1024.11        15.72 o                         
  -3   3   6        198.18        225.07         9.32 o                         
  -2   3   6        309.30        319.68         9.28 o                         
  -1   3   6          1.06          6.21         8.74 o                         
   0   3   6       3449.13       3385.62        23.79 o                         
   1   3   6       2156.67       2341.10        17.62 o                         
   2   3   6       1263.66       1121.50        16.57 o                         
   3   3   6        849.57        874.35        17.14 o                         
   4   3   6         72.71         31.27        11.90 o                         
   5   3   6         65.94         23.81        12.75 o                         
   6   3   6        121.46        128.58        14.89 o                         
   7   3   6         53.75         17.40        17.05 o                         
   8   3   6        368.14        411.66        22.28 o                         
   9   3   6          8.07          0.00        21.97 o                         
  10   3   6        228.37        151.03        29.56 o                         
  11   3   6          8.21          6.01        34.32 o                         
 -13   4   6          2.78         19.87        23.22 o                         
 -12   4   6        380.24        370.45        21.76 o                         
 -11   4   6         39.01          8.20        15.11 o                         
 -10   4   6        447.60        460.96        16.47 o                         
  -9   4   6         27.12          0.00        12.52 o                         
  -8   4   6        142.14        171.14        11.20 o                         
  -7   4   6         13.93         24.38        10.80 o                         
  -6   4   6         17.81          5.38        11.42 o                         
  -5   4   6        155.63        203.74        10.76 o                         
  -4   4   6        814.91        787.34        15.43 o                         
  -3   4   6        984.30       1054.47        15.44 o                         
  -2   4   6       1205.65       1153.41        15.45 o                         
  -1   4   6        513.81        516.59        11.13 o                         
   0   4   6        456.64        396.41        12.04 o                         
   1   4   6         91.34         80.93         8.80 o                         
   2   4   6         75.81        112.75         9.69 o                         
   3   4   6        230.10        257.39        12.20 o                         
   4   4   6        101.95         92.51        12.05 o                         
   5   4   6        441.02        458.33        15.56 o                         
   6   4   6          6.65          1.92        16.35 o                         
   7   4   6        146.44         94.94        18.20 o                         
   8   4   6         50.16          7.54        18.40 o                         
   9   4   6        180.40        151.33        24.26 o                         
  10   4   6         46.81         49.69        28.45 o                         
  11   4   6          1.94         22.07        41.68 o                         
 -13   5   6        205.07        171.69        23.74 o                         
 -12   5   6         21.18         44.54        19.10 o                         
 -11   5   6        584.11        583.54        22.97 o                         
 -10   5   6         56.44         68.02        13.71 o                         
  -9   5   6        429.27        416.51        13.56 o                         
  -8   5   6         11.29          0.00        12.13 o                         
  -7   5   6          1.58          0.00        12.08 o                         
  -6   5   6        444.45        399.85        14.27 o                         
  -5   5   6        390.08        387.24        12.94 o                         
  -4   5   6       2333.22       2165.28        25.02 o                         
  -3   5   6        406.62        421.86        11.39 o                         
  -2   5   6       1047.83       1000.32        15.46 o                         
  -1   5   6       1108.57       1092.32        16.35 o                         
   0   5   6         93.63         96.32        12.93 o                         
   1   5   6        244.52        214.97        10.18 o                         
   2   5   6        175.42        207.00        10.50 o                         
   3   5   6        273.04        219.19        12.17 o                         
   4   5   6        332.92        340.82        13.37 o                         
   5   5   6        239.63        195.16        14.07 o                         
   6   5   6        146.78        101.20        15.60 o                         
   7   5   6          1.91          0.00        18.01 o                         
   8   5   6          4.87          0.00        19.00 o                         
   9   5   6         52.40         91.01        20.71 o                         
  10   5   6          9.32         15.97        26.63 o                         
 -12   6   6        390.20        341.70        24.38 o                         
 -11   6   6         32.32         20.05        16.41 o                         
 -10   6   6        571.21        540.36        16.12 o                         
  -9   6   6        151.78        198.69        13.78 o                         
  -8   6   6         83.21         65.85        13.31 o                         
  -7   6   6        176.77        138.44        11.99 o                         
  -6   6   6        854.10        830.72        26.75 o                         
  -5   6   6       1803.78       1713.42        26.10 o                         
  -4   6   6          9.27          0.00        11.87 o                         
  -3   6   6       1323.38       1309.40        21.25 o                         
  -2   6   6        699.54        753.66        16.79 o                         
  -1   6   6         39.04         24.06         9.55 o                         
   0   6   6        535.95        524.84        13.72 o                         
   1   6   6          1.71          0.00         9.44 o                         
   2   6   6       1380.99       1439.08        20.56 o                         
   3   6   6         75.01        105.65        11.37 o                         
   4   6   6        976.90        892.62        19.30 o                         
   5   6   6        194.65        204.83        14.95 o                         
   6   6   6          5.32          0.00        14.91 o                         
   7   6   6         28.64         41.83        17.42 o                         
   8   6   6         25.80         39.53        19.52 o                         
   9   6   6         16.88          9.60        21.60 o                         
  10   6   6         46.49         56.65        24.21 o                         
 -12   7   6        230.89        193.15        18.88 o                         
 -11   7   6          8.99          0.00        16.64 o                         
 -10   7   6         28.07          7.14        14.38 o                         
  -9   7   6        246.03        219.65        14.18 o                         
  -8   7   6          2.92         22.44        13.46 o                         
  -7   7   6       1350.80       1362.66        28.85 o                         
  -6   7   6        117.05         79.17        11.90 o                         
  -5   7   6       1415.81       1380.09        24.44 o                         
  -4   7   6        261.14        246.95        15.00 o                         
  -3   7   6       1097.08       1033.38        22.09 o                         
  -2   7   6         18.76         11.64        12.22 o                         
  -1   7   6       1212.04       1166.01        23.43 o                         
   0   7   6       1453.74       1532.45        24.59 o                         
   1   7   6       1663.87       1699.83        27.81 o                         
   2   7   6        194.14        179.28        12.75 o                         
   3   7   6        496.93        558.99        15.70 o                         
   4   7   6        135.93         82.00        14.02 o                         
   5   7   6        173.55        132.63        14.85 o                         
   6   7   6        270.79        216.88        16.41 o                         
   7   7   6         21.53         10.91        16.30 o                         
   8   7   6        235.66        209.25        23.27 o                         
   9   7   6          5.21          0.00        25.07 o                         
  10   7   6         99.60        121.52        27.70 o                         
 -11   8   6        138.29         95.54        19.72 o                         
 -10   8   6         58.76         25.89        15.35 o                         
  -9   8   6        671.07        672.91        19.75 o                         
  -8   8   6        608.25        557.78        17.81 o                         
  -7   8   6        705.22        740.97        24.05 o                         
  -6   8   6        487.76        450.21        15.44 o                         
  -5   8   6        345.78        320.35        12.68 o                         
  -4   8   6          1.97          0.00        12.91 o                         
  -3   8   6        377.39        348.38        15.87 o                         
  -2   8   6        284.58        253.51        15.07 o                         
  -1   8   6       1559.33       1528.67        21.54 o                         
   0   8   6          2.08         12.54        10.82 o                         
   1   8   6        793.58        755.15        18.53 o                         
   2   8   6          0.38          0.00        13.78 o                         
   3   8   6          1.85         26.58        14.59 o                         
   4   8   6        114.00        143.90        15.29 o                         
   5   8   6          4.95          4.29        14.33 o                         
   6   8   6        340.16        349.63        17.92 o                         
   7   8   6         16.23         29.26        20.64 o                         
   8   8   6         60.90         79.84        22.25 o                         
   9   8   6          0.79         33.14        28.07 o                         
 -10   9   6        526.82        535.71        20.91 o                         
  -9   9   6        301.42        359.29        17.54 o                         
  -8   9   6       1275.14       1257.02        32.83 o                         
  -7   9   6        130.82        128.05        14.91 o                         
  -6   9   6          3.67          1.75        13.99 o                         
  -5   9   6        138.52         98.30        14.04 o                         
  -4   9   6        338.53        323.56        14.24 o                         
  -3   9   6       2147.25       2200.93        26.51 o                         
  -2   9   6          0.20          0.00        11.51 o                         
  -1   9   6       1741.85       1821.01        23.57 o                         
   0   9   6        302.81        341.07        15.90 o                         
   1   9   6         78.70        115.03        14.79 o                         
   2   9   6         64.66         83.92        16.73 o                         
   3   9   6         71.23         63.70        15.07 o                         
   4   9   6        682.42        756.16        28.75 o                         
   5   9   6         87.23        150.60        16.23 o                         
   6   9   6        389.09        344.36        18.70 o                         
   7   9   6        104.73        155.86        19.80 o                         
   8   9   6         46.93         74.21        23.35 o                         
 -10  10   6        160.86        127.13        19.41 o                         
  -9  10   6        173.03        160.60        20.87 o                         
  -8  10   6         42.70         46.08        16.56 o                         
  -7  10   6         35.21         36.04        15.22 o                         
  -6  10   6        191.52        194.62        16.23 o                         
  -5  10   6         14.48          7.03        14.78 o                         
  -4  10   6        243.91        289.32        15.08 o                         
  -3  10   6         64.05         83.62        12.14 o                         
  -2  10   6       1257.24       1343.00        21.92 o                         
  -1  10   6          1.61          1.35        13.40 o                         
   0  10   6        669.50        702.06        20.31 o                         
   1  10   6         44.31         24.32        16.82 o                         
   2  10   6        236.40        193.82        14.97 o                         
   3  10   6        128.02        156.34        15.25 o                         
   4  10   6         23.86         33.48        15.78 o                         
   5  10   6        195.81        246.34        17.37 o                         
   6  10   6         45.84         71.11        19.36 o                         
   7  10   6        123.67        169.07        28.17 o                         
   8  10   6         10.02         57.58        19.70 o                         
  -9  11   6         87.49         69.85        21.24 o                         
  -8  11   6         39.70         14.32        18.23 o                         
  -7  11   6         81.79         79.72        16.72 o                         
  -6  11   6        317.47        347.88        17.71 o                         
  -5  11   6          7.16          0.00        14.92 o                         
  -4  11   6        562.94        602.21        20.28 o                         
  -3  11   6        248.88        191.04        16.93 o                         
  -2  11   6         63.36         78.32        12.31 o                         
  -1  11   6         47.63         33.72        13.89 o                         
   0  11   6          3.21         22.78        14.17 o                         
   1  11   6        166.80        157.41        17.48 o                         
   2  11   6        102.70        112.32        15.56 o                         
   3  11   6         97.02         78.47        16.27 o                         
   4  11   6         99.38         68.54        16.61 o                         
   5  11   6         19.21          3.09        17.18 o                         
   6  11   6          3.81          0.00        17.33 o                         
   7  11   6          2.31         51.46        27.02 o                         
  -7  12   6         66.15         49.67        22.14 o                         
  -6  12   6       1222.40       1272.41        31.53 o                         
  -5  12   6         30.05         66.10        17.37 o                         
  -4  12   6        280.32        316.82        16.20 o                         
  -3  12   6         45.06         36.00        18.88 o                         
  -2  12   6          4.53          0.00        12.29 o                         
  -1  12   6       1110.32       1050.46        28.58 o                         
   0  12   6         35.24         68.25        15.64 o                         
   1  12   6       1149.80       1208.90        40.84 o                         
   2  12   6        197.73        223.71        20.32 o                         
   3  12   6        150.01        140.84        17.22 o                         
   4  12   6         15.42         47.33        17.22 o                         
   5  12   6         28.92         68.45        21.03 o                         
  -6  13   6         16.72         23.99        21.01 o                         
  -5  13   6          6.36         33.00        19.67 o                         
  -4  13   6          9.05          0.00        20.73 o                         
  -3  13   6         22.59         21.02        17.35 o                         
  -2  13   6         16.12          0.00        17.17 o                         
  -1  13   6         94.23         98.06        16.49 o                         
   0  13   6         58.78         97.00        16.90 o                         
   1  13   6         70.86         52.68        19.79 o                         
   2  13   6         99.36        102.85        21.21 o                         
   3  13   6         16.65          0.00        22.98 o                         
   4  13   6          2.48          2.79        17.66 o                         
  -3  14   6         63.18         53.38        26.33 o                         
  -2  14   6          3.70          0.00        18.18 o                         
  -1  14   6         22.97         14.29        18.96 o                         
   0  14   6         65.20         53.74        19.85 o                         
   1  14   6         44.55         40.21        20.87 o                         
 -12   1   7         26.07         34.95        16.27 o                         
 -11   1   7        271.32        277.30        17.53 o                         
 -10   1   7        682.07        742.23        22.50 o                         
  -9   1   7         32.93         57.32        12.01 o                         
  -8   1   7        414.76        434.53        13.31 o                         
  -7   1   7        165.08        175.72        12.20 o                         
  -6   1   7          4.25          6.36         9.79 o                         
  -5   1   7         89.71         98.68        11.05 o                         
  -4   1   7        245.17        233.00        10.63 o                         
  -3   1   7       2197.23       2220.21        23.99 o                         
  -2   1   7        354.31        406.89        12.56 o                         
  -1   1   7        454.02        397.47        12.62 o                         
   0   1   7        629.68        643.82        16.78 o                         
   1   1   7          9.97         13.98         9.47 o                         
   2   1   7         55.48         37.25        10.38 o                         
   3   1   7         54.03         61.03        11.12 o                         
   4   1   7        402.61        357.06        15.19 o                         
   5   1   7        141.77        149.27        16.22 o                         
   6   1   7          2.43          0.00        16.41 o                         
   7   1   7         76.51         55.08        17.47 o                         
   8   1   7          0.18          0.00        20.23 o                         
   9   1   7          1.36          0.00        21.90 o                         
  10   1   7          0.59          0.00        27.28 o                         
 -12   2   7         37.50         45.51        16.99 o                         
 -11   2   7        138.68        158.83        15.20 o                         
 -10   2   7         78.26         86.35        13.61 o                         
  -9   2   7          0.05         17.79        12.84 o                         
  -8   2   7       1893.96       1886.98        28.70 o                         
  -7   2   7        147.88        136.58        10.72 o                         
  -6   2   7       3131.54       3208.14        27.27 o                         
  -5   2   7        748.83        639.70        14.91 o                         
  -4   2   7        718.50        707.52        15.04 o                         
  -3   2   7        197.79        160.99        11.10 o                         
  -2   2   7        311.99        290.43        11.07 o                         
  -1   2   7        895.04        881.00        16.00 o                         
   0   2   7       1239.63       1285.74        19.65 o                         
   1   2   7        674.64        636.17        17.20 o                         
   2   2   7       1873.68       1855.61        23.54 o                         
   3   2   7        274.18        212.76        13.31 o                         
   4   2   7        318.37        262.90        15.56 o                         
   5   2   7        172.17        151.83        16.44 o                         
   6   2   7          2.00          0.00        15.36 o                         
   7   2   7        133.48        140.72        16.56 o                         
   8   2   7          6.94          0.00        17.16 o                         
   9   2   7        130.63         96.72        19.04 o                         
  10   2   7         28.03         30.28        25.47 o                         
 -12   3   7          4.62         24.61        15.80 o                         
 -11   3   7          0.20          6.40        14.43 o                         
 -10   3   7          5.36          0.00        13.08 o                         
  -9   3   7         57.18         49.11        12.31 o                         
  -8   3   7          0.84          5.21        12.18 o                         
  -7   3   7         10.64         12.82        12.94 o                         
  -6   3   7         26.36         30.53        12.90 o                         
  -5   3   7        154.65        143.30        12.00 o                         
  -4   3   7        239.73        253.90        11.60 o                         
  -3   3   7        203.88        172.37        10.66 o                         
  -2   3   7         58.35         56.53        10.77 o                         
  -1   3   7         34.56          6.70        10.20 o                         
   0   3   7         14.05         11.28        12.71 o                         
   1   3   7        125.48        108.55        12.86 o                         
   2   3   7         74.98         87.50        10.41 o                         
   3   3   7          0.63          9.17        12.67 o                         
   4   3   7        129.53        106.75        15.37 o                         
   5   3   7          9.55          0.00        14.64 o                         
   6   3   7         32.26          7.66        17.19 o                         
   7   3   7          0.62          0.00        18.15 o                         
   8   3   7         70.08         42.12        21.08 o                         
   9   3   7         83.18         51.89        22.90 o                         
  10   3   7          0.81          0.00        24.33 o                         
 -12   4   7        255.93        277.44        17.44 o                         
 -11   4   7        106.47         92.53        14.98 o                         
 -10   4   7        259.87        335.95        14.17 o                         
  -9   4   7        670.82        642.56        17.13 o                         
  -8   4   7         14.74         13.19        12.65 o                         
  -7   4   7          0.29          0.00        13.02 o                         
  -6   4   7         17.00         20.79        14.45 o                         
  -5   4   7        446.35        462.29        21.77 o                         
  -4   4   7       1162.62       1125.88        20.46 o                         
  -3   4   7         60.04         76.90        10.75 o                         
  -2   4   7       1156.56       1123.43        18.14 o                         
  -1   4   7        123.75        113.98        11.80 o                         
   0   4   7        218.46        172.35        13.67 o                         
   1   4   7          3.05          0.00        10.73 o                         
   2   4   7         15.89         10.37        11.22 o                         
   3   4   7        725.32        805.00        18.43 o                         
   4   4   7          5.06         30.84        13.99 o                         
   5   4   7        220.44        188.01        15.16 o                         
   6   4   7          0.23          0.00        15.90 o                         
   7   4   7        105.99         66.08        17.91 o                         
   8   4   7          4.96          0.00        20.62 o                         
   9   4   7          4.80          0.00        25.95 o                         
 -11   5   7        532.44        580.14        19.60 o                         
 -10   5   7        863.23        820.43        20.86 o                         
  -9   5   7        244.39        325.57        15.13 o                         
  -8   5   7        429.92        417.33        16.47 o                         
  -7   5   7        279.76        294.27        14.98 o                         
  -6   5   7         50.13         37.71        13.93 o                         
  -5   5   7        745.59        758.11        19.47 o                         
  -4   5   7        730.71        798.43        17.54 o                         
  -3   5   7       2102.78       2182.92        26.94 o                         
  -2   5   7         22.46         37.49        10.95 o                         
  -1   5   7       1926.63       1928.82        30.17 o                         
   0   5   7         84.82         74.09        15.02 o                         
   1   5   7        462.52        412.61        14.71 o                         
   2   5   7        851.67        905.93        17.79 o                         
   3   5   7         40.46         41.88        13.55 o                         
   4   5   7       1012.17       1073.41        22.61 o                         
   5   5   7         31.11         82.71        15.20 o                         
   6   5   7        408.59        391.01        20.12 o                         
   7   5   7          9.62         46.39        18.23 o                         
   8   5   7         50.39         22.60        19.87 o                         
   9   5   7          0.19          0.00        24.78 o                         
 -11   6   7        148.40        145.85        18.00 o                         
 -10   6   7          0.01         18.79        16.71 o                         
  -9   6   7        155.23        134.25        13.56 o                         
  -8   6   7          6.49          0.00        15.07 o                         
  -7   6   7        174.90        164.93        14.47 o                         
  -6   6   7         74.95         32.02        14.04 o                         
  -5   6   7        199.07        219.46        14.95 o                         
  -4   6   7         82.52         69.66        12.93 o                         
  -3   6   7        467.16        501.07        14.87 o                         
  -2   6   7        154.64        101.64        11.93 o                         
  -1   6   7        167.79        169.74        13.04 o                         
   0   6   7        261.08        244.98        19.58 o                         
   1   6   7         51.02         26.27        11.91 o                         
   2   6   7        567.40        602.68        15.91 o                         
   3   6   7          1.33         30.66        13.12 o                         
   4   6   7        139.88        164.59        14.51 o                         
   5   6   7         43.05         81.87        15.70 o                         
   6   6   7         61.35         49.62        17.46 o                         
   7   6   7          2.18         24.55        19.59 o                         
   8   6   7         25.32         20.83        20.22 o                         
   9   6   7          0.20         15.06        23.36 o                         
 -10   7   7        134.58         97.92        16.75 o                         
  -9   7   7        215.16        223.84        15.87 o                         
  -8   7   7         48.32         92.81        17.64 o                         
  -7   7   7       1224.33       1368.19        28.37 o                         
  -6   7   7        119.64        130.98        15.24 o                         
  -5   7   7        322.33        413.88        16.69 o                         
  -4   7   7        257.66        208.70        15.61 o                         
  -3   7   7          0.82          0.00        14.67 o                         
  -2   7   7        486.99        541.72        17.08 o                         
  -1   7   7          1.13          0.00        13.59 o                         
   0   7   7        591.75        579.84        21.96 o                         
   1   7   7        310.14        327.15        15.92 o                         
   2   7   7         88.47         81.05        11.95 o                         
   3   7   7        184.48        171.55        14.23 o                         
   4   7   7         44.68         34.85        14.71 o                         
   5   7   7          1.66          5.24        15.73 o                         
   6   7   7          7.91         18.28        15.89 o                         
   7   7   7         27.68         18.85        19.38 o                         
   8   7   7         32.30         70.11        24.10 o                         
 -10   8   7          0.04          0.00        16.84 o                         
  -9   8   7        166.88        136.04        16.16 o                         
  -8   8   7        289.70        361.72        25.28 o                         
  -7   8   7         60.37         74.24        18.20 o                         
  -6   8   7        546.41        623.24        18.10 o                         
  -5   8   7        198.25        182.99        17.15 o                         
  -4   8   7         13.03         16.26        15.54 o                         
  -3   8   7          7.05         10.73        14.68 o                         
  -2   8   7        136.11        121.83        14.99 o                         
  -1   8   7        156.60        237.19        15.88 o                         
   0   8   7         13.92         24.34        18.75 o                         
   1   8   7        272.92        296.55        17.18 o                         
   2   8   7        269.45        328.39        16.31 o                         
   3   8   7          0.89         13.59        14.00 o                         
   4   8   7         21.61          2.68        14.89 o                         
   5   8   7          0.34         13.88        16.77 o                         
   6   8   7         44.08         88.40        17.09 o                         
   7   8   7          3.18          0.00        19.44 o                         
  -9   9   7        149.64        133.17        24.53 o                         
  -8   9   7        191.97        140.32        20.53 o                         
  -7   9   7        307.01        290.74        20.12 o                         
  -6   9   7        285.40        277.51        20.35 o                         
  -5   9   7        415.19        372.95        17.45 o                         
  -4   9   7        105.35        106.40        16.41 o                         
  -3   9   7        309.73        291.72        17.10 o                         
  -2   9   7          0.19         13.50        15.36 o                         
  -1   9   7        493.66        520.28        17.91 o                         
   0   9   7          0.84         22.78        15.44 o                         
   1   9   7        553.26        509.16        24.55 o                         
   2   9   7         21.16         23.83        15.25 o                         
   3   9   7        351.48        288.32        17.46 o                         
   4   9   7          3.61         36.52        17.61 o                         
   5   9   7         74.44        116.08        18.78 o                         
   6   9   7         25.69         41.90        21.76 o                         
   7   9   7         26.69         85.87        22.60 o                         
  -8  10   7         43.75          5.07        20.26 o                         
  -7  10   7         31.38         52.57        21.03 o                         
  -6  10   7         67.35         37.75        20.33 o                         
  -5  10   7        287.68        250.07        20.15 o                         
  -4  10   7        106.14        106.93        20.06 o                         
  -3  10   7         38.04         37.46        16.80 o                         
  -2  10   7        335.23        363.51        18.41 o                         
  -1  10   7        211.48        211.40        19.37 o                         
   0  10   7          0.04         24.71        17.12 o                         
   1  10   7          8.00         15.16        15.50 o                         
   2  10   7         63.22         74.54        15.39 o                         
   3  10   7         73.15         95.25        17.20 o                         
   4  10   7         31.41         56.88        20.07 o                         
   5  10   7          1.49         23.35        28.54 o                         
   6  10   7         36.14         50.07        26.51 o                         
  -7  11   7        476.08        441.49        24.05 o                         
  -6  11   7        190.93        164.28        22.80 o                         
  -5  11   7        314.48        346.81        21.63 o                         
  -4  11   7        148.47        130.96        22.57 o                         
  -3  11   7         43.94         20.45        17.65 o                         
  -2  11   7          1.38         28.64        15.90 o                         
  -1  11   7        161.55        124.81        15.36 o                         
   0  11   7        234.47        247.37        19.39 o                         
   1  11   7        272.91        334.52        18.24 o                         
   2  11   7        237.83        203.97        19.18 o                         
   3  11   7        207.80        278.42        17.50 o                         
   4  11   7         15.26         15.48        21.69 o                         
  -5  12   7          5.59          5.38        23.11 o                         
  -4  12   7        345.04        402.70        27.54 o                         
  -3  12   7         20.77         24.22        19.39 o                         
  -2  12   7        318.56        285.55        22.34 o                         
  -1  12   7         18.08         23.17        16.65 o                         
   0  12   7        144.13        173.68        17.33 o                         
   1  12   7        119.58        164.09        19.19 o                         
   2  12   7         42.90         88.99        20.25 o                         
 -11   0   8        133.24        107.27        34.71 o                         
 -10   0   8         92.11        120.69        24.73 o                         
  -9   0   8        610.34        576.38        21.16 o                         
  -8   0   8        103.17         99.46        20.09 o                         
  -7   0   8         68.80         54.64        17.81 o                         
  -6   0   8          7.34          0.00        18.14 o                         
  -5   0   8        309.38        295.84        27.20 o                         
  -4   0   8        385.26        341.04        27.41 o                         
  -3   0   8          1.57          0.00        19.81 o                         
  -2   0   8        965.43        835.65        37.01 o                         
  -1   0   8        634.82        595.42        25.75 o                         
   0   0   8          5.32          0.00        13.32 o                         
   1   0   8          0.03          5.76        16.52 o                         
   2   0   8        143.39        126.77        18.08 o                         
   3   0   8         12.89         32.20        18.61 o                         
   4   0   8          0.11         18.31        20.58 o                         
   5   0   8         86.61         57.95        22.11 o                         
   6   0   8         93.23         74.84        24.99 o                         
   7   0   8          0.01          0.00        26.12 o                         
   8   0   8         17.81          0.00        28.74 o                         
 -11   1   8        191.33        247.57        19.87 o                         
 -10   1   8         22.68         56.13        15.44 o                         
  -9   1   8         44.37         52.63        14.85 o                         
  -8   1   8        200.78        248.46        12.92 o                         
  -7   1   8         24.30         30.60        14.72 o                         
  -6   1   8        999.05       1028.28        29.42 o                         
  -5   1   8          2.58          0.00        13.28 o                         
  -4   1   8        609.22        596.13        17.99 o                         
  -3   1   8          1.88          3.28        13.54 o                         
  -2   1   8        628.11        606.79        19.99 o                         
  -1   1   8         33.54         36.59        12.06 o                         
   0   1   8        136.88        136.25        12.71 o                         
   1   1   8        375.15        384.79        13.82 o                         
   2   1   8        309.23        374.06        13.46 o                         
   3   1   8        228.55        206.14        13.74 o                         
   4   1   8        107.59         91.73        14.36 o                         
   5   1   8        196.25        124.73        16.07 o                         
   6   1   8          2.72          0.00        16.79 o                         
   7   1   8         72.90         29.92        18.09 o                         
   8   1   8          0.23          0.00        21.07 o                         
 -11   2   8         39.65         68.79        23.33 o                         
 -10   2   8          2.31          0.00        15.90 o                         
  -9   2   8        169.26        201.26        14.01 o                         
  -8   2   8        195.06        192.30        15.77 o                         
  -7   2   8         60.90        106.12        14.21 o                         
  -6   2   8        126.76        131.97        14.70 o                         
  -5   2   8         13.20         20.17        12.46 o                         
  -4   2   8          3.71          4.37        11.76 o                         
  -3   2   8        183.62        227.09        14.07 o                         
  -2   2   8        273.19        243.51        12.76 o                         
  -1   2   8        635.73        634.90        18.67 o                         
   0   2   8          7.23          9.85        14.18 o                         
   1   2   8        226.11        210.58        14.46 o                         
   2   2   8          1.78         16.53        11.94 o                         
   3   2   8         20.78         10.80        13.22 o                         
   4   2   8         16.83         34.77        14.63 o                         
   5   2   8         16.44         21.50        16.78 o                         
   6   2   8        123.18         83.54        19.69 o                         
   7   2   8          6.78          0.00        22.03 o                         
   8   2   8          7.31          0.00        21.90 o                         
 -10   3   8         45.25         65.05        15.18 o                         
  -9   3   8         17.33          0.00        16.70 o                         
  -8   3   8          0.12         11.85        15.57 o                         
  -7   3   8        576.61        637.90        19.01 o                         
  -6   3   8        525.97        491.92        15.29 o                         
  -5   3   8          5.59         29.64        13.34 o                         
  -4   3   8        225.73        194.61        13.18 o                         
  -3   3   8         13.75          5.51        12.70 o                         
  -2   3   8        100.60        118.71        12.88 o                         
  -1   3   8          1.14         13.00        13.19 o                         
   0   3   8         30.83         22.09        14.56 o                         
   1   3   8        226.77        251.73        15.53 o                         
   2   3   8         12.09         22.56        14.07 o                         
   3   3   8         27.18         33.90        13.22 o                         
   4   3   8         23.93         11.36        14.75 o                         
   5   3   8          0.12          0.00        16.56 o                         
   6   3   8          3.12          0.00        19.39 o                         
   7   3   8          7.49          0.00        20.58 o                         
   8   3   8          3.32          0.00        23.45 o                         
 -10   4   8          4.91          0.00        18.62 o                         
  -9   4   8        550.92        552.44        21.97 o                         
  -8   4   8         57.93         83.01        16.28 o                         
  -7   4   8        196.62        197.44        15.45 o                         
  -6   4   8         20.76         22.95        14.37 o                         
  -5   4   8        112.19        126.28        13.83 o                         
  -4   4   8        545.16        551.71        15.70 o                         
  -3   4   8         41.11         47.90        12.78 o                         
  -2   4   8        246.43        269.32        13.52 o                         
  -1   4   8        337.41        417.00        14.76 o                         
   0   4   8         73.25         59.70        14.49 o                         
   1   4   8        103.13        132.89        16.78 o                         
   2   4   8        184.65        161.72        15.56 o                         
   3   4   8          0.81          7.82        13.57 o                         
   4   4   8        222.99        249.17        15.28 o                         
   5   4   8         65.11         89.33        17.10 o                         
   6   4   8         97.80        104.46        19.43 o                         
   7   4   8          5.58         15.91        23.77 o                         
 -10   5   8        172.64        181.48        20.35 o                         
  -9   5   8         87.26         76.77        17.71 o                         
  -8   5   8         90.37         98.17        16.80 o                         
  -7   5   8        271.93        222.24        15.69 o                         
  -6   5   8         21.95          0.00        14.69 o                         
  -5   5   8          5.30          0.00        13.95 o                         
  -4   5   8          8.34         14.98        14.51 o                         
  -3   5   8          7.66         14.10        12.37 o                         
  -2   5   8        857.86        843.95        20.69 o                         
  -1   5   8          0.94         12.12        14.06 o                         
   0   5   8        195.79        159.55        15.49 o                         
   1   5   8         15.09         20.12        16.07 o                         
   2   5   8         99.99         65.02        14.34 o                         
   3   5   8         40.13         62.00        12.90 o                         
   4   5   8          6.47         17.58        16.31 o                         
   5   5   8         94.74        114.16        17.29 o                         
   6   5   8         11.08         24.01        18.70 o                         
   7   5   8         54.72         60.38        23.96 o                         
  -9   6   8        278.93        295.69        18.54 o                         
  -8   6   8        515.34        460.59        18.00 o                         
  -7   6   8          0.55          3.18        16.26 o                         
  -6   6   8        176.76        161.33        15.92 o                         
  -5   6   8         12.72          7.32        15.44 o                         
  -4   6   8         64.19         73.91        14.84 o                         
  -3   6   8          6.50         16.10        14.46 o                         
  -2   6   8        110.25         95.08        13.59 o                         
  -1   6   8        433.67        418.53        16.45 o                         
   0   6   8         88.27        114.32        15.73 o                         
   1   6   8        412.77        344.08        19.00 o                         
   2   6   8         16.52         15.94        14.58 o                         
   3   6   8         14.03          0.00        13.81 o                         
   4   6   8         33.51         43.11        15.26 o                         
   5   6   8          3.42          0.00        16.92 o                         
   6   6   8        108.78         91.83        20.12 o                         
   7   6   8          3.94          0.00        22.59 o                         
  -9   7   8         13.78         16.76        17.83 o                         
  -8   7   8         12.66         22.84        18.25 o                         
  -7   7   8        202.25        219.02        18.57 o                         
  -6   7   8         85.50        112.63        16.14 o                         
  -5   7   8        243.87        250.18        17.38 o                         
  -4   7   8        121.49        116.55        16.34 o                         
  -3   7   8          4.29          0.00        15.62 o                         
  -2   7   8         18.78          7.19        16.76 o                         
  -1   7   8          7.24          0.00        17.88 o                         
   0   7   8         20.95         16.34        15.08 o                         
   1   7   8         36.89         93.27        20.53 o                         
   2   7   8          3.50          9.57        14.73 o                         
   3   7   8         82.69         98.25        14.27 o                         
   4   7   8          2.12          8.40        16.11 o                         
   5   7   8          1.56         31.45        17.47 o                         
   6   7   8         24.78         37.70        25.79 o                         
  -8   8   8          5.97         15.73        19.77 o                         
  -7   8   8        406.49        414.30        18.91 o                         
  -6   8   8          4.08         22.35        17.72 o                         
  -5   8   8       1071.36       1047.48        31.90 o                         
  -4   8   8         10.77         18.08        17.24 o                         
  -3   8   8        508.34        464.68        19.55 o                         
  -2   8   8          0.96          4.24        19.57 o                         
  -1   8   8        207.10        234.39        21.50 o                         
   0   8   8        256.38        247.21        20.63 o                         
   1   8   8        199.42        225.15        20.76 o                         
   2   8   8        124.09        124.53        16.85 o                         
   3   8   8         94.90        118.76        16.65 o                         
   4   8   8        159.97        162.21        17.86 o                         
   5   8   8         45.12         45.72        18.40 o                         
  -7   9   8         86.48         94.61        22.09 o                         
  -6   9   8        177.73        223.68        19.06 o                         
  -5   9   8          8.75          1.31        18.48 o                         
  -4   9   8        249.18        282.59        21.91 o                         
  -3   9   8        203.84        225.41        19.10 o                         
  -2   9   8          5.15          0.00        18.45 o                         
  -1   9   8         41.73         12.48        21.01 o                         
   0   9   8         38.28         49.24        21.49 o                         
   1   9   8        106.45         82.55        21.93 o                         
   2   9   8         81.92        128.12        17.85 o                         
   3   9   8         44.35         36.25        18.63 o                         
   4   9   8        125.31        135.22        18.63 o                         
  -5  10   8         60.01         91.67        22.06 o                         
  -4  10   8          7.51          0.00        19.52 o                         
  -3  10   8         22.93         17.72        19.07 o                         
  -2  10   8         10.23          9.05        19.37 o                         
  -1  10   8         12.68         42.62        22.69 o                         
   0  10   8         11.80          7.77        23.27 o                         
   1  10   8         11.86          0.00        24.45 o                         
   2  10   8         34.71         54.24        20.01 o                         
  -2  11   8        152.85        184.68        22.38 o                         
  -1  11   8        181.83        192.12        27.99 o                         
  -9   1   9         99.97         98.22        20.36 o                         
  -8   1   9         51.21         69.85        23.43 o                         
  -7   1   9        231.91        202.84        22.88 o                         
  -6   1   9         29.10         49.31        18.83 o                         
  -5   1   9         22.25          0.00        17.48 o                         
  -4   1   9          1.11          6.04        17.14 o                         
  -3   1   9         41.03         57.33        17.84 o                         
  -2   1   9        157.35        163.13        17.56 o                         
  -1   1   9          0.35          8.40        17.06 o                         
   0   1   9        292.97        240.23        14.81 o                         
   1   1   9         10.31          7.54        13.67 o                         
   2   1   9         45.57         11.37        14.20 o                         
   3   1   9          3.08          0.00        14.68 o                         
   4   1   9          2.36          0.00        16.71 o                         
   5   1   9          2.12          2.88        18.58 o                         
   6   1   9         21.85          0.00        19.59 o                         
  -9   2   9         42.31         37.68        19.54 o                         
  -8   2   9          0.08         10.49        16.51 o                         
  -7   2   9         50.86         44.76        17.82 o                         
  -6   2   9         20.12         30.77        16.68 o                         
  -5   2   9        440.79        465.67        16.77 o                         
  -4   2   9        431.61        425.69        17.11 o                         
  -3   2   9          0.46         24.75        15.59 o                         
  -2   2   9         46.57         11.00        13.89 o                         
  -1   2   9          1.39          0.00        14.76 o                         
   0   2   9          2.64          0.00        15.41 o                         
   1   2   9         20.06         37.31        16.34 o                         
   2   2   9         10.71         15.49        15.86 o                         
   3   2   9        176.18        167.71        14.63 o                         
   4   2   9         32.12         48.51        16.39 o                         
   5   2   9         46.89          7.31        19.27 o                         
   6   2   9          0.59          0.00        18.65 o                         
  -8   3   9         85.20        102.74        17.97 o                         
  -7   3   9          4.80          2.18        15.51 o                         
  -6   3   9        165.32        171.80        15.52 o                         
  -5   3   9          4.59         22.81        14.74 o                         
  -4   3   9        255.30        255.58        15.72 o                         
  -3   3   9        101.78        117.36        14.67 o                         
  -2   3   9        133.28        150.31        15.66 o                         
  -1   3   9         78.88         89.11        16.17 o                         
   0   3   9         56.42         61.62        15.95 o                         
   1   3   9        105.22         86.46        17.77 o                         
   2   3   9         14.72         36.00        16.54 o                         
   3   3   9         32.50          4.84        19.14 o                         
   4   3   9         54.22         57.44        16.31 o                         
   5   3   9         67.84         54.50        18.44 o                         
  -8   4   9         98.82        126.56        18.72 o                         
  -7   4   9        203.61        217.07        17.64 o                         
  -6   4   9         33.57         73.58        15.69 o                         
  -5   4   9        396.54        338.38        17.03 o                         
  -4   4   9         18.83         25.99        15.36 o                         
  -3   4   9         46.39         32.82        15.00 o                         
  -2   4   9         16.43         29.17        16.08 o                         
  -1   4   9          5.00         37.32        16.06 o                         
   0   4   9        336.10        357.90        18.41 o                         
   1   4   9          4.45         11.83        17.13 o                         
   2   4   9        141.22        129.93        20.41 o                         
   3   4   9         61.31         63.69        19.17 o                         
   4   4   9         60.33         45.95        16.38 o                         
   5   4   9         15.03         19.81        18.82 o                         
  -7   5   9        366.95        378.81        19.19 o                         
  -6   5   9         82.62         97.85        17.58 o                         
  -5   5   9         41.94         43.28        16.72 o                         
  -4   5   9          0.52          5.39        17.04 o                         
  -3   5   9          0.25         27.15        14.57 o                         
  -2   5   9        150.02        194.97        16.30 o                         
  -1   5   9          7.24          0.00        16.41 o                         
   0   5   9         15.11         35.69        21.90 o                         
   1   5   9        178.25        172.06        18.63 o                         
   2   5   9         46.44          5.17        19.48 o                         
   3   5   9         58.83         47.85        17.04 o                         
   4   5   9         86.20         91.48        15.38 o                         
  -7   6   9         64.12         79.50        18.17 o                         
  -6   6   9          2.76          4.98        17.63 o                         
  -5   6   9        102.10        142.79        17.84 o                         
  -4   6   9         11.46         22.05        18.11 o                         
  -3   6   9        234.14        229.39        19.39 o                         
  -2   6   9         21.97         33.29        15.93 o                         
  -1   6   9         29.16          8.87        16.67 o                         
   0   6   9          1.14         22.22        17.17 o                         
   1   6   9         46.44         13.31        18.51 o                         
   2   6   9         22.89         41.27        20.77 o                         
   3   6   9          8.98          8.42        20.88 o                         
   4   6   9          6.11         42.08        24.39 o                         
  -6   7   9        107.82        135.78        18.91 o                         
  -5   7   9        146.10        199.91        19.93 o                         
  -4   7   9        101.75         90.48        19.42 o                         
  -3   7   9        204.06        240.43        20.37 o                         
  -2   7   9         10.17         20.16        20.96 o                         
  -1   7   9         65.96         55.67        19.80 o                         
   0   7   9         46.94         39.27        17.63 o                         
   1   7   9         15.41         17.85        25.84 o                         
   2   7   9         90.17         88.84        22.93 o                         
  -4   8   9         65.83        108.41        21.65 o                         
  -3   8   9         64.63         64.52        21.03 o                         
  -2   8   9         66.55         62.61        23.56 o                         
  -1   8   9          0.02          0.00        20.91 o                         
   0   8   9          3.48         12.14        21.06 o                         
   1   8   9          0.46          0.00        18.07 o                         
  -5   0  10          3.32          0.00        30.86 o                         
  -4   0  10        170.22        130.04        38.20 o                         
  -3   0  10         40.74          8.75        30.60 o                         
  -2   0  10         23.51          5.82        35.21 o                         
  -1   0  10         63.33         76.59        35.33 o                         
   0   0  10        185.12        116.53        40.57 o                         
   1   0  10          7.56         33.95        23.62 o                         
   2   0  10         72.29         43.84        26.23 o                         
  -5   1  10          4.81          0.00        21.80 o                         
  -4   1  10         15.49         29.39        22.53 o                         
  -3   1  10         37.32          0.00        22.17 o                         
  -2   1  10          9.51          0.00        24.12 o                         
  -1   1  10          4.09          9.70        25.13 o                         
   0   1  10          6.57          0.00        20.57 o                         
   1   1  10          1.79         16.14        25.62 o                         
   2   1  10          0.03          0.00        17.41 o                         
  -5   2  10         13.56         21.66        22.71 o                         
  -4   2  10         18.48          2.90        21.57 o                         
  -3   2  10          1.13          1.15        17.25 o                         
  -2   2  10         38.57         36.88        23.29 o                         
  -1   2  10         11.21         17.53        20.25 o                         
   0   2  10          1.56          0.00        17.76 o                         
   1   2  10         33.52         31.23        18.19 o                         
  -4   3  10         51.14         88.27        18.16 o                         
  -3   3  10        220.43        162.71        21.35 o                         
  -2   3  10          0.01         46.19        18.44 o                         
  -1   3  10         31.42         30.24        17.97 o                         
   0   3  10         19.58         38.49        18.47 o                         
   1   3  10          4.92          0.00        21.13 o                         
  -3   4  10          4.65         37.07        23.36 o                         
  -2   4  10         41.51         73.83        20.44 o                         
  -1   4  10         82.57        100.53        22.52 o                         
   0   4  10         32.02         44.18        19.27 o                         
                                                                                
