# Supplementary material for: Crystal structures of 3-halo-2-organochalcogenylbenzo[b]chalcogenophenes
Source: Acta Crystallogr E Crystallogr Commun. 2022 Feb 3;78(Pt 3):275–81. doi: 10.1107/S2056989022000962 (PMC8900512; doi:10.1107/S2056989022000962)
Supplement: Supplementary file 8 [file e-78-00275-4sup5.hkl]

data_4                                                                          
_shelx_title ' shelxt_a.res in P2(1)/c'                                         
_shelx_refln_list_code          4                                               
_shelx_F_calc_maximum      287.00                                               
_exptl_crystal_F_000       856.00                                               
_reflns_d_resolution_high  0.7581                                               
                                                                                
loop_                                                                           
 _space_group_symop_operation_xyz                                               
 'x, y, z'                                                                      
 '-x, y+1/2, -z+1/2'                                                            
 '-x, -y, -z'                                                                   
 'x, -y-1/2, z-1/2'                                                             
                                                                                
_cell_length_a    12.9606                                                       
_cell_length_b    13.5999                                                       
_cell_length_c     8.0448                                                       
_cell_angle_alpha  90.000                                                       
_cell_angle_beta   95.585                                                       
_cell_angle_gamma  90.000                                                       
                                                                                
_shelx_F_squared_multiplier     1.000                                           
                                                                                
loop_                                                                           
 _refln_index_h                                                                 
 _refln_index_k                                                                 
 _refln_index_l                                                                 
 _refln_F_squared_calc                                                          
 _refln_F_squared_meas                                                          
 _refln_F_squared_sigma                                                         
 _refln_observed_status                                                         
   3   0   0        815.92        778.43        11.10 o                         
   4   0   0      26244.61      24717.80       263.27 o                         
   5   0   0      16744.71      17180.63       191.88 o                         
   6   0   0      12819.89      12257.08       132.86 o                         
   7   0   0      29418.27      29632.37       305.41 o                         
   8   0   0      28042.46      28229.00       315.43 o                         
   9   0   0       7024.41       7485.71        93.41 o                         
  10   0   0       6403.85       6303.88        86.17 o                         
  11   0   0       1170.52       1166.92        32.06 o                         
  12   0   0        239.58        169.39        17.76 o                         
  13   0   0       1883.35       1881.84        50.48 o                         
  14   0   0        142.08        110.83        19.18 o                         
  15   0   0        531.98        517.98        39.86 o                         
  16   0   0        275.03        308.27        41.11 o                         
  17   0   0        201.07        124.88       147.24 o                         
   2   1   0       2781.02       2639.72        22.11 o                         
   3   1   0      14628.69      14286.60       120.36 o                         
   4   1   0        388.28        354.98         6.78 o                         
   5   1   0       2446.22       2404.48        21.00 o                         
   6   1   0       1060.52       1133.38        12.85 o                         
   7   1   0       9956.86       9984.90        79.27 o                         
   8   1   0        110.15        143.96         8.03 o                         
   9   1   0       7782.33       7954.24        69.85 o                         
  10   1   0        119.59         96.04         8.96 o                         
  11   1   0       3048.01       3104.16        34.24 o                         
  12   1   0          9.94          0.00        11.47 o                         
  13   1   0        799.06        838.95        26.89 o                         
  14   1   0        381.68        378.16        16.71 o                         
  15   1   0        643.14        711.64        29.64 o                         
  16   1   0        307.99        276.50        27.22 o                         
   0   2   0       1454.96       1446.57        43.55 o                         
   1   2   0       1173.18       1129.78        25.48 o                         
   2   2   0       5946.46       5490.19        48.96 o                         
   3   2   0       6597.63       6778.84        55.90 o                         
   4   2   0      31114.41      29344.54       225.60 o                         
   5   2   0         11.41         20.52         3.97 o                         
   6   2   0      12254.06      12200.91        92.21 o                         
   7   2   0        182.10        163.85         7.40 o                         
   8   2   0        542.25        482.63        14.38 o                         
   9   2   0        842.43        863.51        17.76 o                         
  10   2   0       1107.06       1115.79        19.22 o                         
  11   2   0       1571.32       1610.26        24.16 o                         
  12   2   0       2132.34       2295.85        33.20 o                         
  13   2   0        187.62        164.58        14.66 o                         
  14   2   0        840.13        784.67        29.65 o                         
  15   2   0        272.27        239.85        22.92 o                         
  16   2   0         55.74         73.09        27.12 o                         
   1   3   0      12040.46      10997.92       202.33 o                         
   2   3   0      13774.83      13333.80       164.61 o                         
   3   3   0      31849.56      28364.03       250.77 o                         
   4   3   0       5957.29       6044.45        54.98 o                         
   5   3   0      22238.65      20864.02       172.64 o                         
   6   3   0        637.27        608.34        13.41 o                         
   7   3   0       1398.05       1312.05        16.98 o                         
   8   3   0        499.58        518.23        12.51 o                         
   9   3   0         13.29          5.08         7.34 o                         
  10   3   0       5713.52       5845.92        51.19 o                         
  11   3   0         78.62         87.94        10.86 o                         
  12   3   0       2919.03       2999.33        40.27 o                         
  13   3   0       1025.50       1080.02        26.46 o                         
  14   3   0         21.84         23.58        15.04 o                         
  15   3   0         57.86         45.00        26.29 o                         
  16   3   0          4.11         25.92        27.56 o                         
   0   4   0      12448.97      12279.80       190.42 o                         
   1   4   0        569.96        467.43        13.70 o                         
   2   4   0       2279.17       2343.49        38.66 o                         
   3   4   0        871.17        924.31        18.05 o                         
   4   4   0       1388.53       1542.27        18.49 o                         
   5   4   0       4114.82       3959.21        48.28 o                         
   6   4   0        529.85        561.49        12.78 o                         
   7   4   0       5271.32       5431.18        53.88 o                         
   8   4   0        215.96        183.44         8.93 o                         
   9   4   0       2788.61       2819.00        32.06 o                         
  10   4   0         91.11         94.03         9.89 o                         
  11   4   0        369.18        357.09        13.16 o                         
  12   4   0        433.91        484.71        20.57 o                         
  13   4   0         53.32         41.72        14.48 o                         
  14   4   0        486.09        506.58        21.65 o                         
  15   4   0        145.34        122.53        24.82 o                         
  16   4   0        130.74        151.43        33.86 o                         
   1   5   0       8678.93       8278.28        92.27 o                         
   2   5   0       1311.27       1259.88        24.15 o                         
   3   5   0        223.52        233.91        11.39 o                         
   4   5   0        203.08        172.32         8.82 o                         
   5   5   0        616.01        610.82        16.50 o                         
   6   5   0       6427.57       6145.55        57.56 o                         
   7   5   0         42.10         27.01         8.20 o                         
   8   5   0       2062.64       1988.55        28.15 o                         
   9   5   0        246.34        218.06        12.48 o                         
  10   5   0         65.61         52.25        10.49 o                         
  11   5   0         94.98         88.80        12.36 o                         
  12   5   0        158.94        153.61        15.57 o                         
  13   5   0       1104.95       1204.27        32.52 o                         
  14   5   0         15.29         37.51        20.07 o                         
  15   5   0        221.96        214.17        25.79 o                         
  16   5   0         24.95         50.97        31.30 o                         
   0   6   0        502.28        718.76        25.92 o                         
   1   6   0       4141.60       4061.77        54.44 o                         
   2   6   0       1882.82       1937.02        31.35 o                         
   3   6   0       4530.80       4594.95        51.33 o                         
   4   6   0      16845.42      16504.78       160.07 o                         
   5   6   0        298.71        214.14        12.53 o                         
   6   6   0       8821.84       9452.80        85.76 o                         
   7   6   0       1558.22       1449.01        25.16 o                         
   8   6   0         31.98         31.94        10.18 o                         
   9   6   0         40.34         22.65        11.87 o                         
  10   6   0        117.33         82.12        12.44 o                         
  11   6   0       1802.08       1780.17        31.95 o                         
  12   6   0       1689.62       1704.94        32.53 o                         
  13   6   0        225.06        246.84        18.43 o                         
  14   6   0        419.19        404.02        24.24 o                         
  15   6   0          4.06         44.99        24.04 o                         
  16   6   0         73.67         72.89        44.58 o                         
   1   7   0      25891.95      27334.65       279.25 o                         
   2   7   0       3586.23       3545.29        49.13 o                         
   3   7   0      28208.64      28629.66       273.70 o                         
   4   7   0       4169.95       4343.55        52.75 o                         
   5   7   0      13315.56      13452.27       133.54 o                         
   6   7   0       3143.91       3150.39        37.07 o                         
   7   7   0       5388.03       5278.88        54.55 o                         
   8   7   0       4177.74       4232.38        46.71 o                         
   9   7   0       1869.75       1798.69        27.76 o                         
  10   7   0       2283.02       2276.92        37.73 o                         
  11   7   0        343.98        330.29        17.95 o                         
  12   7   0       1090.51        982.43        29.65 o                         
  13   7   0         66.97         60.65        15.68 o                         
  14   7   0        278.48        254.65        26.74 o                         
  15   7   0         10.96         15.24        26.62 o                         
   0   8   0       9764.41      10242.77       153.84 o                         
   1   8   0       3070.30       3287.93        46.16 o                         
   2   8   0        624.05        636.38        27.70 o                         
   3   8   0       4365.57       4467.09        57.42 o                         
   4   8   0         62.22         34.76        12.09 o                         
   5   8   0        125.29        105.44        11.84 o                         
   6   8   0        787.69        703.01        21.69 o                         
   7   8   0        696.36        678.46        19.89 o                         
   8   8   0       4583.04       4613.42        52.33 o                         
   9   8   0         81.00         49.93        12.52 o                         
  10   8   0       2536.32       2709.15        39.72 o                         
  11   8   0        419.10        368.88        20.26 o                         
  12   8   0        565.30        564.06        26.23 o                         
  13   8   0         52.73         14.02        19.47 o                         
  14   8   0        266.87        249.18        25.35 o                         
  15   8   0        408.88        388.13        37.29 o                         
   1   9   0      32546.04      34789.36       355.52 o                         
   2   9   0       1965.50       1942.72        39.28 o                         
   3   9   0       8281.44       8330.24       137.24 o                         
   4   9   0        361.57        282.87        18.37 o                         
   5   9   0       1197.79       1218.40        28.82 o                         
   6   9   0       7073.26       7289.35        83.97 o                         
   7   9   0       7255.86       7273.49        76.91 o                         
   8   9   0       3097.42       3228.12        47.75 o                         
   9   9   0       5700.35       5967.10        62.63 o                         
  10   9   0        536.38        536.07        20.53 o                         
  11   9   0        927.47        981.43        31.70 o                         
  12   9   0        249.83        200.51        19.91 o                         
  13   9   0          9.47          0.00        21.23 o                         
  14   9   0        642.16        653.27        38.44 o                         
   0  10   0       7669.76       7931.83       131.10 o                         
   1  10   0        200.59        213.51        15.51 o                         
   2  10   0       7592.19       7932.50       104.48 o                         
   3  10   0        653.16        615.98        28.10 o                         
   4  10   0       4398.80       4492.57       108.47 o                         
   5  10   0         33.89         14.57        16.53 o                         
   6  10   0       4387.93       4463.76        66.89 o                         
   7  10   0        300.45        289.55        18.26 o                         
   8  10   0       1595.38       1660.83        36.26 o                         
   9  10   0        418.45        367.06        19.41 o                         
  10  10   0       1728.21       1783.34        37.09 o                         
  11  10   0        247.11        194.28        19.79 o                         
  12  10   0        398.15        373.46        22.99 o                         
  13  10   0         95.73         50.50        26.45 o                         
  14  10   0        158.35        108.03        38.75 o                         
   1  11   0       1456.38       1656.80        39.37 o                         
   2  11   0       1132.42       1196.14        58.71 o                         
   3  11   0       1674.53       1622.67        51.81 o                         
   4  11   0        100.48         62.18        19.83 o                         
   5  11   0       4895.83       5068.11       130.87 o                         
   6  11   0       2807.91       2796.40        58.04 o                         
   7  11   0        112.96        103.66        22.79 o                         
   8  11   0        966.01        994.18        30.94 o                         
   9  11   0          4.51          0.00        17.32 o                         
  10  11   0         11.43         10.06        18.84 o                         
  11  11   0        744.76        747.74        35.88 o                         
  12  11   0         18.61          0.00        27.01 o                         
  13  11   0       1211.47       1353.19        60.46 o                         
   0  12   0        667.54        648.49        58.53 o                         
   1  12   0       1086.98       1069.57        50.29 o                         
   2  12   0       5295.85       5684.03       107.36 o                         
   3  12   0       1808.74       1910.02        56.69 o                         
   4  12   0       4927.74       5370.51       122.43 o                         
   5  12   0        734.54        673.81        81.15 o                         
   6  12   0       1988.48       2096.12        74.45 o                         
   7  12   0         76.11         35.14        21.02 o                         
   8  12   0          0.58          0.00        18.98 o                         
   9  12   0        918.69        891.72        36.91 o                         
  10  12   0         33.04         12.65        21.34 o                         
  11  12   0        959.53        973.84        55.06 o                         
  12  12   0         18.99          0.00        33.48 o                         
   1  13   0         57.97        127.65        31.96 o                         
   2  13   0        224.62        299.03        31.78 o                         
   3  13   0       1105.80       1292.01        80.61 o                         
   4  13   0         18.98         53.71        34.02 o                         
   5  13   0        248.51        283.53        31.55 o                         
   6  13   0         52.57         84.96        25.46 o                         
   7  13   0          5.24         19.39        31.32 o                         
   8  13   0        160.28        127.91        24.28 o                         
   9  13   0         40.77          4.62        24.85 o                         
  10  13   0        192.57        144.67        25.94 o                         
  11  13   0         21.28         10.93        32.44 o                         
   0  14   0          5.85         21.85        47.98 o                         
   1  14   0        508.54        534.10        32.79 o                         
   2  14   0        331.08        358.78        29.88 o                         
   3  14   0       1273.90       1529.83        83.04 o                         
   4  14   0       1574.74       1791.71        86.80 o                         
   5  14   0         23.87         93.00        34.66 o                         
   6  14   0        541.52        506.02        35.90 o                         
   7  14   0         56.25          5.11        41.11 o                         
   8  14   0        206.00        206.29        37.95 o                         
   9  14   0        252.96        128.62        30.91 o                         
  10  14   0         64.55         29.14        33.80 o                         
   1  15   0        360.39        449.31        38.71 o                         
   2  15   0        216.94        265.97        45.74 o                         
   3  15   0        149.36        203.68        42.74 o                         
   4  15   0         14.36         21.31        35.42 o                         
   5  15   0        391.63        467.50        54.72 o                         
   6  15   0        387.74        475.45        40.07 o                         
   7  15   0         83.78         97.09        40.06 o                         
   8  15   0        160.06        198.34        49.31 o                         
   9  15   0         16.95         25.35        50.01 o                         
   0  16   0       3990.13       4937.49       264.92 o                         
   1  16   0         22.09         57.29        79.27 o                         
   2  16   0       3141.08       3688.74       202.32 o                         
   3  16   0         51.41        123.66        47.80 o                         
   4  16   0       1109.87       1240.00        97.72 o                         
   5  16   0        705.94       1139.82       141.40 o                         
   6  16   0       1106.26       1507.80       194.61 o                         
   7  16   0        793.76        614.40        64.14 o                         
   1  17   0       1245.70       1384.78        85.56 o                         
   2  17   0        541.41        982.11       225.79 o                         
   3  17   0         43.99        117.36        57.33 o                         
   4  17   0         59.71        234.54       101.04 o                         
   5  17   0          4.83        204.75        73.42 o                         
 -17   1   1         35.49        136.84        53.63 o                         
 -16   1   1        127.59         98.87        22.23 o                         
 -15   1   1        300.11        273.63        20.82 o                         
 -14   1   1         18.94          0.00        13.65 o                         
 -13   1   1       1714.67       1741.70        30.09 o                         
 -12   1   1        618.84        712.97        25.41 o                         
 -11   1   1       1729.05       1764.77        22.71 o                         
 -10   1   1          9.18          0.00         7.80 o                         
  -9   1   1          0.85          0.00         7.02 o                         
  -8   1   1      10009.73      10207.79        77.38 o                         
  -7   1   1       1699.56       1735.07        16.97 o                         
  -6   1   1      22966.88      22737.27       155.55 o                         
  -5   1   1      17172.39      17317.66       118.81 o                         
  -4   1   1       5722.40       5931.34        41.21 o                         
  -3   1   1       5157.80       5458.53        35.13 o                         
  -2   1   1        188.40        213.01         3.63 o                         
  -1   1   1        154.83        150.17         3.99 o                         
   0   1   1      21402.77      15983.95       626.57 o                         
   1   1   1      23378.16      21502.83       238.68 o                         
   3   1   1       1424.96       1658.79        18.30 o                         
   4   1   1        550.18        570.63         9.63 o                         
   5   1   1         62.90         55.83         4.73 o                         
   6   1   1        417.92        348.42        10.46 o                         
   7   1   1       2955.74       2879.90        29.49 o                         
   8   1   1         55.85         46.72         7.34 o                         
   9   1   1       3242.57       3144.47        32.33 o                         
  10   1   1       2231.42       2244.01        30.37 o                         
  11   1   1        106.41        141.42        11.01 o                         
  12   1   1          9.51          0.00        11.60 o                         
  13   1   1        191.98        173.10        13.97 o                         
  14   1   1        237.31        244.96        16.55 o                         
  15   1   1         12.49          6.31        21.49 o                         
  16   1   1         39.37         18.15        31.40 o                         
 -16   2   1          7.51          9.54        23.46 o                         
 -15   2   1         98.57        109.08        22.38 o                         
 -14   2   1        679.90        665.85        26.52 o                         
 -13   2   1          8.89          0.00        12.77 o                         
 -12   2   1         96.69         96.95        14.48 o                         
 -11   2   1       1738.60       1728.97        25.78 o                         
 -10   2   1        379.59        395.58        11.62 o                         
  -9   2   1          4.67          1.24         8.76 o                         
  -8   2   1         43.18         58.23         6.42 o                         
  -7   2   1         35.32         66.29         5.56 o                         
  -6   2   1      13215.59      13791.02       100.54 o                         
  -5   2   1         25.98         39.48         4.21 o                         
  -4   2   1      30537.35      29533.25       214.73 o                         
  -3   2   1      25502.14      24970.82       175.46 o                         
  -2   2   1       2369.15       2456.82        21.05 o                         
  -1   2   1       1098.74       1124.92        13.19 o                         
   0   2   1       2295.07       2480.56        30.25 o                         
   1   2   1       6564.67       6357.84        67.09 o                         
   2   2   1      64353.94      58407.96      1583.71 o                         
   3   2   1      33680.13      32511.24       294.57 o                         
   4   2   1      41901.25      38805.71       351.43 o                         
   5   2   1        970.38       1062.72        14.63 o                         
   6   2   1      12542.16      12317.32       108.34 o                         
   7   2   1       3448.47       3615.67        34.80 o                         
   8   2   1         37.12         12.58         7.62 o                         
   9   2   1       6155.26       6412.30        55.56 o                         
  10   2   1        220.59        210.40         9.56 o                         
  11   2   1       7642.99       7978.49        70.99 o                         
  12   2   1        421.83        421.87        17.10 o                         
  13   2   1       2147.33       2151.60        34.33 o                         
  14   2   1        114.10         72.54        16.43 o                         
  15   2   1        307.47        330.42        23.21 o                         
  16   2   1        156.54        191.89        33.33 o                         
 -16   3   1         15.21         81.87        28.40 o                         
 -15   3   1       1178.87       1263.83        42.05 o                         
 -14   3   1         39.75         27.28        14.03 o                         
 -13   3   1       3312.98       3307.70        45.28 o                         
 -12   3   1        457.44        470.27        20.02 o                         
 -11   3   1       4617.57       4790.27        48.41 o                         
 -10   3   1       1381.86       1383.48        20.38 o                         
  -9   3   1       9621.83       9953.92        83.08 o                         
  -8   3   1       3294.85       3116.68        29.73 o                         
  -7   3   1      11653.89      12352.66        96.39 o                         
  -6   3   1       6910.20       6542.01        51.69 o                         
  -5   3   1       8953.28       9261.50        69.73 o                         
  -4   3   1      14894.35      14467.44       110.78 o                         
  -3   3   1       2128.42       2131.31        19.11 o                         
  -2   3   1      46410.32      43364.11       392.62 o                         
  -1   3   1      18571.37      19009.44       184.59 o                         
   0   3   1      16301.03      16244.77       169.05 o                         
   1   3   1        524.78        577.25        10.93 o                         
   2   3   1       6636.42       6523.12        61.71 o                         
   3   3   1       1548.45       1546.14        19.25 o                         
   4   3   1       9709.73       9911.92        90.38 o                         
   5   3   1         47.81         74.72         6.02 o                         
   6   3   1       9020.18       9479.89        85.00 o                         
   7   3   1         64.88         32.54         7.06 o                         
   8   3   1       1616.20       1579.81        22.68 o                         
   9   3   1         67.32         39.21         8.48 o                         
  10   3   1        753.57        786.69        18.80 o                         
  11   3   1          7.68         14.34        10.16 o                         
  12   3   1        330.40        357.17        16.18 o                         
  13   3   1         38.35         30.76        14.04 o                         
  14   3   1        608.43        536.62        28.54 o                         
  15   3   1         21.48         33.23        25.46 o                         
  16   3   1        190.47        187.10        33.21 o                         
 -16   4   1        763.78        724.05        36.46 o                         
 -15   4   1        154.17        142.71        22.11 o                         
 -14   4   1        168.03        152.26        16.35 o                         
 -13   4   1        303.13        283.23        16.53 o                         
 -12   4   1       1230.91       1205.73        32.68 o                         
 -11   4   1       2654.92       2616.13        35.34 o                         
 -10   4   1      10879.19      11349.78        99.45 o                         
  -9   4   1        508.30        495.43        16.30 o                         
  -8   4   1      13872.91      13899.57       110.96 o                         
  -7   4   1         32.98         30.64         6.53 o                         
  -6   4   1        505.47        423.30        10.78 o                         
  -5   4   1       3691.84       3507.74        31.30 o                         
  -4   4   1       3563.66       3761.19        34.20 o                         
  -3   4   1      33035.61      31526.57       287.38 o                         
  -2   4   1      31628.40      31214.05       277.12 o                         
  -1   4   1      14159.91      13874.67       141.99 o                         
   0   4   1      29116.49      28865.11       299.24 o                         
   1   4   1        772.88        801.08        16.23 o                         
   2   4   1       6503.26       6715.62        73.40 o                         
   3   4   1       2163.74       2061.20        23.09 o                         
   4   4   1       1129.91       1172.43        18.42 o                         
   5   4   1      20751.81      20433.26       178.41 o                         
   6   4   1       1499.31       1486.15        20.95 o                         
   7   4   1      15917.66      16198.83       143.44 o                         
   8   4   1       7521.70       7646.03        69.78 o                         
   9   4   1       3580.95       3641.79        36.78 o                         
  10   4   1        606.69        605.07        16.54 o                         
  11   4   1        667.26        692.02        20.17 o                         
  12   4   1         28.93          0.92        13.05 o                         
  13   4   1       1014.35       1133.63        28.25 o                         
  14   4   1         65.60         63.64        20.35 o                         
  15   4   1       1144.68       1305.15        51.60 o                         
  16   4   1          7.71         60.40        36.15 o                         
 -16   5   1         25.19          0.00        27.97 o                         
 -15   5   1          2.55         23.17        22.75 o                         
 -14   5   1         12.77         41.32        17.58 o                         
 -13   5   1         26.84         39.34        14.74 o                         
 -12   5   1        495.63        531.02        21.90 o                         
 -11   5   1       1170.39       1192.05        26.66 o                         
 -10   5   1        685.28        702.39        21.00 o                         
  -9   5   1       4596.69       4497.33        44.14 o                         
  -8   5   1       1183.78       1172.56        19.50 o                         
  -7   5   1       3557.17       3452.57        33.92 o                         
  -6   5   1        619.74        590.68        12.54 o                         
  -5   5   1       1660.40       1612.85        18.07 o                         
  -4   5   1       2786.25       2715.80        28.89 o                         
  -3   5   1       5634.87       5391.95        53.76 o                         
  -2   5   1       6166.41       5696.78        61.15 o                         
  -1   5   1      49900.93      47466.58       490.58 o                         
   0   5   1       2323.54       2320.94        32.08 o                         
   1   5   1      28819.41      28299.00       284.98 o                         
   2   5   1       2875.60       3018.93        38.61 o                         
   3   5   1       6668.73       6742.91        73.02 o                         
   4   5   1      12961.78      12999.92       119.17 o                         
   5   5   1       8009.37       8141.62        75.07 o                         
   6   5   1      20154.40      19768.38       178.56 o                         
   7   5   1       5271.94       5139.47        56.74 o                         
   8   5   1      12308.60      12584.09       121.26 o                         
   9   5   1       4032.63       4069.28        46.67 o                         
  10   5   1       3506.81       3523.53        39.39 o                         
  11   5   1        306.53        233.72        13.16 o                         
  12   5   1       2988.30       3068.64        44.53 o                         
  13   5   1        133.98        104.07        15.15 o                         
  14   5   1       1758.01       1902.78        45.69 o                         
  15   5   1         16.32         47.61        26.70 o                         
  16   5   1        665.50        584.15        46.59 o                         
 -16   6   1        342.60        345.13        38.50 o                         
 -15   6   1         50.99         41.45        23.74 o                         
 -14   6   1       1852.87       1997.57        45.24 o                         
 -13   6   1         20.56         15.45        15.99 o                         
 -12   6   1       3748.72       3898.14        60.98 o                         
 -11   6   1         76.56         88.55        16.51 o                         
 -10   6   1       4175.95       4367.98        50.84 o                         
  -9   6   1       2858.94       2813.87        33.00 o                         
  -8   6   1       4822.19       4939.22        50.08 o                         
  -7   6   1      10653.99      10619.64        93.15 o                         
  -6   6   1       9536.84       9826.52        77.57 o                         
  -5   6   1      14618.42      14333.22       122.56 o                         
  -4   6   1       7729.44       7786.56        75.38 o                         
  -3   6   1      17695.80      17358.09       173.11 o                         
  -2   6   1        820.34        812.25        22.30 o                         
  -1   6   1      29067.54      29122.60       332.21 o                         
   0   6   1        179.16        205.92        14.01 o                         
   1   6   1      29160.50      28910.23       282.82 o                         
   2   6   1         26.18         29.51         7.23 o                         
   3   6   1      13633.05      13503.23       141.46 o                         
   4   6   1        431.97        475.65        16.67 o                         
   5   6   1       2910.39       2881.18        35.56 o                         
   6   6   1        485.97        496.07        16.06 o                         
   7   6   1       1290.06       1275.96        24.37 o                         
   8   6   1        782.88        819.12        24.82 o                         
   9   6   1        731.37        728.29        24.90 o                         
  10   6   1        193.90        144.45        14.28 o                         
  11   6   1        283.04        254.80        15.53 o                         
  12   6   1         13.08         17.32        17.58 o                         
  13   6   1         70.28         63.01        17.12 o                         
  14   6   1         49.64         56.31        19.92 o                         
  15   6   1         35.33         59.58        30.11 o                         
 -15   7   1        347.15        324.82        29.46 o                         
 -14   7   1         16.48         35.04        25.30 o                         
 -13   7   1        669.55        753.12        27.30 o                         
 -12   7   1        209.00        167.86        17.76 o                         
 -11   7   1          5.28          2.69        14.88 o                         
 -10   7   1        677.98        625.38        23.16 o                         
  -9   7   1        567.56        542.47        18.54 o                         
  -8   7   1       1359.65       1401.40        25.25 o                         
  -7   7   1       2410.24       2434.61        27.66 o                         
  -6   7   1       1208.57       1099.33        19.63 o                         
  -5   7   1      13635.20      13756.04       128.46 o                         
  -4   7   1       2144.18       2214.36        32.89 o                         
  -3   7   1       9256.76       9148.24        93.78 o                         
  -2   7   1       3968.36       4002.59        65.44 o                         
  -1   7   1         79.66        109.87        11.48 o                         
   0   7   1       1465.57       1209.84        30.80 o                         
   1   7   1       2258.56       2004.09        31.44 o                         
   2   7   1       9867.83       9266.18        94.50 o                         
   3   7   1      19392.26      18864.97       195.74 o                         
   4   7   1       2153.37       2264.64        33.92 o                         
   5   7   1      10648.80      10609.87       103.86 o                         
   6   7   1          7.20          0.22         9.82 o                         
   7   7   1        107.57         90.16        10.97 o                         
   8   7   1        924.32        847.52        26.24 o                         
   9   7   1         23.64          0.00        14.62 o                         
  10   7   1       3801.61       3835.51        50.04 o                         
  11   7   1        311.83        318.89        18.83 o                         
  12   7   1       1206.20       1250.53        36.64 o                         
  13   7   1        517.98        432.41        21.26 o                         
  14   7   1        125.05         78.71        20.16 o                         
  15   7   1          0.89          0.00        31.59 o                         
 -15   8   1        103.00        116.08        30.69 o                         
 -14   8   1        144.30        123.02        24.56 o                         
 -13   8   1          0.62          0.00        20.51 o                         
 -12   8   1         64.63         40.44        16.41 o                         
 -11   8   1          2.09          0.00        15.60 o                         
 -10   8   1        134.56        103.80        14.14 o                         
  -9   8   1        157.29        169.35        14.59 o                         
  -8   8   1         32.43          0.00        10.76 o                         
  -7   8   1       1457.35       1427.65        27.10 o                         
  -6   8   1        684.55        588.64        18.51 o                         
  -5   8   1        166.71        145.29        12.81 o                         
  -4   8   1       2843.55       2493.45        37.59 o                         
  -3   8   1        948.89        851.30        37.19 o                         
  -2   8   1         20.82          0.00        13.51 o                         
  -1   8   1        610.05        681.49        27.68 o                         
   0   8   1         87.34        111.91        14.28 o                         
   1   8   1       1476.03       1142.57        31.10 o                         
   2   8   1        219.08        114.37        14.36 o                         
   3   8   1       2295.18       2165.46        34.36 o                         
   4   8   1       4875.17       4773.51        58.59 o                         
   5   8   1         21.82          0.00        13.83 o                         
   6   8   1        384.05        357.31        16.76 o                         
   7   8   1        162.51        146.54        13.71 o                         
   8   8   1         57.12         18.76        13.04 o                         
   9   8   1        921.18        872.83        32.87 o                         
  10   8   1          4.76         15.90        15.76 o                         
  11   8   1        606.49        695.21        27.87 o                         
  12   8   1         98.33         85.39        17.50 o                         
  13   8   1         79.15         70.60        20.93 o                         
  14   8   1         14.49          0.00        25.39 o                         
 -14   9   1          0.19          0.00        26.68 o                         
 -13   9   1         17.73          0.00        22.40 o                         
 -12   9   1        268.48        236.57        19.16 o                         
 -11   9   1        379.28        369.92        18.58 o                         
 -10   9   1        821.12        747.70        24.62 o                         
  -9   9   1        597.27        556.67        23.07 o                         
  -8   9   1        412.19        384.53        16.10 o                         
  -7   9   1         35.21         23.65        12.10 o                         
  -6   9   1        503.66        492.19        19.04 o                         
  -5   9   1       3298.36       3419.11        49.28 o                         
  -4   9   1       4059.88       4086.34        54.86 o                         
  -3   9   1       1010.49        987.32        53.49 o                         
  -2   9   1       4325.44       4474.24        69.29 o                         
  -1   9   1        400.62        387.25        23.36 o                         
   0   9   1       1238.27       1121.17        29.12 o                         
   1   9   1        968.30        882.59        28.05 o                         
   2   9   1        390.69        395.14        23.25 o                         
   3   9   1       8091.08       7946.79       120.00 o                         
   4   9   1        118.11        192.34        20.22 o                         
   5   9   1       3303.22       3360.20        49.03 o                         
   6   9   1          5.86          0.00        14.06 o                         
   7   9   1          4.96          0.00        13.33 o                         
   8   9   1        132.63        148.32        14.82 o                         
   9   9   1          0.28          0.00        14.63 o                         
  10   9   1       1100.44       1067.31        35.76 o                         
  11   9   1        109.19         84.14        18.35 o                         
  12   9   1        148.80        137.36        19.41 o                         
  13   9   1         13.32          0.00        21.91 o                         
  14   9   1         28.52         40.10        38.00 o                         
 -14  10   1       1008.64        801.02        50.27 o                         
 -13  10   1         32.25         22.70        22.65 o                         
 -12  10   1       1407.15       1265.64        43.11 o                         
 -11  10   1        233.19        223.17        20.10 o                         
 -10  10   1        467.74        399.94        22.70 o                         
  -9  10   1        953.67       1009.84        32.44 o                         
  -8  10   1        466.13        475.07        19.87 o                         
  -7  10   1       6432.33       6611.37        81.06 o                         
  -6  10   1       2552.07       2767.77        49.43 o                         
  -5  10   1       5720.06       5651.84        85.28 o                         
  -4  10   1       7080.21       7465.07       127.66 o                         
  -3  10   1          5.04          1.39        16.37 o                         
  -2  10   1        113.49         94.17        16.56 o                         
  -1  10   1       2295.90       2485.36        44.26 o                         
   0  10   1       5170.12       5196.33        73.30 o                         
   1  10   1       9597.38       9892.58       123.67 o                         
   2  10   1        389.72        356.89        21.65 o                         
   3  10   1       6212.74       6500.95       105.58 o                         
   4  10   1         77.73         59.14        16.96 o                         
   5  10   1        317.95        163.56        17.34 o                         
   6  10   1        322.57        276.56        19.12 o                         
   7  10   1        507.48        459.77        19.85 o                         
   8  10   1       1909.81       1880.73        39.40 o                         
   9  10   1        241.86        239.87        19.06 o                         
  10  10   1        387.68        405.87        26.60 o                         
  11  10   1        224.34        222.82        19.68 o                         
  12  10   1         45.39         79.85        20.18 o                         
  13  10   1         50.68         40.23        32.66 o                         
 -13  11   1        163.36        121.91        33.14 o                         
 -12  11   1         58.80         34.56        25.85 o                         
 -11  11   1        169.47        150.96        21.04 o                         
 -10  11   1         30.18         27.01        18.95 o                         
  -9  11   1          7.54          0.00        18.17 o                         
  -8  11   1        219.18        208.97        17.40 o                         
  -7  11   1       1049.14        945.56        30.39 o                         
  -6  11   1         14.24          0.00        16.84 o                         
  -5  11   1       2329.55       2229.51        51.50 o                         
  -4  11   1        147.34        147.49        19.05 o                         
  -3  11   1       1281.97       1452.41        40.14 o                         
  -2  11   1        109.42         80.22        20.42 o                         
  -1  11   1       2119.33       2295.90        53.65 o                         
   0  11   1        872.85        994.60        55.75 o                         
   1  11   1       1600.57       1742.34        43.01 o                         
   2  11   1       3206.13       3288.70        63.99 o                         
   3  11   1       4231.41       4203.32        79.04 o                         
   4  11   1        890.64        890.67        40.81 o                         
   5  11   1       3911.57       4025.18        69.38 o                         
   6  11   1        869.63        913.54        35.64 o                         
   7  11   1        846.49        838.85        32.46 o                         
   8  11   1        932.73        881.67        30.80 o                         
   9  11   1         50.73         36.28        20.35 o                         
  10  11   1       1846.49       2002.17        58.97 o                         
  11  11   1         63.17         58.61        24.37 o                         
  12  11   1       1029.70       1051.17        48.08 o                         
  13  11   1         12.66         26.16        38.90 o                         
 -12  12   1         97.07         66.44        29.91 o                         
 -11  12   1        425.54        387.13        35.12 o                         
 -10  12   1        707.17        703.82        31.29 o                         
  -9  12   1         45.45         12.25        19.93 o                         
  -8  12   1       1813.77       1673.15        37.29 o                         
  -7  12   1         78.36         49.33        17.59 o                         
  -6  12   1        515.31        483.01        24.69 o                         
  -5  12   1        121.27        148.64        22.33 o                         
  -4  12   1        567.62        527.09        27.21 o                         
  -3  12   1       3333.06       3735.13        67.70 o                         
  -2  12   1       2014.53       2338.74        53.05 o                         
  -1  12   1       1736.32       1958.03        57.91 o                         
   0  12   1       5783.03       6291.80       115.29 o                         
   1  12   1        169.32        173.49        28.90 o                         
   2  12   1       2096.65       2295.89        59.09 o                         
   3  12   1        730.49        693.75        65.34 o                         
   4  12   1        109.83         59.97        28.77 o                         
   5  12   1       5409.35       5310.12       104.74 o                         
   6  12   1        481.68        374.21        25.79 o                         
   7  12   1       3260.12       3288.98        66.03 o                         
   8  12   1        967.98        888.79        32.59 o                         
   9  12   1        745.28        728.35        31.21 o                         
  10  12   1         68.95         84.40        25.84 o                         
  11  12   1        289.58        233.98        30.00 o                         
  12  12   1         17.74          0.00        32.87 o                         
 -11  13   1       1813.28       2051.63        74.12 o                         
 -10  13   1        541.86        564.98        30.41 o                         
  -9  13   1       4055.53       4153.70        99.14 o                         
  -8  13   1         84.06         98.82        20.23 o                         
  -7  13   1       2032.88       1983.48        61.55 o                         
  -6  13   1        668.20        667.54        37.30 o                         
  -5  13   1         58.66         52.29        23.61 o                         
  -4  13   1       6717.48       7998.28       136.23 o                         
  -3  13   1       1238.39       1450.18        52.47 o                         
  -2  13   1       9131.51      10643.92       140.41 o                         
  -1  13   1       3146.09       3558.48        95.19 o                         
   0  13   1       2623.78       3185.60        95.23 o                         
   1  13   1        548.87        536.54        44.25 o                         
   2  13   1        129.68        181.42        26.00 o                         
   3  13   1       1315.18       1268.95        42.63 o                         
   4  13   1       1860.78       1750.41        68.38 o                         
   5  13   1        655.16        575.75        43.44 o                         
   6  13   1       2416.23       2448.69        83.05 o                         
   7  13   1          2.20          2.72        26.95 o                         
   8  13   1        788.01        764.86        38.68 o                         
   9  13   1        301.57        286.15        28.58 o                         
  10  13   1         24.70          0.00        23.77 o                         
  11  13   1         10.31          0.00        31.50 o                         
 -10  14   1        403.44        319.17        39.20 o                         
  -9  14   1         84.54        122.89        33.68 o                         
  -8  14   1        336.79        336.85        30.42 o                         
  -7  14   1         78.68         31.47        24.18 o                         
  -6  14   1        482.21        465.59        39.45 o                         
  -5  14   1        165.65        129.78        25.50 o                         
  -4  14   1        830.40        869.38        40.86 o                         
  -3  14   1         54.85         85.40        31.25 o                         
  -2  14   1       3263.09       3614.77        84.42 o                         
  -1  14   1         30.34         49.85        36.70 o                         
   0  14   1       3473.59       3755.93       143.63 o                         
   1  14   1        261.15        216.82        28.85 o                         
   2  14   1       3272.71       3523.09        90.10 o                         
   3  14   1        431.01        343.50        31.28 o                         
   4  14   1       1694.98       1607.07        76.92 o                         
   5  14   1       1095.14       1010.61        65.68 o                         
   6  14   1       1034.31       1235.11       185.94 o                         
   7  14   1       1146.07       1542.97       149.19 o                         
   8  14   1        646.01        705.23        35.74 o                         
   9  14   1       1151.68       1147.46        52.07 o                         
  10  14   1        154.85        175.30        44.08 o                         
  -9  15   1         10.49         71.46        42.56 o                         
  -8  15   1        877.04        766.81        56.97 o                         
  -7  15   1        429.25        491.50        39.52 o                         
  -6  15   1       1531.26       1732.55        67.45 o                         
  -5  15   1       1280.78       1440.16        77.23 o                         
  -4  15   1        405.92        392.05        50.59 o                         
  -3  15   1        347.45        376.58        33.81 o                         
  -2  15   1        176.90        148.59        28.61 o                         
  -1  15   1        247.28        324.18        59.26 o                         
   0  15   1       2193.59       2232.18        95.89 o                         
   1  15   1          9.62         61.33        46.53 o                         
   2  15   1       2383.64       2749.54       126.62 o                         
   3  15   1        271.12        317.84        47.00 o                         
   4  15   1        612.47        912.03       165.21 o                         
   5  15   1        130.32        164.46        40.31 o                         
   6  15   1         31.58        161.86        47.95 o                         
   7  15   1         94.09         85.82        42.78 o                         
   8  15   1        214.99        142.46        36.10 o                         
   9  15   1         58.67          0.00       132.59 o                         
  -7  16   1        978.46       1436.53        95.55 o                         
  -6  16   1        558.52        542.63        42.69 o                         
  -5  16   1        405.51        458.03       112.52 o                         
  -4  16   1        515.65        560.87        48.27 o                         
  -3  16   1          3.04         48.09        46.04 o                         
  -2  16   1         37.46        305.23        74.70 o                         
  -1  16   1         79.90        157.72        57.25 o                         
   0  16   1        342.12        370.76        43.61 o                         
   1  16   1        983.89       1244.79       141.65 o                         
   2  16   1          5.40        166.71        41.57 o                         
   3  16   1        683.78        590.45        65.44 o                         
   4  16   1        474.51        823.27       165.36 o                         
   5  16   1          7.18        150.85        51.24 o                         
   6  16   1         27.08        174.80        59.81 o                         
   7  16   1         15.07        116.86        47.68 o                         
  -5  17   1          0.18        196.62        67.30 o                         
  -4  17   1        189.73        103.99        60.78 o                         
  -3  17   1         92.84        247.63        63.32 o                         
  -2  17   1        286.64        300.88        52.71 o                         
  -1  17   1         84.97         39.68        73.51 o                         
   0  17   1        175.51        196.35        56.71 o                         
   1  17   1        231.69        292.30       120.04 o                         
   2  17   1          0.87        193.80        63.55 o                         
   3  17   1        588.12       1041.88       250.35 o                         
   4  17   1         11.71        124.39        56.19 o                         
   5  17   1        357.85        380.54       239.74 o                         
 -17   0   2         48.04        104.84       140.30 o                         
 -16   0   2         19.04          7.24        39.98 o                         
 -15   0   2        495.42        514.57        28.78 o                         
 -14   0   2        264.74        274.13        17.52 o                         
 -13   0   2       2759.09       2882.33        51.10 o                         
 -12   0   2        473.74        502.46        25.10 o                         
 -11   0   2       9797.44      10162.15       138.41 o                         
 -10   0   2        478.92        475.48        16.75 o                         
  -9   0   2       3174.21       3153.31        42.12 o                         
  -8   0   2         36.21         39.59         8.88 o                         
  -7   0   2        159.08        141.29         8.44 o                         
  -6   0   2      11674.91      11752.05       109.54 o                         
  -5   0   2       3712.55       3631.06        35.48 o                         
  -4   0   2       5004.03       4950.50        45.16 o                         
  -3   0   2      29657.98      27731.77       232.63 o                         
  -2   0   2       1138.75       1273.74        13.98 o                         
  -1   0   2       1867.19       1957.78        23.89 o                         
   0   0   2       3563.87       3841.02        51.89 o                         
   1   0   2        201.03        243.96        11.04 o                         
   2   0   2      21666.36      21475.55       313.67 o                         
   3   0   2       1421.58       1661.20        35.54 o                         
   4   0   2       1614.79       1577.79        31.17 o                         
   5   0   2      22691.18      22556.31       331.52 o                         
   6   0   2        372.79        367.20        18.93 o                         
   7   0   2      10793.57      10684.03       142.82 o                         
   8   0   2       3129.56       3155.24        53.98 o                         
   9   0   2       1735.89       1730.22        36.70 o                         
  10   0   2          6.14          0.00        16.98 o                         
  11   0   2         14.73         15.69        19.12 o                         
  12   0   2       1566.80       1599.99        42.14 o                         
  13   0   2       2201.59       2619.05        54.12 o                         
  14   0   2        282.39        268.79        22.55 o                         
  15   0   2        940.91       1096.88        75.17 o                         
  16   0   2         18.32         43.50        70.21 o                         
 -16   1   2          2.30          0.00        22.41 o                         
 -15   1   2        331.54        335.66        19.81 o                         
 -14   1   2        459.33        427.23        15.12 o                         
 -13   1   2        388.07        368.50        15.89 o                         
 -12   1   2       2138.73       2151.63        29.46 o                         
 -11   1   2       3901.97       4021.17        37.61 o                         
 -10   1   2       4232.83       4231.77        34.58 o                         
  -9   1   2       8413.51       8679.74        66.86 o                         
  -8   1   2       3624.63       3547.86        28.15 o                         
  -7   1   2       2358.74       2552.99        20.92 o                         
  -6   1   2      18372.79      18470.03       121.78 o                         
  -5   1   2       1253.02       1490.59        12.88 o                         
  -4   1   2      49317.06      45482.51       290.81 o                         
  -3   1   2          9.44         26.01         2.67 o                         
  -2   1   2      82368.65      73624.18      1258.62 o                         
  -1   1   2       2052.66       2299.17        19.84 o                         
   0   1   2      36719.15      34014.86       348.92 o                         
   1   1   2          8.82         34.41         3.16 o                         
   2   1   2      41610.73      38609.83       428.62 o                         
   3   1   2      12801.93      12665.58       128.12 o                         
   4   1   2      23735.98      22748.56       213.75 o                         
   5   1   2      13119.63      13599.59       129.82 o                         
   6   1   2      18466.95      18414.75       169.65 o                         
   7   1   2       2487.86       2529.92        28.72 o                         
   8   1   2       4186.89       4189.52        45.74 o                         
   9   1   2       3504.19       3547.39        41.80 o                         
  10   1   2       1016.95       1006.70        24.69 o                         
  11   1   2       1902.23       1930.34        28.28 o                         
  12   1   2        521.27        513.35        17.66 o                         
  13   1   2       1272.57       1239.15        30.05 o                         
  14   1   2        228.65        271.10        16.08 o                         
  15   1   2        318.25        270.34        24.48 o                         
  16   1   2         38.09        111.71        40.00 o                         
 -16   2   2        142.27        125.53        24.21 o                         
 -15   2   2        574.37        588.22        24.93 o                         
 -14   2   2        885.27        894.82        23.30 o                         
 -13   2   2        640.68        617.14        21.90 o                         
 -12   2   2         32.25         20.79        11.63 o                         
 -11   2   2        513.06        521.11        15.08 o                         
 -10   2   2        104.21        108.30         8.74 o                         
  -9   2   2       3897.72       3830.01        32.16 o                         
  -8   2   2        118.07        154.38         6.85 o                         
  -7   2   2      15857.91      15827.25       106.86 o                         
  -6   2   2       2802.02       3013.22        23.27 o                         
  -5   2   2      10572.44      10547.68        71.57 o                         
  -4   2   2        358.49        389.89         7.21 o                         
  -3   2   2       8987.73       8955.85        58.72 o                         
  -2   2   2        495.80        580.14         7.46 o                         
  -1   2   2      13043.18      12501.67       111.65 o                         
   0   2   2       5304.33       5248.04        51.49 o                         
   1   2   2      27375.04      25623.93       247.14 o                         
   2   2   2       2568.33       2723.44        28.72 o                         
   3   2   2      24034.62      23630.88       228.69 o                         
   4   2   2       1590.83       1648.23        21.30 o                         
   5   2   2       4761.91       4756.18        50.56 o                         
   6   2   2       2870.38       2916.31        32.18 o                         
   7   2   2       1235.73       1216.59        19.59 o                         
   8   2   2       3130.35       3068.89        37.50 o                         
   9   2   2       4460.74       4537.83        47.93 o                         
  10   2   2        449.51        394.72        14.50 o                         
  11   2   2       2870.52       2897.73        41.57 o                         
  12   2   2         37.52         39.23        14.17 o                         
  13   2   2        198.85        184.31        15.62 o                         
  14   2   2         83.09         48.49        17.40 o                         
  15   2   2         31.79         53.59        28.20 o                         
  16   2   2        265.01        216.53        38.38 o                         
 -16   3   2        852.43       1028.22        40.93 o                         
 -15   3   2         87.57         95.78        20.59 o                         
 -14   3   2        576.11        628.11        27.73 o                         
 -13   3   2        274.97        255.97        13.86 o                         
 -12   3   2         16.84          0.00        11.66 o                         
 -11   3   2       1657.03       1612.35        24.92 o                         
 -10   3   2        857.12        948.44        16.87 o                         
  -9   3   2       6447.74       6434.26        54.45 o                         
  -8   3   2       8634.75       8933.23        65.84 o                         
  -7   3   2        422.96        403.94         9.60 o                         
  -6   3   2       2436.68       2284.66        19.88 o                         
  -5   3   2       3311.63       3444.67        26.75 o                         
  -4   3   2       6471.51       7134.97        52.48 o                         
  -3   3   2         14.16         11.12         3.99 o                         
  -2   3   2       7040.88       7366.30        60.07 o                         
  -1   3   2      19066.27      19035.34       165.09 o                         
   0   3   2       4110.82       3978.68        40.65 o                         
   1   3   2         15.71         27.14         5.61 o                         
   2   3   2       5284.60       5067.50        50.53 o                         
   3   3   2       6604.54       6460.52        65.83 o                         
   4   3   2         49.14         60.98         6.15 o                         
   5   3   2       6954.06       7365.76        71.03 o                         
   6   3   2        217.61        184.63         9.35 o                         
   7   3   2        163.07        139.43         9.42 o                         
   8   3   2       1994.65       1991.52        27.55 o                         
   9   3   2         77.47         54.27        10.65 o                         
  10   3   2       2771.06       2894.52        36.71 o                         
  11   3   2         61.93         95.43        12.02 o                         
  12   3   2        548.18        559.05        21.83 o                         
  13   3   2        103.34         71.42        15.20 o                         
  14   3   2         88.76         54.55        20.14 o                         
  15   3   2         90.24         99.85        26.80 o                         
  16   3   2         58.68        144.01        51.88 o                         
 -16   4   2         29.86         29.67        27.57 o                         
 -15   4   2         31.58         39.50        21.74 o                         
 -14   4   2        287.17        279.08        16.73 o                         
 -13   4   2        249.68        207.87        14.03 o                         
 -12   4   2        667.51        671.16        20.84 o                         
 -11   4   2        188.27        165.54        11.30 o                         
 -10   4   2        999.55       1010.40        18.45 o                         
  -9   4   2        605.65        619.37        15.10 o                         
  -8   4   2       1690.38       1625.13        21.04 o                         
  -7   4   2       2523.15       2521.84        25.19 o                         
  -6   4   2       7849.28       7933.86        59.26 o                         
  -5   4   2       2678.02       2524.96        23.44 o                         
  -4   4   2       1140.77       1123.03        14.04 o                         
  -3   4   2       1500.62       1395.68        15.00 o                         
  -2   4   2        482.50        514.33        10.86 o                         
  -1   4   2      14222.17      14125.36       135.12 o                         
   0   4   2       1505.04       1503.73        21.29 o                         
   1   4   2      22133.70      21340.09       207.92 o                         
   2   4   2       1699.49       1777.59        22.06 o                         
   3   4   2       7129.82       6980.54        71.89 o                         
   4   4   2       3118.93       3239.04        36.00 o                         
   5   4   2         41.36         33.40         7.67 o                         
   6   4   2       3651.10       3680.56        42.81 o                         
   7   4   2        348.62        354.58        16.21 o                         
   8   4   2       3650.60       3644.81        41.60 o                         
   9   4   2          0.69         14.36         9.16 o                         
  10   4   2       1388.75       1434.76        26.83 o                         
  11   4   2         24.73         26.85        11.71 o                         
  12   4   2        286.07        228.15        14.71 o                         
  13   4   2        117.16        100.86        14.22 o                         
  14   4   2        117.16         75.01        17.88 o                         
  15   4   2         74.52         52.36        33.99 o                         
 -16   5   2         28.86         32.23        31.65 o                         
 -15   5   2        228.41        198.33        23.88 o                         
 -14   5   2         16.99          0.00        17.44 o                         
 -13   5   2        884.95        927.13        26.26 o                         
 -12   5   2        489.33        497.07        17.43 o                         
 -11   5   2         67.69         37.80        11.20 o                         
 -10   5   2         50.25         27.92         9.65 o                         
  -9   5   2         54.20         44.52         9.96 o                         
  -8   5   2       3829.43       3822.66        39.17 o                         
  -7   5   2       3143.30       3271.38        31.41 o                         
  -6   5   2       5510.79       5387.01        47.79 o                         
  -5   5   2      11355.12      12037.92        98.81 o                         
  -4   5   2        644.67        707.13        18.12 o                         
  -3   5   2        589.52        620.90        16.93 o                         
  -2   5   2       2245.32       2424.21        31.54 o                         
  -1   5   2       5208.97       5118.74        54.90 o                         
   0   5   2      17431.30      18004.37       190.22 o                         
   1   5   2          9.94         39.51         6.66 o                         
   2   5   2      21169.82      22113.37       216.07 o                         
   3   5   2        619.29        630.43        19.33 o                         
   4   5   2       1579.41       1709.77        22.57 o                         
   5   5   2        109.72        118.81         9.84 o                         
   6   5   2        198.75        261.47        18.21 o                         
   7   5   2       2943.60       3007.23        36.52 o                         
   8   5   2        618.09        758.73        25.76 o                         
   9   5   2       1641.79       1675.95        28.09 o                         
  10   5   2        895.23        896.02        23.60 o                         
  11   5   2        225.61        199.75        14.92 o                         
  12   5   2          0.01          0.00        16.99 o                         
  13   5   2         48.57         31.98        16.90 o                         
  14   5   2         51.03         46.49        22.18 o                         
  15   5   2        128.71         47.76        35.63 o                         
 -16   6   2         91.18         40.84        56.63 o                         
 -15   6   2        266.83        208.98        29.08 o                         
 -14   6   2       1001.08        855.38        38.54 o                         
 -13   6   2        113.91        113.48        14.89 o                         
 -12   6   2        435.28        361.35        16.01 o                         
 -11   6   2         32.27         20.82        12.97 o                         
 -10   6   2        212.10        216.50        13.50 o                         
  -9   6   2       2195.79       2181.34        31.27 o                         
  -8   6   2          0.14          4.92         8.52 o                         
  -7   6   2       9256.89       9005.46        76.73 o                         
  -6   6   2       8321.39       8688.44        77.69 o                         
  -5   6   2        880.71        813.71        22.27 o                         
  -4   6   2       1105.83       1058.65        23.49 o                         
  -3   6   2         12.57         13.44         9.51 o                         
  -2   6   2        467.03        366.29        17.71 o                         
  -1   6   2       2046.50       2047.23        30.47 o                         
   0   6   2       6082.03       6154.92        69.26 o                         
   1   6   2      29398.54      30108.91       303.68 o                         
   2   6   2         95.68         57.58         8.55 o                         
   3   6   2       4806.70       4939.87        57.71 o                         
   4   6   2       1016.08        931.86        21.07 o                         
   5   6   2          2.98          3.60         8.68 o                         
   6   6   2       1429.36       1420.15        25.92 o                         
   7   6   2         93.31        104.29        13.53 o                         
   8   6   2       3458.37       3598.99        46.34 o                         
   9   6   2       1966.84       2177.56        40.22 o                         
  10   6   2        645.84        576.27        22.46 o                         
  11   6   2       1007.53       1013.26        31.24 o                         
  12   6   2         36.17         21.20        16.59 o                         
  13   6   2         14.76         24.11        21.00 o                         
  14   6   2         76.97         44.76        24.03 o                         
  15   6   2          9.78          0.00        39.24 o                         
 -15   7   2        160.53         77.35        25.67 o                         
 -14   7   2        477.95        402.14        26.44 o                         
 -13   7   2         67.25         43.33        17.06 o                         
 -12   7   2        647.55        612.50        21.95 o                         
 -11   7   2          3.87         14.24        13.63 o                         
 -10   7   2       2128.17       2129.04        34.76 o                         
  -9   7   2         58.23         66.39        10.89 o                         
  -8   7   2       1611.31       1567.20        23.77 o                         
  -7   7   2        723.19        681.92        18.76 o                         
  -6   7   2       2896.81       2869.43        32.29 o                         
  -5   7   2          3.47          0.00         8.63 o                         
  -4   7   2       2147.00       2302.95        32.57 o                         
  -3   7   2         63.57         47.99        10.25 o                         
  -2   7   2       1326.95       1472.28        28.60 o                         
  -1   7   2        251.29        242.23        14.40 o                         
   0   7   2        419.09        363.42        20.73 o                         
   1   7   2          0.73         17.46        10.79 o                         
   2   7   2       1078.14       1019.49        22.73 o                         
   3   7   2         11.05         34.70        12.81 o                         
   4   7   2       1827.92       1923.87        30.07 o                         
   5   7   2        489.29        456.18        17.89 o                         
   6   7   2       1207.02       1231.56        26.87 o                         
   7   7   2         24.09          9.28        13.11 o                         
   8   7   2       1439.22       1544.51        32.16 o                         
   9   7   2        259.18        244.14        19.24 o                         
  10   7   2       1186.04       1298.30        35.22 o                         
  11   7   2          0.16          3.57        15.79 o                         
  12   7   2        965.82       1092.93        36.14 o                         
  13   7   2          5.33         56.32        20.75 o                         
  14   7   2        305.48        254.46        27.28 o                         
  15   7   2         78.86        128.32        90.39 o                         
 -15   8   2          1.54          0.00        29.84 o                         
 -14   8   2         87.50         42.59        23.91 o                         
 -13   8   2        990.32        880.08        40.58 o                         
 -12   8   2       1049.30       1087.82        34.43 o                         
 -11   8   2       2660.28       2803.79        44.31 o                         
 -10   8   2       5497.28       5643.00        60.37 o                         
  -9   8   2       1645.21       1671.24        32.96 o                         
  -8   8   2       8662.66       8748.41        77.97 o                         
  -7   8   2       2867.75       2919.47        35.63 o                         
  -6   8   2        356.60        333.48        13.26 o                         
  -5   8   2      19136.29      19965.68       170.22 o                         
  -4   8   2         26.95         37.84        12.84 o                         
  -3   8   2      46611.70      47537.61       627.92 o                         
  -2   8   2       2879.03       2911.20        41.97 o                         
  -1   8   2      29809.12      30232.25       319.11 o                         
   0   8   2        777.05        679.15        25.38 o                         
   1   8   2      13508.06      13414.74       148.94 o                         
   2   8   2       4121.18       3849.27        52.24 o                         
   3   8   2      16116.33      16300.75       165.57 o                         
   4   8   2       8328.02       8405.98       100.10 o                         
   5   8   2      20062.69      20080.74       202.38 o                         
   6   8   2       4774.38       4985.82        62.60 o                         
   7   8   2       4958.43       5086.14        58.37 o                         
   8   8   2        595.33        634.44        25.58 o                         
   9   8   2        467.84        400.15        19.31 o                         
  10   8   2       1213.00       1253.41        37.35 o                         
  11   8   2         57.10        108.58        22.42 o                         
  12   8   2       1627.55       1708.16        57.91 o                         
  13   8   2        232.84        208.81        23.95 o                         
  14   8   2        310.85        173.56        32.37 o                         
 -14   9   2        631.30        584.38        32.75 o                         
 -13   9   2         51.35         55.79        26.56 o                         
 -12   9   2       2740.11       2895.36        69.02 o                         
 -11   9   2        378.83        369.72        19.72 o                         
 -10   9   2       1992.23       2129.42        39.31 o                         
  -9   9   2        379.76        337.09        17.11 o                         
  -8   9   2        569.50        559.55        21.83 o                         
  -7   9   2        453.84        450.66        15.33 o                         
  -6   9   2        984.53        988.11        23.91 o                         
  -5   9   2       2144.40       2153.22        35.81 o                         
  -4   9   2       6979.51       7173.31       116.42 o                         
  -3   9   2         95.23        108.61        13.58 o                         
  -2   9   2       9417.95       9512.31       150.52 o                         
  -1   9   2       1769.53       1660.53        37.45 o                         
   0   9   2        871.14        809.68        31.15 o                         
   1   9   2        138.57         85.62        17.05 o                         
   2   9   2        182.43        122.59        14.89 o                         
   3   9   2       1810.29       1687.56        33.58 o                         
   4   9   2       3606.80       3441.85        46.54 o                         
   5   9   2        847.29        962.85        32.84 o                         
   6   9   2       6943.74       7074.17        79.42 o                         
   7   9   2        826.01        767.10        24.88 o                         
   8   9   2       2095.69       2138.07        40.72 o                         
   9   9   2         89.47         84.81        18.79 o                         
  10   9   2        161.29        187.08        21.05 o                         
  11   9   2        319.09        275.74        24.02 o                         
  12   9   2        294.05        308.45        26.22 o                         
  13   9   2        407.81        374.71        34.88 o                         
  14   9   2        507.11        532.92        55.79 o                         
 -14  10   2         77.69         44.42        40.29 o                         
 -13  10   2        449.79        435.53        34.16 o                         
 -12  10   2        137.74        145.96        25.47 o                         
 -11  10   2        569.19        580.74        28.69 o                         
 -10  10   2          4.58          0.00        17.77 o                         
  -9  10   2       1763.87       1754.09        34.98 o                         
  -8  10   2         37.33          0.00        13.67 o                         
  -7  10   2       1190.20       1214.95        30.47 o                         
  -6  10   2         28.92         10.79        13.38 o                         
  -5  10   2       2846.84       2808.71        51.22 o                         
  -4  10   2          8.76          0.00        15.95 o                         
  -3  10   2       1626.68       1716.42        48.55 o                         
  -2  10   2          4.60          0.00        16.35 o                         
  -1  10   2       4295.51       4275.16        64.27 o                         
   0  10   2          7.38          0.00        17.58 o                         
   1  10   2       2556.37       2241.59        46.68 o                         
   2  10   2         64.22         44.19        13.19 o                         
   3  10   2       2212.70       2057.13        37.06 o                         
   4  10   2         35.80          1.29        15.58 o                         
   5  10   2       1534.56       1428.89        33.31 o                         
   6  10   2        142.79        139.14        18.45 o                         
   7  10   2       3008.32       3202.11        48.25 o                         
   8  10   2        548.43        518.48        25.60 o                         
   9  10   2       1397.13       1448.16        45.32 o                         
  10  10   2        198.35        179.50        27.10 o                         
  11  10   2        673.54        613.29        28.25 o                         
  12  10   2        227.11        245.78        29.30 o                         
  13  10   2        163.79        147.05        38.22 o                         
 -13  11   2        392.20        287.24        39.35 o                         
 -12  11   2         14.14          0.00        24.69 o                         
 -11  11   2         64.74         63.83        23.69 o                         
 -10  11   2        115.52        160.59        20.53 o                         
  -9  11   2         27.09         15.19        18.17 o                         
  -8  11   2       3551.71       3729.49        55.44 o                         
  -7  11   2       2077.50       2134.99        39.71 o                         
  -6  11   2       4338.25       4543.66        69.83 o                         
  -5  11   2       3042.98       3041.75        61.72 o                         
  -4  11   2       2541.26       2693.10        61.99 o                         
  -3  11   2         39.84          4.00        17.57 o                         
  -2  11   2       1639.37       1611.21        49.14 o                         
  -1  11   2       2353.32       2380.38        63.45 o                         
   0  11   2      11531.21      11167.97       163.33 o                         
   1  11   2        720.79        702.69        33.10 o                         
   2  11   2      12975.89      12386.41       174.57 o                         
   3  11   2          1.13          0.00        17.59 o                         
   4  11   2       2785.73       2660.27        48.15 o                         
   5  11   2        527.88        424.66        24.93 o                         
   6  11   2         11.22          0.00        20.56 o                         
   7  11   2       4290.94       4199.70        64.64 o                         
   8  11   2        495.45        473.34        23.68 o                         
   9  11   2       1629.31       1772.17        58.33 o                         
  10  11   2        810.73        744.94        55.85 o                         
  11  11   2        141.90        180.24        30.76 o                         
  12  11   2        106.94         52.82        33.95 o                         
 -12  12   2        185.30         95.29        34.82 o                         
 -11  12   2         26.90         27.38        27.74 o                         
 -10  12   2       1218.82       1142.31        43.04 o                         
  -9  12   2        540.08        566.36        24.57 o                         
  -8  12   2       1250.38       1142.01        29.75 o                         
  -7  12   2       1494.55       1463.68        38.95 o                         
  -6  12   2          0.44          0.00        19.75 o                         
  -5  12   2         80.57         51.49        21.14 o                         
  -4  12   2          9.56         34.38        21.98 o                         
  -3  12   2       2018.98       2070.68        60.46 o                         
  -2  12   2       2077.23       2245.56        50.73 o                         
  -1  12   2        319.08        380.76        26.65 o                         
   0  12   2       1402.57       1532.13        51.23 o                         
   1  12   2        113.70         45.15        22.70 o                         
   2  12   2        453.95        384.13        31.95 o                         
   3  12   2         36.21          0.00        26.73 o                         
   4  12   2       1512.24       1411.07        42.37 o                         
   5  12   2        367.68        350.04        24.86 o                         
   6  12   2        324.93        288.47        23.56 o                         
   7  12   2         17.87         42.16        22.76 o                         
   8  12   2         43.07         20.50        21.38 o                         
   9  12   2        103.41        110.30        25.14 o                         
  10  12   2         53.46         26.87        32.52 o                         
  11  12   2        399.78        368.53        36.03 o                         
 -11  13   2         13.84          0.00        35.44 o                         
 -10  13   2         69.13         69.14        36.48 o                         
  -9  13   2         57.29          7.18        32.41 o                         
  -8  13   2        100.64         92.19        20.91 o                         
  -7  13   2         23.32          0.00        21.61 o                         
  -6  13   2         41.74         40.09        23.42 o                         
  -5  13   2         47.38         23.59        25.35 o                         
  -4  13   2        692.72        713.71        37.32 o                         
  -3  13   2         49.14         14.26        21.52 o                         
  -2  13   2        817.11        801.60        36.67 o                         
  -1  13   2         31.95         18.02        23.15 o                         
   0  13   2        569.90        557.29        30.99 o                         
   1  13   2        136.75         85.22        33.25 o                         
   2  13   2         58.78         49.16        24.67 o                         
   3  13   2        297.70        254.77        23.74 o                         
   4  13   2        275.15        199.26        29.84 o                         
   5  13   2        100.41         49.36        22.98 o                         
   6  13   2        119.89         69.80        23.23 o                         
   7  13   2         38.55         32.50        28.14 o                         
   8  13   2         22.55          0.00        25.21 o                         
   9  13   2          8.81          0.00        28.14 o                         
  10  13   2          8.49          0.00        42.40 o                         
 -10  14   2        215.05        199.18        37.50 o                         
  -9  14   2        430.39        361.37        32.69 o                         
  -8  14   2         20.58          0.00        23.14 o                         
  -7  14   2       1105.03       1015.93        42.05 o                         
  -6  14   2        912.80        887.63        44.87 o                         
  -5  14   2          4.17         10.53        25.49 o                         
  -4  14   2        438.72        499.25        35.53 o                         
  -3  14   2        581.59        646.47        42.61 o                         
  -2  14   2        198.81        219.53        27.50 o                         
  -1  14   2         76.93        106.58        30.73 o                         
   0  14   2        730.99        807.25        47.65 o                         
   1  14   2       1466.41       1590.98        64.33 o                         
   2  14   2        488.86        427.51        29.04 o                         
   3  14   2        331.01        395.71        35.05 o                         
   4  14   2       1044.24        967.64        63.96 o                         
   5  14   2         49.29         32.22        36.72 o                         
   6  14   2          6.69          4.98        28.26 o                         
   7  14   2         10.78          5.93        36.21 o                         
   8  14   2        128.84        119.21        27.58 o                         
   9  14   2        301.65        295.86        37.90 o                         
  -9  15   2        245.37         99.09        47.10 o                         
  -8  15   2       1213.28       1086.11        57.81 o                         
  -7  15   2        834.01        720.54        42.68 o                         
  -6  15   2       1549.90       1574.00        55.23 o                         
  -5  15   2       1531.44       1581.47        82.53 o                         
  -4  15   2        934.61        923.26        76.01 o                         
  -3  15   2        238.91        209.97        48.97 o                         
  -2  15   2       1434.14       1545.35        81.59 o                         
  -1  15   2        294.31        251.22        41.44 o                         
   0  15   2       4464.70       4910.59       156.59 o                         
   1  15   2         60.13        110.30        37.66 o                         
   2  15   2       3207.36       3675.56       115.41 o                         
   3  15   2         79.92        140.42        36.11 o                         
   4  15   2       1030.84       1106.66        70.02 o                         
   5  15   2        160.17        108.59        41.57 o                         
   6  15   2         17.14         54.51        52.27 o                         
   7  15   2        761.80        676.49        50.56 o                         
   8  15   2        152.84         64.60        40.89 o                         
  -7  16   2          4.58          0.00        37.69 o                         
  -6  16   2        248.49        213.28        39.68 o                         
  -5  16   2        145.92        162.28        45.84 o                         
  -4  16   2        191.68        309.12        58.78 o                         
  -3  16   2        239.99        266.27        68.51 o                         
  -2  16   2         57.31         47.89        72.75 o                         
  -1  16   2          2.11        123.64        59.78 o                         
   0  16   2         32.90         94.39        39.21 o                         
   1  16   2         56.75         84.92        37.15 o                         
   2  16   2         42.98         83.89        40.32 o                         
   3  16   2         60.47        115.51        32.88 o                         
   4  16   2          3.50         10.44        49.93 o                         
   5  16   2        221.32        264.02        91.70 o                         
   6  16   2         75.32        223.60        46.84 o                         
  -4  17   2       1920.42       2320.64       130.35 o                         
  -3  17   2         43.76         83.76        61.80 o                         
  -2  17   2       1832.69       2554.89       270.98 o                         
  -1  17   2        397.44       1057.11       288.67 o                         
   0  17   2        402.79        748.45       198.95 o                         
   1  17   2          3.09        136.61       106.13 o                         
   2  17   2        204.63        275.16        81.84 o                         
   3  17   2        606.21        943.80       300.20 o                         
   4  17   2       1180.47       2365.39       193.94 o                         
 -16   1   3        269.87        297.45        29.97 o                         
 -15   1   3        351.84        310.64        21.50 o                         
 -14   1   3        148.78        148.31        12.88 o                         
 -13   1   3        364.64        345.48        13.40 o                         
 -12   1   3        427.62        424.82        13.55 o                         
 -11   1   3        359.08        326.74        11.68 o                         
 -10   1   3        664.32        670.85        15.94 o                         
  -9   1   3        404.59        366.32        11.25 o                         
  -8   1   3       3497.29       3554.57        29.63 o                         
  -7   1   3       4022.44       4159.61        32.28 o                         
  -6   1   3       1063.49        972.22        11.85 o                         
  -5   1   3       9874.14      10524.46        65.30 o                         
  -4   1   3         33.02         31.70         3.87 o                         
  -3   1   3         49.18         56.88         3.55 o                         
  -2   1   3       2511.31       2658.36        21.08 o                         
  -1   1   3       5070.13       5229.80        43.18 o                         
   0   1   3      16607.18      16412.72       154.97 o                         
   1   1   3        690.61        719.22        12.43 o                         
   2   1   3      18178.10      17817.67       185.92 o                         
   3   1   3       2735.32       2852.10        34.67 o                         
   4   1   3        264.19        305.43        11.17 o                         
   5   1   3         43.67         37.70         7.12 o                         
   6   1   3        192.21        186.15         9.68 o                         
   7   1   3       4903.55       5149.34        53.57 o                         
   8   1   3        536.45        625.23        21.91 o                         
   9   1   3       3151.23       3176.38        41.03 o                         
  10   1   3        548.63        515.16        20.68 o                         
  11   1   3        242.52        203.31        16.07 o                         
  12   1   3         16.85          0.00        16.32 o                         
  13   1   3         11.29          0.00        16.47 o                         
  14   1   3         50.73         40.38        20.63 o                         
  15   1   3        237.17        210.38        37.55 o                         
 -16   2   3         63.38         73.05        35.24 o                         
 -15   2   3       1362.64       1376.02        38.02 o                         
 -14   2   3        143.41        111.43        14.50 o                         
 -13   2   3        916.95        861.86        21.89 o                         
 -12   2   3        610.36        559.91        16.02 o                         
 -11   2   3       1355.77       1328.18        22.31 o                         
 -10   2   3       4669.13       4610.66        39.42 o                         
  -9   2   3      13174.74      13344.03        98.78 o                         
  -8   2   3       8005.46       7960.24        60.39 o                         
  -7   2   3      14171.15      14404.74        96.51 o                         
  -6   2   3       1584.47       1448.41        14.21 o                         
  -5   2   3       1484.97       1486.78        13.98 o                         
  -4   2   3      18507.75      18421.34       122.98 o                         
  -3   2   3       2748.01       2932.59        22.36 o                         
  -2   2   3      38503.15      36586.11       281.40 o                         
  -1   2   3        641.59        719.18        10.77 o                         
   0   2   3      25763.07      24754.62       219.75 o                         
   1   2   3       1885.99       2063.17        25.02 o                         
   2   2   3       1693.62       1776.17        22.74 o                         
   3   2   3       1485.68       1499.84        21.79 o                         
   4   2   3       3199.07       3647.36        41.00 o                         
   5   2   3       8701.52       8543.71        84.68 o                         
   6   2   3       1039.20       1074.31        19.37 o                         
   7   2   3        929.83        835.43        21.92 o                         
   8   2   3       3164.87       3119.83        36.04 o                         
   9   2   3        306.70        342.74        18.40 o                         
  10   2   3         66.21         62.35        12.44 o                         
  11   2   3         56.27         61.33        14.53 o                         
  12   2   3          4.33          8.62        17.81 o                         
  13   2   3         48.55         42.05        18.30 o                         
  14   2   3          7.59          0.00        20.07 o                         
  15   2   3         30.25         15.64        32.84 o                         
 -16   3   3         55.23         87.43        29.82 o                         
 -15   3   3         64.41         97.16        28.17 o                         
 -14   3   3        268.84        236.91        16.15 o                         
 -13   3   3         45.89         33.56        12.11 o                         
 -12   3   3        668.32        665.44        18.89 o                         
 -11   3   3        223.33        219.97        12.36 o                         
 -10   3   3        218.17        188.51        10.55 o                         
  -9   3   3         49.41         57.15         8.49 o                         
  -8   3   3       2041.39       2044.86        22.11 o                         
  -7   3   3        206.61        180.02         7.05 o                         
  -6   3   3       5452.90       5720.99        40.86 o                         
  -5   3   3        599.65        585.04        10.16 o                         
  -4   3   3      10828.07      11159.25        78.30 o                         
  -3   3   3          6.63         13.00         4.49 o                         
  -2   3   3       7956.58       8075.17        63.61 o                         
  -1   3   3       3501.40       3571.68        36.68 o                         
   0   3   3      12143.72      12476.23       116.13 o                         
   1   3   3       8582.69       8674.72        87.44 o                         
   2   3   3       9059.23       9277.44        90.39 o                         
   3   3   3       5494.83       5247.43        52.12 o                         
   4   3   3      15571.31      16035.21       158.38 o                         
   5   3   3      17137.22      17493.63       172.74 o                         
   6   3   3       3598.99       3579.36        42.56 o                         
   7   3   3       6576.14       6768.80        72.39 o                         
   8   3   3       1257.55       1301.31        24.37 o                         
   9   3   3       3317.66       3450.88        47.80 o                         
  10   3   3        116.71        148.82        13.58 o                         
  11   3   3       3517.39       3581.59        53.30 o                         
  12   3   3         22.52         62.52        17.14 o                         
  13   3   3       1387.55       1429.14        35.72 o                         
  14   3   3          0.00          0.00        21.13 o                         
  15   3   3        510.21        347.32        32.04 o                         
 -16   4   3        109.01        135.49        41.02 o                         
 -15   4   3        350.11        366.88        26.50 o                         
 -14   4   3        746.30        710.25        32.26 o                         
 -13   4   3       2321.24       2406.11        33.23 o                         
 -12   4   3         76.65         94.15        12.35 o                         
 -11   4   3       5606.39       5549.74        56.06 o                         
 -10   4   3        604.29        611.81        18.05 o                         
  -9   4   3         86.92         72.52         8.27 o                         
  -8   4   3       1522.68       1479.17        19.54 o                         
  -7   4   3        573.27        559.45        12.39 o                         
  -6   4   3       9969.45       9701.00        70.85 o                         
  -5   4   3       8585.70       8776.20        65.29 o                         
  -4   4   3      11300.95      11045.80        84.98 o                         
  -3   4   3      38191.36      38156.67       294.25 o                         
  -2   4   3        148.46         94.11         6.49 o                         
  -1   4   3       5400.26       5566.53        55.26 o                         
   0   4   3       2257.54       2153.12        27.34 o                         
   1   4   3        240.34        295.05        12.66 o                         
   2   4   3      24221.61      23595.47       246.05 o                         
   3   4   3       3857.49       4038.39        40.82 o                         
   4   4   3      19234.28      19240.62       173.59 o                         
   5   4   3      10054.35      10106.66       106.65 o                         
   6   4   3       3054.40       3094.22        39.15 o                         
   7   4   3       1226.90       1187.05        24.95 o                         
   8   4   3       2575.79       2731.38        38.94 o                         
   9   4   3        331.39        347.90        15.84 o                         
  10   4   3       3974.45       4344.44        51.91 o                         
  11   4   3         42.31         44.21        14.41 o                         
  12   4   3       2274.72       2477.02        41.65 o                         
  13   4   3         28.61         46.06        16.15 o                         
  14   4   3        614.41        513.10        31.62 o                         
  15   4   3          5.40         14.14        42.15 o                         
 -16   5   3        375.69        453.69        49.01 o                         
 -15   5   3        279.70        286.68        26.70 o                         
 -14   5   3       2035.16       2051.66        50.15 o                         
 -13   5   3        271.35        286.27        15.12 o                         
 -12   5   3       5844.66       5915.38        56.01 o                         
 -11   5   3         58.48         51.39        11.95 o                         
 -10   5   3       6066.12       6113.66        58.89 o                         
  -9   5   3        533.16        500.15        15.24 o                         
  -8   5   3       1819.88       1826.32        23.02 o                         
  -7   5   3      11572.20      11435.41        93.16 o                         
  -6   5   3       3376.26       3503.47        31.05 o                         
  -5   5   3      29049.14      28933.45       209.11 o                         
  -4   5   3      16020.17      16154.17       127.78 o                         
  -3   5   3       8574.38       8678.67        72.05 o                         
  -2   5   3       4674.36       4859.67        46.29 o                         
  -1   5   3       4421.15       4236.55        46.38 o                         
   0   5   3         85.67        133.13         8.97 o                         
   1   5   3      12960.41      13154.32       131.52 o                         
   2   5   3       2031.08       2123.92        30.55 o                         
   3   5   3      18162.76      18483.15       195.77 o                         
   4   5   3         53.74         47.22        11.05 o                         
   5   5   3       4407.49       4385.22        50.66 o                         
   6   5   3        203.38        194.75        11.90 o                         
   7   5   3        361.21        327.38        15.88 o                         
   8   5   3          9.91         22.37        14.52 o                         
   9   5   3        492.92        547.24        24.82 o                         
  10   5   3        245.46        214.84        15.13 o                         
  11   5   3       1056.70       1194.22        34.06 o                         
  12   5   3          2.02          3.87        17.12 o                         
  13   5   3        334.60        323.10        20.23 o                         
  14   5   3          4.94         24.70        26.09 o                         
  15   5   3         33.58         22.16        46.45 o                         
 -15   6   3        121.75        111.62        30.14 o                         
 -14   6   3          2.44          0.00        21.03 o                         
 -13   6   3         24.40         23.81        14.39 o                         
 -12   6   3          5.39          0.00        12.83 o                         
 -11   6   3         29.86         35.55        13.04 o                         
 -10   6   3        389.64        423.32        16.26 o                         
  -9   6   3       1362.96       1405.30        24.51 o                         
  -8   6   3         25.68         27.90         9.83 o                         
  -7   6   3       4154.94       4303.35        40.22 o                         
  -6   6   3       1885.62       1906.40        23.54 o                         
  -5   6   3       3955.43       4111.38        39.62 o                         
  -4   6   3        390.38        398.16        12.59 o                         
  -3   6   3       2565.11       2353.25        27.15 o                         
  -2   6   3       2368.87       2397.20        30.36 o                         
  -1   6   3       8048.85       7906.62        78.47 o                         
   0   6   3       2180.41       2186.39        32.01 o                         
   1   6   3      14184.78      13930.78       139.98 o                         
   2   6   3       1588.27       1503.21        23.97 o                         
   3   6   3       8434.79       8349.51        87.84 o                         
   4   6   3       3216.57       2969.02        38.43 o                         
   5   6   3       2669.77       2694.61        39.14 o                         
   6   6   3       6663.53       6639.33        77.83 o                         
   7   6   3       2544.89       2576.38        40.15 o                         
   8   6   3       4988.86       4886.04        60.13 o                         
   9   6   3        682.71        794.83        29.40 o                         
  10   6   3       1563.21       1590.46        34.74 o                         
  11   6   3         64.78         25.70        19.62 o                         
  12   6   3        863.13        950.51        41.25 o                         
  13   6   3          1.07          0.00        22.42 o                         
  14   6   3        802.45        767.99        41.27 o                         
 -15   7   3        121.87        110.34        28.85 o                         
 -14   7   3        291.00        320.73        31.80 o                         
 -13   7   3         16.98         12.75        17.37 o                         
 -12   7   3          6.36          0.00        13.87 o                         
 -11   7   3       2427.89       2576.60        46.51 o                         
 -10   7   3       1133.93       1286.47        28.89 o                         
  -9   7   3       4358.60       4484.37        52.30 o                         
  -8   7   3       7231.98       7523.17        69.09 o                         
  -7   7   3        979.30       1064.00        21.12 o                         
  -6   7   3       2931.11       3009.67        35.77 o                         
  -5   7   3        983.78       1006.09        19.23 o                         
  -4   7   3       2319.00       2309.29        28.94 o                         
  -3   7   3      13468.31      13707.46       135.00 o                         
  -2   7   3         51.04         45.32        11.65 o                         
  -1   7   3      24175.82      24054.44       246.09 o                         
   0   7   3       1260.05       1051.20        24.13 o                         
   1   7   3       4270.40       4346.99        50.03 o                         
   2   7   3       1558.71       1537.67        25.42 o                         
   3   7   3          4.80         16.09        11.31 o                         
   4   7   3       2418.98       2405.71        34.07 o                         
   5   7   3       1761.73       1674.59        32.36 o                         
   6   7   3       1977.73       2011.38        33.01 o                         
   7   7   3       3265.10       3257.43        46.17 o                         
   8   7   3         36.60         50.42        14.38 o                         
   9   7   3        459.88        380.08        20.55 o                         
  10   7   3        494.32        440.72        22.71 o                         
  11   7   3          3.28         21.41        21.24 o                         
  12   7   3          3.69         27.75        23.49 o                         
  13   7   3          2.09          3.78        26.72 o                         
  14   7   3         15.26          0.00        31.03 o                         
 -14   8   3          1.97          0.00        25.08 o                         
 -13   8   3         12.75          0.00        19.61 o                         
 -12   8   3        125.95        135.59        17.44 o                         
 -11   8   3          3.21          0.00        14.25 o                         
 -10   8   3       1379.82       1403.56        36.05 o                         
  -9   8   3        874.01       1001.56        24.88 o                         
  -8   8   3         40.87         69.65        12.10 o                         
  -7   8   3        207.97        236.68        12.52 o                         
  -6   8   3        367.61        412.52        15.39 o                         
  -5   8   3         24.65          2.19        10.80 o                         
  -4   8   3        146.93        150.71        12.29 o                         
  -3   8   3        904.89        904.23        25.83 o                         
  -2   8   3       3188.46       3140.22        60.18 o                         
  -1   8   3        271.69        208.58        14.62 o                         
   0   8   3       1866.10       1800.25        32.48 o                         
   1   8   3        872.95        759.52        26.83 o                         
   2   8   3        140.94        138.04        11.97 o                         
   3   8   3         42.08         31.33        10.56 o                         
   4   8   3        146.15        163.21        13.16 o                         
   5   8   3        459.31        528.37        27.62 o                         
   6   8   3        289.24        263.74        15.24 o                         
   7   8   3        188.06        188.77        16.91 o                         
   8   8   3        491.79        419.12        19.34 o                         
   9   8   3        242.61        228.74        18.88 o                         
  10   8   3        283.43        234.23        21.73 o                         
  11   8   3         61.42         48.32        21.28 o                         
  12   8   3          0.55          0.00        27.44 o                         
  13   8   3          0.15         19.52        32.63 o                         
 -14   9   3        143.11         86.10        32.13 o                         
 -13   9   3         81.50         80.56        23.84 o                         
 -12   9   3         55.73         18.35        18.69 o                         
 -11   9   3        300.89        228.53        19.99 o                         
 -10   9   3        424.67        366.40        17.96 o                         
  -9   9   3        321.57        298.99        15.72 o                         
  -8   9   3       1982.15       1872.35        31.24 o                         
  -7   9   3        383.98        339.74        14.93 o                         
  -6   9   3        397.00        358.62        15.48 o                         
  -5   9   3       1376.41       1232.82        27.23 o                         
  -4   9   3        534.82        493.20        19.19 o                         
  -3   9   3       2994.75       2898.11        49.40 o                         
  -2   9   3        797.54        728.54        29.39 o                         
  -1   9   3       4570.94       4496.59        83.84 o                         
   0   9   3         14.52          0.00        14.53 o                         
   1   9   3        202.41        227.30        14.58 o                         
   2   9   3        320.62        272.19        15.34 o                         
   3   9   3        268.03        223.48        13.75 o                         
   4   9   3       2063.43       1879.78        33.47 o                         
   5   9   3         10.60          6.02        13.83 o                         
   6   9   3       1933.94       1832.41        36.82 o                         
   7   9   3         14.21          0.00        16.11 o                         
   8   9   3         18.93         13.56        18.42 o                         
   9   9   3        203.01        174.55        21.90 o                         
  10   9   3         93.84         84.46        22.70 o                         
  11   9   3         79.24         46.17        27.65 o                         
  12   9   3          0.59         23.36        32.83 o                         
  13   9   3         62.88         89.71        49.04 o                         
 -13  10   3        285.00        281.84        33.92 o                         
 -12  10   3          2.63          3.92        22.27 o                         
 -11  10   3        179.86        173.38        21.05 o                         
 -10  10   3        176.95        153.52        15.20 o                         
  -9  10   3        810.85        724.27        23.35 o                         
  -8  10   3        304.16        357.93        17.91 o                         
  -7  10   3       1573.60       1466.66        38.40 o                         
  -6  10   3       5554.76       5608.71        76.26 o                         
  -5  10   3         15.64          0.00        13.97 o                         
  -4  10   3       1993.25       2048.65        55.40 o                         
  -3  10   3         42.36          0.00        15.60 o                         
  -2  10   3        523.26        492.44        21.69 o                         
  -1  10   3       4935.00       4693.72        68.17 o                         
   0  10   3        642.91        629.36        33.08 o                         
   1  10   3      10365.60      10107.23       120.49 o                         
   2  10   3        178.40        113.56        14.36 o                         
   3  10   3       4403.62       4538.07        56.77 o                         
   4  10   3         13.53          0.42        15.40 o                         
   5  10   3        436.65        419.67        21.41 o                         
   6  10   3       1073.04       1097.89        33.51 o                         
   7  10   3        312.16        298.66        22.63 o                         
   8  10   3       3865.65       3999.56        60.96 o                         
   9  10   3        874.12        979.03        45.17 o                         
  10  10   3        682.22        651.34        37.96 o                         
  11  10   3        157.67        126.36        29.55 o                         
  12  10   3        122.41         67.84        52.02 o                         
 -13  11   3          2.78          0.00       101.76 o                         
 -12  11   3        383.13        280.52        39.11 o                         
 -11  11   3        314.62        282.66        20.52 o                         
 -10  11   3       1244.36       1140.70        38.19 o                         
  -9  11   3        606.84        576.27        21.02 o                         
  -8  11   3       2218.63       2122.59        40.64 o                         
  -7  11   3        365.90        342.77        17.74 o                         
  -6  11   3       1777.93       1653.02        36.08 o                         
  -5  11   3        201.36        157.89        17.80 o                         
  -4  11   3        337.85        340.80        24.61 o                         
  -3  11   3       1664.18       1610.08        51.89 o                         
  -2  11   3        262.32        223.39        22.29 o                         
  -1  11   3       3747.40       3594.39        62.53 o                         
   0  11   3        854.02        737.78        34.55 o                         
   1  11   3       2837.50       2791.20        61.14 o                         
   2  11   3        513.95        457.90        23.54 o                         
   3  11   3        318.60        300.04        19.80 o                         
   4  11   3         44.11          0.00        22.21 o                         
   5  11   3        901.24        858.63        33.08 o                         
   6  11   3         27.79         16.28        20.31 o                         
   7  11   3        922.14        976.71        38.77 o                         
   8  11   3          1.15          6.88        22.03 o                         
   9  11   3        382.66        442.02        30.81 o                         
  10  11   3          0.05          0.00        42.87 o                         
  11  11   3         82.62         67.86        35.28 o                         
  12  11   3         15.83         24.12        50.49 o                         
 -12  12   3          2.40          0.00        31.32 o                         
 -11  12   3        973.84        790.52        41.74 o                         
 -10  12   3         14.25          0.00        18.56 o                         
  -9  12   3        403.39        291.19        20.65 o                         
  -8  12   3        215.47        196.88        20.36 o                         
  -7  12   3        610.40        496.69        22.33 o                         
  -6  12   3       2259.32       2367.98        44.77 o                         
  -5  12   3       2404.99       2539.97        52.15 o                         
  -4  12   3       1646.43       1814.45        63.78 o                         
  -3  12   3       2625.74       2628.42        60.57 o                         
  -2  12   3        452.77        468.96        30.23 o                         
  -1  12   3        357.46        297.06        25.50 o                         
   0  12   3        167.06        168.81        21.30 o                         
   1  12   3         59.67          0.00        20.18 o                         
   2  12   3       3124.34       2886.45        59.59 o                         
   3  12   3        290.01        214.94        22.29 o                         
   4  12   3       2010.80       2098.13        47.01 o                         
   5  12   3        503.50        408.86        23.52 o                         
   6  12   3        343.19        362.82        26.48 o                         
   7  12   3         81.30         48.78        25.81 o                         
   8  12   3        124.56        130.24        28.24 o                         
   9  12   3          8.73          0.00        27.66 o                         
  10  12   3        337.51        287.30        35.36 o                         
  11  12   3          0.31          4.98        36.51 o                         
 -11  13   3         70.93         18.28        38.81 o                         
 -10  13   3        142.30         50.94        33.31 o                         
  -9  13   3        265.75        141.71        22.37 o                         
  -8  13   3         51.63         18.30        22.31 o                         
  -7  13   3        236.03        246.22        22.98 o                         
  -6  13   3        442.18        432.29        23.26 o                         
  -5  13   3       1235.19       1338.60        46.96 o                         
  -4  13   3       4770.70       4938.31       127.41 o                         
  -3  13   3         16.75          7.22        23.02 o                         
  -2  13   3       4340.05       4339.63        93.10 o                         
  -1  13   3         74.79         44.77        23.75 o                         
   0  13   3        487.56        430.52        33.69 o                         
   1  13   3        864.99        694.74        41.65 o                         
   2  13   3        577.02        415.69        25.06 o                         
   3  13   3       3857.95       3736.95        68.87 o                         
   4  13   3       3502.78       3351.88        64.08 o                         
   5  13   3       2076.00       2177.88        51.44 o                         
   6  13   3       1890.66       2026.24        57.49 o                         
   7  13   3        546.64        536.31        37.46 o                         
   8  13   3         34.66          0.00        27.78 o                         
   9  13   3        718.12        554.82        37.30 o                         
  10  13   3          6.11          0.00        37.48 o                         
  -9  14   3        776.34        675.52        32.50 o                         
  -8  14   3       1130.59       1180.10        46.74 o                         
  -7  14   3        470.13        434.02        28.67 o                         
  -6  14   3       2933.16       3318.94        72.66 o                         
  -5  14   3        615.48        544.18        35.51 o                         
  -4  14   3       3219.91       3750.55        80.18 o                         
  -3  14   3        476.88        474.97        37.82 o                         
  -2  14   3       2477.37       2571.27        68.93 o                         
  -1  14   3         25.24          7.85        29.01 o                         
   0  14   3       2074.58       2171.71        80.84 o                         
   1  14   3        339.18        345.75        31.99 o                         
   2  14   3       2381.83       2398.44        60.93 o                         
   3  14   3        230.20        268.94        27.15 o                         
   4  14   3       1096.03       1162.50        68.45 o                         
   5  14   3         92.57         93.23        27.36 o                         
   6  14   3        534.44        458.14        34.38 o                         
   7  14   3          2.34          0.00        34.35 o                         
   8  14   3         28.61          0.00        35.37 o                         
   9  14   3         18.90          0.00        82.19 o                         
  -8  15   3        737.68        676.05        42.52 o                         
  -7  15   3         14.93         17.68        37.26 o                         
  -6  15   3        411.87        373.58        35.88 o                         
  -5  15   3        153.10         71.44        31.14 o                         
  -4  15   3         23.18         20.36        47.64 o                         
  -3  15   3        252.32        499.27       146.34 o                         
  -2  15   3        102.05        133.80        41.01 o                         
  -1  15   3        881.48        959.39        71.39 o                         
   0  15   3       1509.00       1437.38        80.69 o                         
   1  15   3         70.04        214.33        40.47 o                         
   2  15   3        997.38       1055.81        46.58 o                         
   3  15   3          4.59         47.85        28.34 o                         
   4  15   3          9.91          3.07        34.18 o                         
   5  15   3        249.15        205.00        39.22 o                         
   6  15   3         22.09          0.00        40.69 o                         
   7  15   3        657.53        582.45        56.43 o                         
  -6  16   3        170.50        160.59        39.96 o                         
  -5  16   3          7.35         67.97        34.83 o                         
  -4  16   3         14.22          0.00        47.27 o                         
  -3  16   3        115.38        227.08        45.34 o                         
  -2  16   3        596.09        645.79        68.69 o                         
  -1  16   3        222.94        191.53        34.89 o                         
   0  16   3        476.48        477.83        36.88 o                         
   1  16   3       1068.05       1026.55        70.98 o                         
   2  16   3          9.10        119.63        51.57 o                         
   3  16   3        223.96        315.88        40.87 o                         
   4  16   3          0.55         39.48        41.40 o                         
   5  16   3         30.90         95.92        43.98 o                         
  -3  17   3        534.89       1555.64       196.58 o                         
  -2  17   3         92.82        503.26       424.06 o                         
  -1  17   3        216.59        394.48       136.60 o                         
   0  17   3        350.61        247.85        62.31 o                         
   1  17   3        250.78        328.16       208.11 o                         
   2  17   3        165.55        400.09       148.01 o                         
 -16   0   4        292.03        475.64       136.45 o                         
 -15   0   4        566.39        584.92        69.33 o                         
 -14   0   4       1567.91       1693.93        62.47 o                         
 -13   0   4       4354.73       4292.65        66.38 o                         
 -12   0   4        219.62        223.21        17.61 o                         
 -11   0   4       4437.80       4416.89        58.54 o                         
 -10   0   4       1186.39       1156.21        28.58 o                         
  -9   0   4          8.86          0.00        12.26 o                         
  -8   0   4      13201.71      13555.64       158.46 o                         
  -7   0   4        601.95        663.24        17.31 o                         
  -6   0   4      46491.66      45024.34       398.32 o                         
  -5   0   4      13075.66      13869.88       132.78 o                         
  -4   0   4      23068.29      22309.02       210.19 o                         
  -3   0   4       7327.27       7975.25        80.21 o                         
  -2   0   4      25559.33      25311.13       271.69 o                         
  -1   0   4       7159.12       7158.55        87.36 o                         
   0   0   4      27336.32      26773.15       345.98 o                         
   1   0   4       7976.54       7644.01       110.58 o                         
   2   0   4      37585.61      35653.14       521.87 o                         
   3   0   4       5220.52       5266.36        79.84 o                         
   4   0   4      20276.77      20167.76       279.95 o                         
   5   0   4        436.17        386.30        21.55 o                         
   6   0   4       3752.49       3796.81        67.96 o                         
   7   0   4       4625.33       4828.68        79.89 o                         
   8   0   4       1194.95       1353.58        37.36 o                         
   9   0   4       4178.95       4349.67        68.20 o                         
  10   0   4       1259.70       1614.96        52.34 o                         
  11   0   4       1749.55       1627.92        59.35 o                         
  12   0   4        321.55        346.80        29.39 o                         
  13   0   4         36.70          0.00        32.24 o                         
  14   0   4         65.28         67.22        42.75 o                         
  15   0   4        113.66         87.63        66.13 o                         
 -16   1   4         24.27        116.10        83.29 o                         
 -15   1   4       1235.10       1394.52        57.96 o                         
 -14   1   4        120.62        137.72        17.27 o                         
 -13   1   4       1722.94       1870.70        31.12 o                         
 -12   1   4        158.95        150.06        12.26 o                         
 -11   1   4        649.67        643.53        17.22 o                         
 -10   1   4        154.15        138.69        10.12 o                         
  -9   1   4       3273.55       3261.15        32.03 o                         
  -8   1   4       1594.39       1485.83        20.35 o                         
  -7   1   4       6114.20       6039.95        43.56 o                         
  -6   1   4        702.83        668.87        13.19 o                         
  -5   1   4       9272.52       9521.99        65.60 o                         
  -4   1   4         85.21        136.40         5.58 o                         
  -3   1   4       1695.14       1595.29        15.30 o                         
  -2   1   4         72.01         52.90         4.62 o                         
  -1   1   4        202.78        194.80         6.87 o                         
   0   1   4       1730.89       1721.00        21.87 o                         
   1   1   4       5640.30       5698.05        58.00 o                         
   2   1   4        794.92        802.01        16.86 o                         
   3   1   4       9684.56       9995.41       101.05 o                         
   4   1   4         84.79         90.84         9.13 o                         
   5   1   4       1581.18       1481.46        25.05 o                         
   6   1   4        146.00        131.23        10.65 o                         
   7   1   4       1716.58       1729.39        27.70 o                         
   8   1   4        125.95        123.71        13.02 o                         
   9   1   4       1190.63       1370.64        29.29 o                         
  10   1   4        478.75        420.79        20.19 o                         
  11   1   4       1403.82       1622.38        35.68 o                         
  12   1   4        115.49        134.94        20.48 o                         
  13   1   4        531.16        495.14        33.30 o                         
  14   1   4        133.11         21.81        28.08 o                         
  15   1   4        125.69         94.64        69.70 o                         
 -16   2   4         44.56        108.79        60.99 o                         
 -15   2   4         59.51         54.04        32.25 o                         
 -14   2   4          8.16         27.71        19.49 o                         
 -13   2   4         91.55         56.63        14.14 o                         
 -12   2   4       2284.65       2302.91        32.25 o                         
 -11   2   4          0.58          0.00        11.22 o                         
 -10   2   4       2206.52       2301.41        26.93 o                         
  -9   2   4       1731.74       1786.55        22.95 o                         
  -8   2   4        979.74       1011.09        17.59 o                         
  -7   2   4       1078.70       1165.12        16.66 o                         
  -6   2   4        832.24        818.44        12.12 o                         
  -5   2   4       2023.68       2092.60        19.47 o                         
  -4   2   4       5127.16       5256.00        41.14 o                         
  -3   2   4       2062.87       2054.49        18.92 o                         
  -2   2   4      13984.55      13833.06       110.98 o                         
  -1   2   4        256.42        277.67         9.04 o                         
   0   2   4      10618.05      10626.27       103.30 o                         
   1   2   4         42.69         44.23         7.41 o                         
   2   2   4       1829.50       1900.51        25.22 o                         
   3   2   4        538.46        552.72        21.62 o                         
   4   2   4       4532.94       4743.85        56.85 o                         
   5   2   4       3365.92       3370.55        42.78 o                         
   6   2   4       4521.45       4713.77        54.68 o                         
   7   2   4       1617.47       1572.30        28.65 o                         
   8   2   4       1102.97       1100.66        25.38 o                         
   9   2   4        266.64        208.78        13.13 o                         
  10   2   4        814.11        737.65        27.58 o                         
  11   2   4        344.26        356.77        19.38 o                         
  12   2   4        144.10        130.31        23.21 o                         
  13   2   4        598.10        498.79        28.36 o                         
  14   2   4         86.91         29.04        24.87 o                         
  15   2   4        179.09          0.00        88.61 o                         
 -16   3   4        172.35        232.02        68.95 o                         
 -15   3   4        230.57        274.39        31.07 o                         
 -14   3   4          0.67         13.51        21.21 o                         
 -13   3   4          0.92          0.65        14.00 o                         
 -12   3   4         30.50          0.00        11.72 o                         
 -11   3   4       2712.05       2773.46        32.77 o                         
 -10   3   4       1520.20       1579.49        23.41 o                         
  -9   3   4       3469.18       3660.02        34.31 o                         
  -8   3   4       7304.53       7432.45        56.23 o                         
  -7   3   4         13.53         11.09         6.59 o                         
  -6   3   4       1288.66       1297.37        15.71 o                         
  -5   3   4       1316.35       1258.61        14.80 o                         
  -4   3   4       1498.88       1419.09        15.50 o                         
  -3   3   4      18073.60      18060.36       135.93 o                         
  -2   3   4        519.06        514.75        13.85 o                         
  -1   3   4      34246.47      33528.19       283.02 o                         
   0   3   4       1958.89       2005.24        23.47 o                         
   1   3   4       3986.61       3878.85        44.13 o                         
   2   3   4        106.08         87.95         8.38 o                         
   3   3   4        532.67        550.73        16.68 o                         
   4   3   4       8028.81       8213.88        88.24 o                         
   5   3   4       2862.12       3121.97        37.92 o                         
   6   3   4       6056.58       6114.81        67.61 o                         
   7   3   4       5376.54       5461.24        59.38 o                         
   8   3   4       1102.18       1028.73        25.67 o                         
   9   3   4        299.01        237.61        14.45 o                         
  10   3   4         89.00         86.09        15.15 o                         
  11   3   4         96.32         88.45        15.97 o                         
  12   3   4        470.17        453.77        26.07 o                         
  13   3   4          7.46          0.00        25.70 o                         
  14   3   4        174.05        111.83        34.59 o                         
 -15   4   4         71.16         81.55        26.83 o                         
 -14   4   4        131.66        168.28        21.55 o                         
 -13   4   4        593.44        541.13        17.88 o                         
 -12   4   4        237.28        255.81        14.51 o                         
 -11   4   4        848.83        775.34        20.11 o                         
 -10   4   4        511.59        512.79        16.83 o                         
  -9   4   4        900.10        904.82        19.11 o                         
  -8   4   4        290.68        336.36        10.37 o                         
  -7   4   4       2104.21       2069.84        22.65 o                         
  -6   4   4       1746.37       1673.84        20.78 o                         
  -5   4   4       2137.48       2141.28        20.62 o                         
  -4   4   4       1607.33       1555.34        18.08 o                         
  -3   4   4       1337.44       1275.51        16.82 o                         
  -2   4   4       1434.75       1491.79        18.83 o                         
  -1   4   4        116.96         93.67         7.98 o                         
   0   4   4       1667.25       1708.48        24.47 o                         
   1   4   4        903.35        869.68        18.98 o                         
   2   4   4       2330.54       2344.02        29.68 o                         
   3   4   4        358.88        338.15        12.21 o                         
   4   4   4       1791.30       1963.29        29.15 o                         
   5   4   4        288.14        279.22        13.91 o                         
   6   4   4          0.87          3.05        10.49 o                         
   7   4   4       2393.94       2470.47        34.28 o                         
   8   4   4        469.24        432.60        18.37 o                         
   9   4   4        724.78        764.24        28.69 o                         
  10   4   4         34.81         45.95        14.86 o                         
  11   4   4        163.14        166.74        19.94 o                         
  12   4   4          5.79          0.00        21.58 o                         
  13   4   4          2.99          0.00        24.40 o                         
  14   4   4         45.66         30.86        32.07 o                         
 -15   5   4         39.83         87.25        32.67 o                         
 -14   5   4         93.97        147.48        23.55 o                         
 -13   5   4         18.31         23.15        16.62 o                         
 -12   5   4        580.49        591.66        18.98 o                         
 -11   5   4        407.96        350.10        15.07 o                         
 -10   5   4         31.54         26.55        11.13 o                         
  -9   5   4       1069.00        943.18        22.34 o                         
  -8   5   4        446.42        438.00        12.20 o                         
  -7   5   4       1790.15       1866.86        21.72 o                         
  -6   5   4        227.26        227.95         9.53 o                         
  -5   5   4        859.57        948.53        15.15 o                         
  -4   5   4       1769.76       1620.33        20.17 o                         
  -3   5   4         22.99         31.71         7.63 o                         
  -2   5   4          8.89          0.00         8.25 o                         
  -1   5   4       1348.89       1399.80        22.38 o                         
   0   5   4       2822.65       2764.46        32.88 o                         
   1   5   4       1631.73       1583.20        24.68 o                         
   2   5   4        749.68        764.85        22.08 o                         
   3   5   4        707.99        633.69        22.48 o                         
   4   5   4        405.60        416.08        17.57 o                         
   5   5   4          0.07          0.00        11.06 o                         
   6   5   4          2.34          0.00        12.80 o                         
   7   5   4       2485.80       2490.57        39.31 o                         
   8   5   4        505.43        567.37        23.47 o                         
   9   5   4         49.95         62.57        15.83 o                         
  10   5   4        238.96        217.20        18.10 o                         
  11   5   4          0.20          9.47        17.58 o                         
  12   5   4         60.27         33.48        20.93 o                         
  13   5   4          1.21          0.00        22.85 o                         
  14   5   4         20.43          0.00        40.25 o                         
 -15   6   4         72.93         97.90        34.54 o                         
 -14   6   4         24.30         63.32        24.03 o                         
 -13   6   4        199.85        205.28        19.01 o                         
 -12   6   4       1257.38       1176.75        31.86 o                         
 -11   6   4         77.93         83.70        13.69 o                         
 -10   6   4       2716.00       2536.49        37.04 o                         
  -9   6   4       1697.42       1645.59        28.86 o                         
  -8   6   4       1244.73       1112.53        21.29 o                         
  -7   6   4       1547.58       1475.68        22.04 o                         
  -6   6   4        229.95        286.15        10.37 o                         
  -5   6   4        547.63        512.15        14.59 o                         
  -4   6   4       1155.83       1123.18        17.29 o                         
  -3   6   4       1249.59       1306.30        20.01 o                         
  -2   6   4      11548.64      11529.73       105.61 o                         
  -1   6   4       1785.95       1850.37        28.97 o                         
   0   6   4       6285.49       6482.24        68.96 o                         
   1   6   4       3059.38       3094.15        40.11 o                         
   2   6   4         39.69         49.53        11.54 o                         
   3   6   4        200.71        196.42        13.61 o                         
   4   6   4        149.26        149.45        13.60 o                         
   5   6   4       1646.63       1665.80        31.10 o                         
   6   6   4       3476.66       3708.88        54.00 o                         
   7   6   4          3.89         26.01        15.08 o                         
   8   6   4       1901.69       2027.06        40.69 o                         
   9   6   4         24.63         32.32        16.35 o                         
  10   6   4        322.57        282.90        22.13 o                         
  11   6   4         45.80         48.44        20.62 o                         
  12   6   4         17.41          0.00        23.23 o                         
  13   6   4        194.17        214.58        29.43 o                         
  14   6   4         69.32          0.00        47.46 o                         
 -14   7   4        358.19        359.61        27.12 o                         
 -13   7   4        351.21        325.53        22.89 o                         
 -12   7   4        702.87        610.80        25.59 o                         
 -11   7   4       1058.39        928.63        28.22 o                         
 -10   7   4       1865.27       1826.19        33.23 o                         
  -9   7   4       2872.40       2743.30        39.42 o                         
  -8   7   4       2849.26       2708.68        35.34 o                         
  -7   7   4       2106.04       2075.19        27.66 o                         
  -6   7   4        874.87        886.57        18.95 o                         
  -5   7   4       9897.61       9888.41        88.23 o                         
  -4   7   4        463.00        490.64        13.91 o                         
  -3   7   4      15077.72      15128.64       127.57 o                         
  -2   7   4        247.80        232.19        12.45 o                         
  -1   7   4      14003.26      14084.43       135.45 o                         
   0   7   4        179.84        146.38        13.45 o                         
   1   7   4      10296.58      10345.91       115.92 o                         
   2   7   4        548.27        501.38        30.98 o                         
   3   7   4       7941.66       7960.19        92.60 o                         
   4   7   4       1006.26       1015.33        24.60 o                         
   5   7   4       1830.81       1912.98        33.12 o                         
   6   7   4       2430.16       2479.91        38.33 o                         
   7   7   4       1457.18       1588.69        37.39 o                         
   8   7   4       1811.13       1765.52        46.56 o                         
   9   7   4        394.23        382.76        21.85 o                         
  10   7   4        583.45        510.66        27.60 o                         
  11   7   4        126.68         69.79        20.66 o                         
  12   7   4        100.42         58.25        29.01 o                         
  13   7   4         90.88         53.34        29.72 o                         
 -14   8   4       1184.58       1387.16        64.08 o                         
 -13   8   4        305.42        254.31        22.38 o                         
 -12   8   4        552.04        530.06        26.21 o                         
 -11   8   4          1.41          0.00        14.61 o                         
 -10   8   4         54.60         36.88        13.85 o                         
  -9   8   4       1804.64       1901.41        35.33 o                         
  -8   8   4       2084.99       2031.61        34.49 o                         
  -7   8   4       1597.90       1640.51        28.37 o                         
  -6   8   4       7765.80       7780.46        68.71 o                         
  -5   8   4          2.65          0.00         9.56 o                         
  -4   8   4        360.77        343.37        15.28 o                         
  -3   8   4        171.05        135.17        16.16 o                         
  -2   8   4        617.77        565.98        20.34 o                         
  -1   8   4       1048.96        971.56        24.09 o                         
   0   8   4         43.74         27.85        13.10 o                         
   1   8   4       1988.43       2065.91        35.32 o                         
   2   8   4       2491.42       2432.82        37.25 o                         
   3   8   4         46.21         21.67        12.22 o                         
   4   8   4       2941.47       2870.25        43.67 o                         
   5   8   4        842.18        711.96        28.73 o                         
   6   8   4        285.90        282.46        17.56 o                         
   7   8   4          6.35          0.00        14.81 o                         
   8   8   4        169.28        203.90        22.44 o                         
   9   8   4         69.22         40.58        19.58 o                         
  10   8   4       1420.44       1560.18        49.09 o                         
  11   8   4         81.81         54.73        24.15 o                         
  12   8   4        747.34        727.46        48.54 o                         
  13   8   4         22.71          0.00        33.82 o                         
 -13   9   4        257.49        263.28        26.37 o                         
 -12   9   4       1308.24       1230.58        43.28 o                         
 -11   9   4         35.05         45.20        17.71 o                         
 -10   9   4        143.17        137.95        15.30 o                         
  -9   9   4        915.31        987.87        27.23 o                         
  -8   9   4         84.20         90.38        14.66 o                         
  -7   9   4       8368.58       8814.90        91.36 o                         
  -6   9   4       1007.10        920.51        26.25 o                         
  -5   9   4       8811.99       9274.87        98.10 o                         
  -4   9   4       2542.83       2388.30        36.52 o                         
  -3   9   4       4754.80       4792.85        58.01 o                         
  -2   9   4        156.80        128.74        16.50 o                         
  -1   9   4       2913.14       2809.56        42.50 o                         
   0   9   4       2911.94       3040.17        45.75 o                         
   1   9   4      12095.74      12112.11       136.47 o                         
   2   9   4       1903.86       1998.11        37.26 o                         
   3   9   4       8913.54       8978.65       103.43 o                         
   4   9   4        526.42        565.94        39.80 o                         
   5   9   4       3685.68       3746.32        59.53 o                         
   6   9   4        479.07        414.97        22.78 o                         
   7   9   4        814.09        769.17        32.12 o                         
   8   9   4       1488.70       1547.88        41.34 o                         
   9   9   4        585.62        615.71        39.60 o                         
  10   9   4       1448.72       1614.18        58.95 o                         
  11   9   4        370.64        402.32        34.56 o                         
  12   9   4        333.69        323.80        38.59 o                         
 -13  10   4         79.23         86.28        33.86 o                         
 -12  10   4        484.88        535.92        27.02 o                         
 -11  10   4         54.00          2.32        20.17 o                         
 -10  10   4       1090.85       1151.72        45.39 o                         
  -9  10   4        260.80        227.69        16.19 o                         
  -8  10   4       1351.97       1430.72        33.64 o                         
  -7  10   4         10.90          0.00        13.73 o                         
  -6  10   4       1741.29       1881.88        34.77 o                         
  -5  10   4         49.31         31.32        12.80 o                         
  -4  10   4       4251.54       4498.81        68.62 o                         
  -3  10   4          8.47          0.00        16.90 o                         
  -2  10   4       5568.22       5507.32        71.24 o                         
  -1  10   4         40.40         12.70        18.07 o                         
   0  10   4       4242.69       4132.73        57.21 o                         
   1  10   4        337.48        407.46        21.58 o                         
   2  10   4       2584.41       2620.80        47.49 o                         
   3  10   4        569.13        580.77        30.06 o                         
   4  10   4       2534.70       2581.00        53.74 o                         
   5  10   4        400.10        355.55        28.12 o                         
   6  10   4        940.05        852.02        39.54 o                         
   7  10   4        431.41        403.40        25.12 o                         
   8  10   4        529.41        430.88        25.14 o                         
   9  10   4        453.89        462.41        29.94 o                         
  10  10   4         65.31         90.24        29.28 o                         
  11  10   4        268.17        280.11        44.13 o                         
 -12  11   4        670.35        516.44        53.79 o                         
 -11  11   4       1806.51       1948.49        50.67 o                         
 -10  11   4         11.29          0.00        17.52 o                         
  -9  11   4        782.18        834.70        27.34 o                         
  -8  11   4         27.29          8.28        16.50 o                         
  -7  11   4          9.40          0.00        15.55 o                         
  -6  11   4        725.49        688.07        24.73 o                         
  -5  11   4         60.61          9.84        15.94 o                         
  -4  11   4       3018.00       3189.90        67.50 o                         
  -3  11   4        953.40        882.53        34.91 o                         
  -2  11   4        216.71        215.58        23.53 o                         
  -1  11   4        632.29        618.72        29.79 o                         
   0  11   4        877.11        636.44        29.55 o                         
   1  11   4         12.04          0.00        19.80 o                         
   2  11   4        202.67        140.54        19.46 o                         
   3  11   4         91.21         74.62        18.81 o                         
   4  11   4        347.58        292.62        21.76 o                         
   5  11   4        442.47        352.73        21.67 o                         
   6  11   4          5.49          0.00        19.10 o                         
   7  11   4        778.99        636.31        31.92 o                         
   8  11   4        123.30        106.46        22.30 o                         
   9  11   4        390.42        358.21        37.33 o                         
  10  11   4         58.50         53.65        38.32 o                         
  11  11   4         51.58          8.78        44.93 o                         
 -11  12   4         13.28          0.00        33.48 o                         
 -10  12   4        643.62        720.95        36.24 o                         
  -9  12   4        754.13        647.53        27.76 o                         
  -8  12   4        370.88        435.70        21.63 o                         
  -7  12   4        866.24        749.18        29.23 o                         
  -6  12   4         67.80         55.82        16.63 o                         
  -5  12   4        124.78        147.38        19.04 o                         
  -4  12   4       1617.31       1623.29        48.85 o                         
  -3  12   4        678.26        760.52        33.82 o                         
  -2  12   4       4751.89       4892.51        89.87 o                         
  -1  12   4         31.62         15.59        25.20 o                         
   0  12   4       2686.14       2658.35        62.88 o                         
   1  12   4          7.73          0.00        16.44 o                         
   2  12   4        285.73        214.85        21.40 o                         
   3  12   4        708.53        632.74        35.35 o                         
   4  12   4         78.10         33.40        18.56 o                         
   5  12   4       2602.42       2574.31        54.92 o                         
   6  12   4        692.71        731.19        38.20 o                         
   7  12   4        837.56        789.63        39.47 o                         
   8  12   4        252.61        240.35        30.25 o                         
   9  12   4         78.58         44.03        33.43 o                         
  10  12   4          1.34          0.00        35.64 o                         
 -10  13   4        339.55        235.27        32.73 o                         
  -9  13   4         10.04          0.00        26.58 o                         
  -8  13   4        685.82        592.08        25.17 o                         
  -7  13   4         20.64         33.85        22.85 o                         
  -6  13   4        332.26        334.29        23.98 o                         
  -5  13   4         92.62         60.67        22.87 o                         
  -4  13   4        165.06        184.99        25.34 o                         
  -3  13   4        519.18        462.51        28.40 o                         
  -2  13   4        489.42        464.33        29.30 o                         
  -1  13   4        161.87        101.96        25.97 o                         
   0  13   4        326.61        266.55        26.06 o                         
   1  13   4        174.65        143.83        23.84 o                         
   2  13   4         41.19          0.00        19.27 o                         
   3  13   4        288.59        235.73        29.28 o                         
   4  13   4         66.04         29.47        20.23 o                         
   5  13   4        127.62        116.99        24.59 o                         
   6  13   4         22.80         32.26        27.19 o                         
   7  13   4        123.71        110.24        31.83 o                         
   8  13   4          0.45          0.00        31.03 o                         
   9  13   4          0.04          0.00        49.10 o                         
  -9  14   4        637.45        505.12        38.93 o                         
  -8  14   4         25.30          0.00        30.84 o                         
  -7  14   4        759.67        658.24        35.14 o                         
  -6  14   4         73.44         77.03        29.03 o                         
  -5  14   4          9.25          0.00        26.93 o                         
  -4  14   4        173.55        208.94        34.09 o                         
  -3  14   4        289.84        320.42        30.04 o                         
  -2  14   4       1984.46       1909.00        66.56 o                         
  -1  14   4        165.68         82.39        29.53 o                         
   0  14   4        745.06        760.37        40.11 o                         
   1  14   4        288.11        252.34        26.72 o                         
   2  14   4        146.25         54.79        24.66 o                         
   3  14   4         82.41         38.16        29.47 o                         
   4  14   4          6.93          0.00        35.18 o                         
   5  14   4        643.90        595.50        33.71 o                         
   6  14   4        389.73        337.09        39.75 o                         
   7  14   4         65.42         39.20        42.20 o                         
  -7  15   4         12.60          0.00        43.43 o                         
  -6  15   4         75.21         63.25        30.38 o                         
  -5  15   4         74.72        133.78        33.24 o                         
  -4  15   4        304.10        341.83        38.57 o                         
  -3  15   4         43.49         14.07        33.72 o                         
  -2  15   4         32.13         71.82        35.02 o                         
  -1  15   4        163.89        109.40        36.07 o                         
   0  15   4        251.82        287.24        30.06 o                         
   1  15   4          5.60         45.12        36.73 o                         
   2  15   4        164.45        188.73        33.92 o                         
   3  15   4         95.75        132.98        44.66 o                         
   4  15   4          3.21          0.00        41.40 o                         
   5  15   4         12.38          0.00        51.97 o                         
   6  15   4          2.21          0.00        45.96 o                         
  -4  16   4       1290.12       1444.12        78.03 o                         
  -3  16   4        228.47        225.19        42.50 o                         
  -2  16   4       1120.30       1286.57       123.87 o                         
  -1  16   4          7.13         82.18        50.98 o                         
   0  16   4       1478.93       1968.42       210.18 o                         
   1  16   4        193.58        524.85        78.30 o                         
   2  16   4       1896.72       2060.98       129.75 o                         
   3  16   4         50.99        136.23        56.77 o                         
 -15   1   5          4.35         10.43        46.61 o                         
 -14   1   5        512.14        546.23        41.06 o                         
 -13   1   5        850.23        868.42        24.58 o                         
 -12   1   5       1374.83       1454.65        27.53 o                         
 -11   1   5       4466.40       4418.91        43.66 o                         
 -10   1   5          8.92          2.64        10.81 o                         
  -9   1   5       1524.11       1543.82        21.70 o                         
  -8   1   5        144.46        143.59         8.27 o                         
  -7   1   5        871.72        910.29        14.57 o                         
  -6   1   5       5754.16       5831.46        43.66 o                         
  -5   1   5        396.74        509.77        11.93 o                         
  -4   1   5      15833.07      15759.52       113.60 o                         
  -3   1   5       4131.32       4349.15        34.35 o                         
  -2   1   5       3785.29       3824.43        33.60 o                         
  -1   1   5        221.13        234.75         9.43 o                         
   0   1   5        102.61        123.11         8.96 o                         
   1   1   5       4249.68       4368.26        47.86 o                         
   2   1   5        689.16        812.63        19.90 o                         
   3   1   5       1553.90       1437.11        25.04 o                         
   4   1   5       2876.60       2931.71        37.56 o                         
   5   1   5          3.83          8.89         9.81 o                         
   6   1   5        149.69        110.80        12.44 o                         
   7   1   5        342.77        332.45        15.10 o                         
   8   1   5         69.98         76.72        13.71 o                         
   9   1   5         10.89         20.27        14.52 o                         
  10   1   5          3.19          0.00        15.79 o                         
  11   1   5         44.51         26.07        17.45 o                         
  12   1   5          4.64          3.37        20.00 o                         
  13   1   5          0.74          0.00        27.49 o                         
  14   1   5         58.60          0.00        35.52 o                         
 -15   2   5        123.48        198.70        44.96 o                         
 -14   2   5         27.71         57.05        25.67 o                         
 -13   2   5        274.98        285.78        17.31 o                         
 -12   2   5        290.64        246.49        14.91 o                         
 -11   2   5          6.91          0.00        11.59 o                         
 -10   2   5       1642.07       1568.83        24.97 o                         
  -9   2   5       2371.48       2453.67        28.46 o                         
  -8   2   5         13.40         22.52         7.95 o                         
  -7   2   5        116.96        121.26         8.17 o                         
  -6   2   5          6.66         11.15         7.03 o                         
  -5   2   5        223.35        194.03         8.31 o                         
  -4   2   5       4566.88       4525.46        37.83 o                         
  -3   2   5        626.61        612.44        11.61 o                         
  -2   2   5      11463.93      11534.71        94.22 o                         
  -1   2   5        694.45        785.73        15.66 o                         
   0   2   5       9145.00       9380.03        90.68 o                         
   1   2   5         41.08         44.53         9.28 o                         
   2   2   5       1319.82       1345.91        24.57 o                         
   3   2   5       3645.61       3638.56        45.17 o                         
   4   2   5       1823.18       1985.44        32.43 o                         
   5   2   5       5404.47       5387.76        61.81 o                         
   6   2   5       3422.43       3774.65        48.43 o                         
   7   2   5       1712.97       1720.44        36.12 o                         
   8   2   5       1345.19       1351.01        33.80 o                         
   9   2   5       1070.26       1027.88        31.87 o                         
  10   2   5          2.21          0.00        18.12 o                         
  11   2   5        981.34       1009.35        32.70 o                         
  12   2   5          5.29          0.00        33.22 o                         
  13   2   5        694.37        627.61        43.51 o                         
  14   2   5          0.73         53.17        53.55 o                         
 -15   3   5        906.65       1278.74       162.16 o                         
 -14   3   5         17.99         70.43        26.53 o                         
 -13   3   5       1641.27       1506.33        34.32 o                         
 -12   3   5         25.38          4.48        12.94 o                         
 -11   3   5       1191.23       1083.94        23.88 o                         
 -10   3   5       1797.81       1834.81        27.17 o                         
  -9   3   5       1894.64       1802.48        27.33 o                         
  -8   3   5       1743.76       1831.07        26.03 o                         
  -7   3   5       7040.81       7055.20        55.49 o                         
  -6   3   5       4416.00       4448.49        36.18 o                         
  -5   3   5       2744.50       2709.73        27.31 o                         
  -4   3   5       5663.77       5602.16        45.55 o                         
  -3   3   5        800.43        790.24        13.48 o                         
  -2   3   5       8863.09       8669.59        72.23 o                         
  -1   3   5        624.58        666.10        14.66 o                         
   0   3   5       5396.03       5189.06        54.07 o                         
   1   3   5        147.86        165.97        11.69 o                         
   2   3   5       4655.70       4653.66        53.93 o                         
   3   3   5          2.13          0.00        11.08 o                         
   4   3   5       2171.85       2272.50        36.75 o                         
   5   3   5         48.39         56.30        11.78 o                         
   6   3   5       3974.01       4290.42        53.26 o                         
   7   3   5        514.07        474.49        23.53 o                         
   8   3   5        610.73        634.76        29.99 o                         
   9   3   5          0.95          0.00        14.13 o                         
  10   3   5        243.51        264.36        20.48 o                         
  11   3   5          2.98          2.49        23.56 o                         
  12   3   5        164.82        116.69        24.55 o                         
  13   3   5         14.94          0.00        26.86 o                         
 -15   4   5         11.12        167.14        49.62 o                         
 -14   4   5       1044.26       1094.40        59.53 o                         
 -13   4   5         87.51         62.63        18.09 o                         
 -12   4   5        155.55        120.77        14.62 o                         
 -11   4   5        176.14        164.30        13.20 o                         
 -10   4   5        607.28        529.85        16.90 o                         
  -9   4   5       4130.20       4124.82        43.46 o                         
  -8   4   5       3551.52       3507.13        37.22 o                         
  -7   4   5       2234.04       2283.68        25.26 o                         
  -6   4   5      10880.60      11070.82        84.34 o                         
  -5   4   5         27.47         41.76         7.86 o                         
  -4   4   5       2124.49       2161.94        23.64 o                         
  -3   4   5       1437.81       1376.87        18.42 o                         
  -2   4   5          8.92          2.66         8.13 o                         
  -1   4   5      11593.35      11700.47       115.19 o                         
   0   4   5       1448.19       1532.35        25.20 o                         
   1   4   5      14486.94      14564.41       147.00 o                         
   2   4   5       7370.45       7512.98        77.87 o                         
   3   4   5       2084.61       2016.84        30.77 o                         
   4   4   5        651.11        593.67        20.57 o                         
   5   4   5       1063.18       1119.26        25.72 o                         
   6   4   5          3.53          0.00        13.03 o                         
   7   4   5       2345.18       2506.36        40.35 o                         
   8   4   5        209.60        147.90        17.15 o                         
   9   4   5       2996.31       3108.37        53.36 o                         
  10   4   5         43.00        116.89        17.12 o                         
  11   4   5        459.41        421.99        27.58 o                         
  12   4   5         14.38         24.07        38.63 o                         
  13   4   5        178.34         81.52        36.11 o                         
 -15   5   5        284.37        480.96        94.45 o                         
 -14   5   5          1.87         55.54        29.61 o                         
 -13   5   5        100.00        110.38        22.27 o                         
 -12   5   5         35.30          0.00        15.04 o                         
 -11   5   5         16.39          0.00        12.88 o                         
 -10   5   5        739.39        704.03        22.09 o                         
  -9   5   5       1105.44       1131.06        26.01 o                         
  -8   5   5       1463.24       1417.52        24.70 o                         
  -7   5   5       4202.53       4295.98        40.27 o                         
  -6   5   5        160.16        159.48         9.80 o                         
  -5   5   5       3990.56       4138.72        38.92 o                         
  -4   5   5        695.67        696.30        17.64 o                         
  -3   5   5       1984.25       2021.32        24.61 o                         
  -2   5   5       2086.13       2033.13        25.11 o                         
  -1   5   5       3045.43       3047.58        36.24 o                         
   0   5   5       8297.71       8383.79        85.77 o                         
   1   5   5       6638.53       6940.92        81.47 o                         
   2   5   5       7948.19       8111.80       101.87 o                         
   3   5   5       7707.79       7841.47        82.03 o                         
   4   5   5       1785.86       1683.58        28.25 o                         
   5   5   5       1351.17       1347.99        26.58 o                         
   6   5   5       1863.32       1825.51        31.82 o                         
   7   5   5         89.90        108.01        14.25 o                         
   8   5   5       4161.66       4415.88        63.68 o                         
   9   5   5        277.04        331.68        21.24 o                         
  10   5   5       2969.08       3086.42        51.97 o                         
  11   5   5          1.15         40.79        27.35 o                         
  12   5   5        608.10        609.12        83.67 o                         
  13   5   5          0.61          0.00        32.39 o                         
 -14   6   5        858.77       1004.07        51.77 o                         
 -13   6   5        565.00        660.38        36.27 o                         
 -12   6   5       2000.21       2000.50        47.91 o                         
 -11   6   5        983.38       1043.55        24.70 o                         
 -10   6   5       2248.67       2402.90        34.12 o                         
  -9   6   5       1958.45       2022.11        30.48 o                         
  -8   6   5       1264.81       1295.33        27.30 o                         
  -7   6   5       5044.04       5119.34        46.89 o                         
  -6   6   5        764.62        761.08        18.11 o                         
  -5   6   5      11460.64      11817.70        91.95 o                         
  -4   6   5        969.44        963.32        18.95 o                         
  -3   6   5      12100.51      12420.54       106.18 o                         
  -2   6   5        201.72        211.21        10.84 o                         
  -1   6   5       5063.87       5176.08        56.17 o                         
   0   6   5        212.67        207.44        11.55 o                         
   1   6   5       1884.88       1984.35        43.61 o                         
   2   6   5       1229.00       1230.32        37.73 o                         
   3   6   5       3374.00       3562.54        51.70 o                         
   4   6   5        773.10        772.55        28.75 o                         
   5   6   5       2683.78       2690.13        45.18 o                         
   6   6   5         27.06         44.23        15.60 o                         
   7   6   5        524.04        556.84        27.27 o                         
   8   6   5          4.11         15.64        17.50 o                         
   9   6   5         33.18         62.93        18.28 o                         
  10   6   5         13.55         23.39        19.75 o                         
  11   6   5         56.71         26.61        27.21 o                         
  12   6   5          6.63         71.80        89.49 o                         
  13   6   5        125.04         48.11        48.64 o                         
 -14   7   5        282.82        326.47        39.26 o                         
 -13   7   5         86.03        112.96        23.26 o                         
 -12   7   5        682.68        638.86        24.12 o                         
 -11   7   5       1104.97       1200.49        32.64 o                         
 -10   7   5        336.79        286.99        15.49 o                         
  -9   7   5        172.03        209.00        14.44 o                         
  -8   7   5        626.89        587.32        18.33 o                         
  -7   7   5        342.04        314.38        15.23 o                         
  -6   7   5        173.12        216.21        11.50 o                         
  -5   7   5          0.70          0.00        10.11 o                         
  -4   7   5       3756.73       3917.42        41.81 o                         
  -3   7   5       3272.40       3253.87        40.13 o                         
  -2   7   5         16.83         14.80        12.14 o                         
  -1   7   5       3591.18       3499.16        44.30 o                         
   0   7   5        201.03        166.93        13.71 o                         
   1   7   5         46.76         27.45        12.89 o                         
   2   7   5         61.10         30.97        13.58 o                         
   3   7   5         16.82          0.00        14.14 o                         
   4   7   5       3359.26       3339.04        49.64 o                         
   5   7   5        856.25        915.20        33.77 o                         
   6   7   5       1378.28       1306.42        41.51 o                         
   7   7   5        823.27        895.40        40.19 o                         
   8   7   5        114.08         92.15        20.26 o                         
   9   7   5          0.89          0.00        21.86 o                         
  10   7   5         82.00         56.56        25.93 o                         
  11   7   5          5.00          0.46        27.74 o                         
  12   7   5        511.97        425.48        33.79 o                         
 -13   8   5        260.75        245.62        25.68 o                         
 -12   8   5        148.66        176.48        20.50 o                         
 -11   8   5         48.74         56.01        17.11 o                         
 -10   8   5        309.32        361.17        18.05 o                         
  -9   8   5        128.31         72.09        14.20 o                         
  -8   8   5         30.46          2.17         6.12 o                         
  -7   8   5         15.08          0.00        11.46 o                         
  -6   8   5        461.80        370.27        14.98 o                         
  -5   8   5       1152.34       1150.68        27.91 o                         
  -4   8   5        113.50         89.07        12.90 o                         
  -3   8   5        366.10        449.43        17.06 o                         
  -2   8   5       1132.43       1132.67        27.23 o                         
  -1   8   5         18.89         34.76        12.81 o                         
   0   8   5        292.07        292.04        16.72 o                         
   1   8   5         63.42         45.82        13.93 o                         
   2   8   5        403.36        407.26        18.80 o                         
   3   8   5       1228.32       1193.54        34.36 o                         
   4   8   5         25.35         27.11        15.49 o                         
   5   8   5        272.15        292.71        16.80 o                         
   6   8   5         15.35         43.05        14.62 o                         
   7   8   5        257.38        202.93        21.44 o                         
   8   8   5         11.29         17.86        18.63 o                         
   9   8   5         17.42          0.00        22.80 o                         
  10   8   5         99.56         75.83        27.30 o                         
  11   8   5         80.97         33.27        27.06 o                         
  12   8   5         84.86         44.74        37.20 o                         
 -13   9   5          1.21         17.69        28.14 o                         
 -12   9   5         46.05         35.52        24.41 o                         
 -11   9   5         58.17         27.55        18.83 o                         
 -10   9   5        550.65        591.64        24.19 o                         
  -9   9   5         12.62          0.00        16.46 o                         
  -8   9   5       2034.74       2106.65        37.77 o                         
  -7   9   5         33.12         17.83        13.71 o                         
  -6   9   5        418.12        451.34        19.26 o                         
  -5   9   5         10.95          0.00        13.79 o                         
  -4   9   5        211.29        246.72        18.01 o                         
  -3   9   5       1155.91       1029.39        33.76 o                         
  -2   9   5       1256.60       1255.58        30.70 o                         
  -1   9   5       2244.47       2129.42        36.79 o                         
   0   9   5       1146.64       1144.53        34.49 o                         
   1   9   5        330.97        332.37        19.32 o                         
   2   9   5          0.84          7.43        16.21 o                         
   3   9   5        719.43        741.93        37.33 o                         
   4   9   5        150.09        109.26        19.45 o                         
   5   9   5       1107.36       1114.92        31.99 o                         
   6   9   5         48.37         32.40        14.74 o                         
   7   9   5        307.98        252.18        19.59 o                         
   8   9   5          1.42          0.00        22.67 o                         
   9   9   5         24.30         18.04        27.09 o                         
  10   9   5         54.87         61.43        31.15 o                         
  11   9   5          4.31          0.00        38.45 o                         
 -12  10   5       1402.33       1273.30        48.65 o                         
 -11  10   5        101.41         69.69        21.57 o                         
 -10  10   5       2812.08       2407.78        50.26 o                         
  -9  10   5        206.78        172.48        19.24 o                         
  -8  10   5         21.98          0.00        14.71 o                         
  -7  10   5        385.82        316.57        16.91 o                         
  -6  10   5         63.53         96.97        15.13 o                         
  -5  10   5       4407.50       4185.21        67.77 o                         
  -4  10   5        823.61        680.99        26.87 o                         
  -3  10   5       3320.07       3300.45        48.72 o                         
  -2  10   5       1220.93       1103.12        35.66 o                         
  -1  10   5         69.60         16.53        18.42 o                         
   0  10   5         35.32          0.00        14.74 o                         
   1  10   5         23.31          0.00        18.67 o                         
   2  10   5       1842.98       1774.37        61.03 o                         
   3  10   5        839.27        813.47        30.59 o                         
   4  10   5        417.47        379.52        20.00 o                         
   5  10   5        577.25        529.28        23.73 o                         
   6  10   5         55.69         21.67        20.27 o                         
   7  10   5          1.46          0.00        25.05 o                         
   8  10   5          0.17          5.55        26.20 o                         
   9  10   5         58.87         21.30        27.93 o                         
  10  10   5         96.67        111.02        42.30 o                         
 -11  11   5        269.57        194.42        26.41 o                         
 -10  11   5         30.24          0.00        24.26 o                         
  -9  11   5        253.12        164.14        22.23 o                         
  -8  11   5         41.13         10.73        17.53 o                         
  -7  11   5        291.75        232.98        17.24 o                         
  -6  11   5          0.84          0.00        15.62 o                         
  -5  11   5        281.96        217.93        17.52 o                         
  -4  11   5        276.89        273.19        20.54 o                         
  -3  11   5       2688.87       2474.16        49.82 o                         
  -2  11   5        148.82        140.56        24.87 o                         
  -1  11   5       2422.91       2349.12        58.54 o                         
   0  11   5         66.95         35.28        19.40 o                         
   1  11   5        946.55        873.22        34.76 o                         
   2  11   5        221.95        193.19        21.01 o                         
   3  11   5        442.43        336.19        20.68 o                         
   4  11   5       1099.33       1016.89        34.39 o                         
   5  11   5        392.37        344.67        21.38 o                         
   6  11   5       1143.99       1074.87        38.89 o                         
   7  11   5        406.23        424.67        30.41 o                         
   8  11   5        469.98        417.92        32.29 o                         
   9  11   5        133.65        134.96        40.80 o                         
  10  11   5        264.76        392.38       121.80 o                         
 -10  12   5         94.11         82.41        30.02 o                         
  -9  12   5        522.73        495.70        27.92 o                         
  -8  12   5       1066.41        986.87        42.81 o                         
  -7  12   5        193.81        216.24        19.21 o                         
  -6  12   5       2077.23       2089.45        61.36 o                         
  -5  12   5          2.40          0.00        19.97 o                         
  -4  12   5        530.88        481.76        23.71 o                         
  -3  12   5        170.90        124.59        24.48 o                         
  -2  12   5        123.70         78.34        26.18 o                         
  -1  12   5       2265.35       2236.79        58.63 o                         
   0  12   5       1537.63       1301.10        43.46 o                         
   1  12   5       1532.39       1556.98        51.32 o                         
   2  12   5       1803.93       1622.87        47.93 o                         
   3  12   5        945.16        921.61        35.82 o                         
   4  12   5        225.89        180.81        24.45 o                         
   5  12   5        557.82        559.14        30.21 o                         
   6  12   5          5.62          0.00        22.89 o                         
   7  12   5        897.82        936.95        45.33 o                         
   8  12   5         14.08         43.43        31.25 o                         
   9  12   5        571.74        548.10       118.72 o                         
  -9  13   5        567.90        512.43        38.86 o                         
  -8  13   5       1669.84       1928.70        57.43 o                         
  -7  13   5       1856.84       1772.47        56.23 o                         
  -6  13   5        844.56        885.83        49.28 o                         
  -5  13   5        960.64       1018.04        41.47 o                         
  -4  13   5        487.71        515.84        28.72 o                         
  -3  13   5         84.57         42.97        24.76 o                         
  -2  13   5       1683.81       1690.21        49.73 o                         
  -1  13   5        249.86        272.11        30.45 o                         
   0  13   5       3273.12       3345.53        84.80 o                         
   1  13   5         18.31          0.00        28.69 o                         
   2  13   5        961.11       1068.17        52.13 o                         
   3  13   5        190.34        140.91        28.66 o                         
   4  13   5         29.56         15.72        22.72 o                         
   5  13   5         59.59         55.83        25.89 o                         
   6  13   5         67.94         70.10        34.10 o                         
   7  13   5        277.50        259.79        34.96 o                         
  -7  14   5          7.54         10.88        50.89 o                         
  -6  14   5        318.47        308.25        41.85 o                         
  -5  14   5          2.84         14.98        26.29 o                         
  -4  14   5        529.22        506.85        30.60 o                         
  -3  14   5         10.74          4.90        29.65 o                         
  -2  14   5        399.79        323.66        31.87 o                         
  -1  14   5         89.45         71.80        30.42 o                         
   0  14   5        489.05        422.47        38.33 o                         
   1  14   5        515.60        512.42        37.51 o                         
   2  14   5        605.22        561.61        40.02 o                         
   3  14   5        393.69        393.69        34.32 o                         
   4  14   5        575.04        479.72        39.41 o                         
   5  14   5        189.82        197.67        40.22 o                         
   6  14   5        192.24        109.23        35.95 o                         
  -5  15   5         20.71         61.37        62.11 o                         
  -4  15   5       1458.90       1884.98        88.11 o                         
  -3  15   5        321.58        314.34        34.71 o                         
  -2  15   5        619.87        771.16        67.66 o                         
  -1  15   5        143.31        108.97        35.40 o                         
   0  15   5        235.18        259.46        39.18 o                         
   1  15   5         51.45         67.06        52.91 o                         
   2  15   5        445.64        367.96        54.11 o                         
   3  15   5        183.25        261.04        39.71 o                         
 -14   0   6        258.94        293.53        86.34 o                         
 -13   0   6         59.40         92.23        33.07 o                         
 -12   0   6       1643.53       1741.39        48.55 o                         
 -11   0   6       1949.28       2023.12        51.08 o                         
 -10   0   6       1552.25       1699.10        38.60 o                         
  -9   0   6       5830.47       5704.85        81.26 o                         
  -8   0   6          5.90          5.16        14.05 o                         
  -7   0   6       1633.01       1582.13        30.31 o                         
  -6   0   6          2.14          0.00        10.87 o                         
  -5   0   6        354.85        394.88        16.55 o                         
  -4   0   6       2605.99       2624.30        38.02 o                         
  -3   0   6        138.92        144.99        10.84 o                         
  -2   0   6       3402.97       3363.98        45.91 o                         
  -1   0   6       5632.84       5800.73        76.33 o                         
   0   0   6        190.12        187.29        13.27 o                         
   1   0   6       1102.98       1047.42        34.34 o                         
   2   0   6       1782.02       1767.68        40.36 o                         
   3   0   6         98.94         81.94        15.89 o                         
   4   0   6         28.96         39.78        15.54 o                         
   5   0   6        363.88        423.48        37.30 o                         
   6   0   6        906.00        885.86        40.49 o                         
   7   0   6       2150.24       2488.11        68.95 o                         
   8   0   6         11.01         29.32        25.89 o                         
   9   0   6       1704.19       1936.78        64.85 o                         
  10   0   6         35.25         40.48        35.51 o                         
  11   0   6        434.62        353.45        36.53 o                         
  12   0   6        127.45         25.59        47.40 o                         
  13   0   6        152.58          4.97        51.53 o                         
 -14   1   6         30.40         64.08        47.04 o                         
 -13   1   6        124.83        110.45        26.35 o                         
 -12   1   6        548.88        596.51        21.90 o                         
 -11   1   6        252.61        255.45        14.84 o                         
 -10   1   6       2541.77       2652.47        35.33 o                         
  -9   1   6        602.70        573.45        16.57 o                         
  -8   1   6       5980.66       6244.64        57.74 o                         
  -7   1   6       1838.84       1780.71        23.83 o                         
  -6   1   6       3102.80       3221.49        30.06 o                         
  -5   1   6        217.95        210.39         9.07 o                         
  -4   1   6       5887.11       6016.09        51.77 o                         
  -3   1   6        692.02        754.87        18.81 o                         
  -2   1   6      10588.72      10736.60        89.55 o                         
  -1   1   6        653.31        705.13        17.46 o                         
   0   1   6      14254.18      14505.10       138.95 o                         
   1   1   6        319.61        356.39        18.93 o                         
   2   1   6       5818.33       5805.63        65.77 o                         
   3   1   6       1341.37       1358.69        28.56 o                         
   4   1   6       2126.55       2248.95        35.61 o                         
   5   1   6       1854.24       1974.70        35.81 o                         
   6   1   6       1378.51       1513.99        38.68 o                         
   7   1   6       1788.83       1743.28        40.79 o                         
   8   1   6       1253.31       1478.96        36.20 o                         
   9   1   6        949.19        899.63        41.20 o                         
  10   1   6        307.19        334.96        23.64 o                         
  11   1   6        233.22        167.41        21.84 o                         
  12   1   6         38.16          0.00        32.63 o                         
  13   1   6        207.41        118.70        52.34 o                         
 -14   2   6          0.53         78.48        51.41 o                         
 -13   2   6        907.25       1006.04        40.58 o                         
 -12   2   6        498.23        464.98        20.90 o                         
 -11   2   6        797.45        865.30        23.83 o                         
 -10   2   6        468.92        453.05        15.75 o                         
  -9   2   6         62.45        114.55        10.74 o                         
  -8   2   6          6.63         17.48         9.43 o                         
  -7   2   6       2238.63       2326.99        27.55 o                         
  -6   2   6        243.14        268.47         9.93 o                         
  -5   2   6       7964.96       8134.05        64.66 o                         
  -4   2   6        122.62        125.97         7.63 o                         
  -3   2   6       4507.95       4545.00        38.32 o                         
  -2   2   6        416.07        421.06        12.48 o                         
  -1   2   6        419.07        499.17        16.92 o                         
   0   2   6        882.35        892.69        23.60 o                         
   1   2   6       2809.80       3073.04        39.40 o                         
   2   2   6       1578.33       1543.61        30.16 o                         
   3   2   6       3939.81       4127.80        54.46 o                         
   4   2   6        400.80        367.74        18.77 o                         
   5   2   6       2181.13       2209.38        38.15 o                         
   6   2   6         74.98         90.37        12.24 o                         
   7   2   6        118.72        112.45        15.38 o                         
   8   2   6        324.95        344.66        19.98 o                         
   9   2   6         16.34         40.12        21.56 o                         
  10   2   6        186.69        145.50        24.38 o                         
  11   2   6        117.05        111.87        26.51 o                         
  12   2   6        120.33          3.53        27.75 o                         
 -14   3   6       1111.00       1390.45        71.93 o                         
 -13   3   6         45.69         63.14        25.13 o                         
 -12   3   6        552.83        580.65        23.74 o                         
 -11   3   6         92.94         73.12        13.48 o                         
 -10   3   6         96.90         45.04        10.56 o                         
  -9   3   6        526.58        531.55        17.34 o                         
  -8   3   6        190.27        201.00        11.53 o                         
  -7   3   6       4061.29       4067.08        39.36 o                         
  -6   3   6       1785.86       1830.95        23.89 o                         
  -5   3   6        190.29        210.26         9.69 o                         
  -4   3   6       2262.66       2295.47        24.60 o                         
  -3   3   6        359.81        343.08        10.56 o                         
  -2   3   6        169.01        166.54         9.42 o                         
  -1   3   6        311.22        294.68        11.93 o                         
   0   3   6       1234.49       1137.49        22.37 o                         
   1   3   6        966.79       1053.62        25.29 o                         
   2   3   6         45.13         64.39        13.71 o                         
   3   3   6        337.75        308.36        16.94 o                         
   4   3   6       1731.86       1776.67        32.60 o                         
   5   3   6        151.23        195.45        14.51 o                         
   6   3   6        243.30        186.17        16.83 o                         
   7   3   6        143.52        124.12        16.53 o                         
   8   3   6          9.09         13.32        16.48 o                         
   9   3   6         23.81         24.62        19.96 o                         
  10   3   6          0.37          0.00        19.50 o                         
  11   3   6         80.34         57.67        28.70 o                         
  12   3   6        228.36        203.37        41.13 o                         
 -14   4   6         23.01         70.56        49.43 o                         
 -13   4   6         11.40        102.68        26.07 o                         
 -12   4   6        509.74        493.29        25.13 o                         
 -11   4   6         12.22          0.00        13.57 o                         
 -10   4   6        446.46        457.87        17.37 o                         
  -9   4   6         82.12         90.67        12.23 o                         
  -8   4   6         72.77         67.99        12.09 o                         
  -7   4   6        595.03        724.01        18.49 o                         
  -6   4   6         22.78         12.64         9.45 o                         
  -5   4   6        984.83       1134.91        20.19 o                         
  -4   4   6        218.89        212.53         9.91 o                         
  -3   4   6       2977.49       3190.86        34.30 o                         
  -2   4   6          4.73          0.00         8.68 o                         
  -1   4   6       2502.27       2600.33        35.34 o                         
   0   4   6        451.27        483.61        18.02 o                         
   1   4   6        887.74        891.01        26.34 o                         
   2   4   6       1501.23       1583.54        28.92 o                         
   3   4   6        340.54        391.28        18.18 o                         
   4   4   6       1404.61       1439.66        33.04 o                         
   5   4   6        232.57        232.45        16.06 o                         
   6   4   6        466.02        398.37        20.59 o                         
   7   4   6         53.15         41.77        16.49 o                         
   8   4   6        288.81        293.32        18.72 o                         
   9   4   6         25.36         39.19        17.91 o                         
  10   4   6        465.97        428.41        28.06 o                         
  11   4   6         18.33         16.36        29.91 o                         
  12   4   6         77.98         49.05        55.16 o                         
 -14   5   6         69.97        107.48        39.63 o                         
 -13   5   6        614.73        512.35        38.18 o                         
 -12   5   6         48.95         51.94        17.56 o                         
 -11   5   6       1550.31       1444.11        32.38 o                         
 -10   5   6        212.72        262.11        15.06 o                         
  -9   5   6        445.65        397.79        16.30 o                         
  -8   5   6         74.26         28.97        11.83 o                         
  -7   5   6         20.28         18.08        11.45 o                         
  -6   5   6       1595.02       1452.17        25.49 o                         
  -5   5   6       1056.79        993.28        20.82 o                         
  -4   5   6       4722.81       4515.53        41.74 o                         
  -3   5   6       1236.20       1251.82        21.81 o                         
  -2   5   6       1140.94       1099.25        24.71 o                         
  -1   5   6        632.36        628.86        21.64 o                         
   0   5   6        959.37        892.45        29.42 o                         
   1   5   6        616.77        585.38        25.48 o                         
   2   5   6        706.98        748.23        27.38 o                         
   3   5   6        808.16        769.18        28.44 o                         
   4   5   6       1655.81       1680.65        37.71 o                         
   5   5   6         88.31         88.63        13.56 o                         
   6   5   6        113.96         81.82        13.78 o                         
   7   5   6         50.25         37.35        15.34 o                         
   8   5   6         41.40         25.07        16.18 o                         
   9   5   6        360.73        369.29        25.20 o                         
  10   5   6         26.02         17.67        26.22 o                         
  11   5   6         93.98         55.39        34.86 o                         
  12   5   6         24.79          0.00        51.02 o                         
 -13   6   6        423.48        357.87        34.10 o                         
 -12   6   6        910.07        763.63        34.64 o                         
 -11   6   6         77.06         37.99        16.89 o                         
 -10   6   6        702.72        584.98        19.59 o                         
  -9   6   6         76.98         95.03        13.17 o                         
  -8   6   6        117.47        104.73        12.52 o                         
  -7   6   6       1032.38        921.66        25.96 o                         
  -6   6   6        675.07        737.07        21.32 o                         
  -5   6   6       3196.75       2989.55        36.25 o                         
  -4   6   6        552.68        571.99        17.10 o                         
  -3   6   6       3185.60       3101.85        34.88 o                         
  -2   6   6       1519.37       1549.59        27.37 o                         
  -1   6   6        122.04        109.52        13.10 o                         
   0   6   6       1015.58        946.49        26.22 o                         
   1   6   6        635.82        671.89        25.94 o                         
   2   6   6       1164.60       1149.00        35.13 o                         
   3   6   6       1374.80       1478.26        43.05 o                         
   4   6   6        517.84        536.60        36.89 o                         
   5   6   6       1495.48       1601.42        53.24 o                         
   6   6   6         10.01         26.14        15.78 o                         
   7   6   6         75.91         43.03        17.48 o                         
   8   6   6         37.61         37.05        18.26 o                         
   9   6   6         62.99         47.72        22.10 o                         
  10   6   6        394.71        287.88        36.67 o                         
  11   6   6         27.77         19.49        41.24 o                         
 -13   7   6          4.83         16.97        31.38 o                         
 -12   7   6        664.70        506.66        29.05 o                         
 -11   7   6          4.64         23.39        17.53 o                         
 -10   7   6        388.00        337.75        18.19 o                         
  -9   7   6         51.74         78.11        14.07 o                         
  -8   7   6        282.60        247.66        14.39 o                         
  -7   7   6        251.66        278.26        14.25 o                         
  -6   7   6        605.86        525.28        18.18 o                         
  -5   7   6         91.43         69.53        11.71 o                         
  -4   7   6        677.37        567.99        17.45 o                         
  -3   7   6        105.94         66.40        11.86 o                         
  -2   7   6        108.87         70.59        13.71 o                         
  -1   7   6          1.86          0.00        14.64 o                         
   0   7   6          6.55          0.00        14.18 o                         
   1   7   6          3.77          0.54        16.62 o                         
   2   7   6        542.83        515.93        24.78 o                         
   3   7   6         12.48          7.06        15.16 o                         
   4   7   6       1562.56       1665.50        42.74 o                         
   5   7   6         62.78         70.57        19.17 o                         
   6   7   6        539.65        597.36        31.87 o                         
   7   7   6          1.11         14.03        19.08 o                         
   8   7   6        386.36        359.58        25.84 o                         
   9   7   6          0.19          0.64        27.68 o                         
  10   7   6        195.48        138.87        43.12 o                         
  11   7   6         24.28          6.19        83.12 o                         
 -12   8   6         35.18          0.00        24.96 o                         
 -11   8   6       1123.27       1067.83        50.21 o                         
 -10   8   6        241.65        155.16        18.30 o                         
  -9   8   6       3502.88       3689.26        53.99 o                         
  -8   8   6       2342.82       2287.02        44.14 o                         
  -7   8   6       2849.88       2960.01        46.58 o                         
  -6   8   6       1532.29       1472.51        28.11 o                         
  -5   8   6       2085.88       1981.98        33.78 o                         
  -4   8   6         39.90          0.00        11.68 o                         
  -3   8   6       4789.61       4696.25        51.12 o                         
  -2   8   6        493.84        529.56        23.86 o                         
  -1   8   6      10825.90      10758.70       110.23 o                         
   0   8   6         32.16         94.86        17.31 o                         
   1   8   6       6730.28       6678.01        91.93 o                         
   2   8   6          2.33          0.00        18.59 o                         
   3   8   6       1269.33       1257.74        40.09 o                         
   4   8   6        839.93        798.45        29.09 o                         
   5   8   6        719.39        755.04        37.98 o                         
   6   8   6       2141.95       2223.40        50.49 o                         
   7   8   6       1019.64       1128.52        43.28 o                         
   8   8   6        679.71        602.86        31.77 o                         
   9   8   6        406.09        405.00        41.16 o                         
  10   8   6        147.84         85.07        47.06 o                         
 -12   9   6        163.82        129.91        30.47 o                         
 -11   9   6        223.57        200.51        29.60 o                         
 -10   9   6       1901.51       1955.95        45.40 o                         
  -9   9   6         99.88        110.67        19.83 o                         
  -8   9   6       2520.03       2513.22        40.56 o                         
  -7   9   6        445.62        383.12        17.80 o                         
  -6   9   6        191.33        212.02        15.15 o                         
  -5   9   6         24.05          0.00        13.66 o                         
  -4   9   6         57.57         29.86        13.87 o                         
  -3   9   6       1389.54       1400.07        28.64 o                         
  -2   9   6       1797.59       1705.38        34.76 o                         
  -1   9   6        475.77        523.64        22.55 o                         
   0   9   6       2969.80       3159.74        65.26 o                         
   1   9   6         89.82         76.48        20.52 o                         
   2   9   6        639.36        629.75        38.76 o                         
   3   9   6          3.72          0.00        17.65 o                         
   4   9   6          1.17          0.00        16.62 o                         
   5   9   6        202.59        194.19        19.88 o                         
   6   9   6        473.23        429.49        27.55 o                         
   7   9   6        246.29        191.54        22.08 o                         
   8   9   6        527.48        506.66        37.77 o                         
   9   9   6         68.09          0.00        38.50 o                         
  10   9   6        202.74        101.98        40.38 o                         
 -11  10   6        298.00        253.98        28.43 o                         
 -10  10   6          2.93         17.10        23.77 o                         
  -9  10   6        448.67        403.40        25.10 o                         
  -8  10   6          6.36          0.00        18.62 o                         
  -7  10   6        726.88        775.94        24.28 o                         
  -6  10   6         80.15         62.74        16.70 o                         
  -5  10   6        939.90       1034.26        37.14 o                         
  -4  10   6          9.02          0.00        16.03 o                         
  -3  10   6        755.18        819.56        31.88 o                         
  -2  10   6        235.88        240.90        18.18 o                         
  -1  10   6       1011.80        974.06        30.32 o                         
   0  10   6        342.71        327.14        18.91 o                         
   1  10   6        833.11        885.28        40.16 o                         
   2  10   6        316.48        292.96        24.37 o                         
   3  10   6       1415.43       1311.94        43.64 o                         
   4  10   6        103.99         90.57        20.14 o                         
   5  10   6        567.59        461.27        24.12 o                         
   6  10   6        241.29        228.61        25.03 o                         
   7  10   6        236.87        249.48        44.57 o                         
   8  10   6        151.73        124.26        38.84 o                         
   9  10   6        155.82        131.61        44.09 o                         
 -10  11   6         19.88         31.78        27.89 o                         
  -9  11   6         85.11         56.52        34.20 o                         
  -8  11   6         71.49         67.04        24.33 o                         
  -7  11   6        313.17        282.01        19.40 o                         
  -6  11   6       2729.12       2917.64        63.72 o                         
  -5  11   6         30.82         67.88        24.03 o                         
  -4  11   6       3516.36       3831.82        60.64 o                         
  -3  11   6        235.80        175.53        22.79 o                         
  -2  11   6       1115.44       1293.65        44.85 o                         
  -1  11   6         70.04         41.78        20.19 o                         
   0  11   6        328.35        323.27        23.11 o                         
   1  11   6       2003.70       2037.68        50.83 o                         
   2  11   6       1608.87       1631.92        47.80 o                         
   3  11   6       1157.48       1244.95        45.56 o                         
   4  11   6       1149.36       1105.69        45.78 o                         
   5  11   6        355.04        325.12        25.77 o                         
   6  11   6        116.96         46.64        27.52 o                         
   7  11   6        238.49        226.33        37.61 o                         
   8  11   6          0.58          0.00        32.48 o                         
  -9  12   6         26.93         54.05        38.08 o                         
  -8  12   6       1060.38        854.95        36.06 o                         
  -7  12   6          5.27         32.38        23.09 o                         
  -6  12   6       1039.76       1116.77        43.00 o                         
  -5  12   6        190.76        301.25        28.66 o                         
  -4  12   6        173.10        171.30        24.24 o                         
  -3  12   6          9.11          0.00        25.95 o                         
  -2  12   6          3.02          0.00        26.75 o                         
  -1  12   6        689.85        569.93        30.77 o                         
   0  12   6          2.00          0.00        23.83 o                         
   1  12   6        423.65        398.43        25.18 o                         
   2  12   6         94.54        138.00        26.87 o                         
   3  12   6          1.25          0.00        27.55 o                         
   4  12   6          0.70          0.00        29.36 o                         
   5  12   6         87.86         27.06        31.52 o                         
   6  12   6        174.48         94.16        29.23 o                         
   7  12   6          0.06          0.00        41.10 o                         
  -7  13   6          7.18          0.00        27.17 o                         
  -6  13   6          2.87         16.32        26.14 o                         
  -5  13   6         22.20          9.54        28.08 o                         
  -4  13   6          3.67          0.00        27.41 o                         
  -3  13   6         86.85         36.27        28.52 o                         
  -2  13   6        188.13        119.13        29.16 o                         
  -1  13   6         31.21          0.00        34.12 o                         
   0  13   6         99.01         98.65        36.57 o                         
   1  13   6          5.14         33.80        28.68 o                         
   2  13   6          0.27          0.00        30.33 o                         
   3  13   6         31.71          0.00        37.41 o                         
   4  13   6          5.14          0.00        32.42 o                         
   5  13   6        105.67          9.79        34.31 o                         
  -5  14   6        478.71        398.32        37.25 o                         
  -4  14   6        318.47        282.97        32.92 o                         
  -3  14   6         82.26         78.73        35.45 o                         
  -2  14   6        520.10        532.37        41.13 o                         
  -1  14   6        103.80        105.38        37.89 o                         
   0  14   6         39.79         27.28        39.57 o                         
   1  14   6          0.47          0.00        41.15 o                         
   2  14   6          1.42         24.05        44.01 o                         
   3  14   6        212.61        124.82        49.68 o                         
 -13   1   7         61.86        232.02        51.95 o                         
 -12   1   7         65.43         85.66        22.53 o                         
 -11   1   7        451.48        456.07        24.62 o                         
 -10   1   7        733.38        749.89        20.59 o                         
  -9   1   7          1.28         11.52        11.24 o                         
  -8   1   7          6.25          3.13        11.02 o                         
  -7   1   7        331.25        371.18        13.92 o                         
  -6   1   7        938.81        943.26        22.12 o                         
  -5   1   7        305.56        325.73        12.63 o                         
  -4   1   7       1907.05       1932.86        25.69 o                         
  -3   1   7       2776.37       2824.59        30.60 o                         
  -2   1   7          2.61          6.09        10.08 o                         
  -1   1   7          2.28          0.00        10.45 o                         
   0   1   7          6.22          0.00        10.79 o                         
   1   1   7       1213.90       1242.15        28.95 o                         
   2   1   7       1079.93       1270.77        28.71 o                         
   3   1   7        361.56        306.13        18.71 o                         
   4   1   7       1957.66       1955.05        47.28 o                         
   5   1   7         70.02         40.60        16.76 o                         
   6   1   7         86.60         52.42        19.20 o                         
   7   1   7         21.72         40.27        20.65 o                         
   8   1   7          6.34          6.31        21.24 o                         
   9   1   7        570.08        503.79        28.17 o                         
  10   1   7          3.46          0.00        23.45 o                         
  11   1   7        229.51         71.61        37.33 o                         
 -13   2   7       1259.85       1315.98        79.46 o                         
 -12   2   7         45.85         22.51        24.27 o                         
 -11   2   7        313.25        270.91        19.09 o                         
 -10   2   7        568.63        593.84        20.09 o                         
  -9   2   7         71.54         66.61        11.59 o                         
  -8   2   7       3949.72       3954.46        41.52 o                         
  -7   2   7        770.88        767.68        20.22 o                         
  -6   2   7       4332.49       4423.13        47.24 o                         
  -5   2   7       1779.35       1598.86        25.65 o                         
  -4   2   7       1008.87        925.64        19.31 o                         
  -3   2   7         47.33         16.18         9.08 o                         
  -2   2   7       1176.15       1175.17        22.82 o                         
  -1   2   7        504.25        529.37        19.13 o                         
   0   2   7       2237.61       2326.36        36.71 o                         
   1   2   7        460.85        499.84        21.22 o                         
   2   2   7       2915.40       2954.77        45.21 o                         
   3   2   7          0.12         23.30        17.81 o                         
   4   2   7        110.32         88.30        20.85 o                         
   5   2   7         16.31          0.00        22.03 o                         
   6   2   7         56.32         51.54        18.19 o                         
   7   2   7         51.04         64.45        20.55 o                         
   8   2   7        131.60        180.68        25.35 o                         
   9   2   7         58.97          9.10        29.11 o                         
  10   2   7        103.63         61.32        28.12 o                         
  11   2   7          0.32         19.48        35.78 o                         
 -13   3   7        111.04        164.43        42.46 o                         
 -12   3   7        108.52        105.40        24.35 o                         
 -11   3   7         24.38         15.27        15.33 o                         
 -10   3   7        400.23        431.54        19.59 o                         
  -9   3   7         59.63         87.07        12.04 o                         
  -8   3   7        789.10        805.17        20.97 o                         
  -7   3   7          1.92         17.61         9.88 o                         
  -6   3   7       1371.88       1310.20        25.20 o                         
  -5   3   7        692.39        662.43        17.12 o                         
  -4   3   7       1005.04        915.48        19.43 o                         
  -3   3   7        848.20        801.05        17.50 o                         
  -2   3   7       1736.65       1674.36        24.16 o                         
  -1   3   7       1703.12       1731.01        29.96 o                         
   0   3   7       2804.40       2850.17        38.31 o                         
   1   3   7        399.95        467.04        20.18 o                         
   2   3   7       1630.86       1703.48        40.10 o                         
   3   3   7       2124.76       2125.83        45.83 o                         
   4   3   7        351.62        406.60        22.59 o                         
   5   3   7       1712.29       1721.17        41.77 o                         
   6   3   7        230.29        271.64        17.32 o                         
   7   3   7       1101.17       1117.32        44.84 o                         
   8   3   7         21.68          7.63        23.29 o                         
   9   3   7        326.46        340.35        34.65 o                         
  10   3   7         14.99          0.00        29.99 o                         
  11   3   7        379.64        375.77        68.38 o                         
 -13   4   7         35.56         59.60        34.51 o                         
 -12   4   7        926.66        961.94        36.65 o                         
 -11   4   7       1273.97       1301.87        36.86 o                         
 -10   4   7        425.82        512.95        19.49 o                         
  -9   4   7       3251.90       3079.17        36.33 o                         
  -8   4   7          6.83         19.77        11.74 o                         
  -7   4   7        479.24        479.12        15.32 o                         
  -6   4   7         54.39         52.67        11.86 o                         
  -5   4   7         90.08         62.98        11.73 o                         
  -4   4   7       5209.12       5212.79        49.53 o                         
  -3   4   7       1531.96       1539.29        24.10 o                         
  -2   4   7       3584.38       3568.34        43.03 o                         
  -1   4   7       2514.89       2466.56        35.48 o                         
   0   4   7       1313.82       1309.56        29.92 o                         
   1   4   7        794.49        830.67        30.33 o                         
   2   4   7       1292.12       1341.03        33.32 o                         
   3   4   7         12.40         39.14        16.27 o                         
   4   4   7       2155.62       2406.62        45.07 o                         
   5   4   7          4.06         59.95        15.14 o                         
   6   4   7       1976.26       2075.13        48.75 o                         
   7   4   7         98.47        184.26        19.56 o                         
   8   4   7        718.63        651.27        39.27 o                         
   9   4   7          6.43          3.21        22.54 o                         
  10   4   7        116.58         67.80        29.89 o                         
  11   4   7         11.37         57.87        41.77 o                         
 -12   5   7        726.63        674.86        35.67 o                         
 -11   5   7       1187.60       1450.66        38.44 o                         
 -10   5   7       2531.50       2521.11        40.13 o                         
  -9   5   7        479.03        599.56        23.48 o                         
  -8   5   7       1156.95       1098.72        26.04 o                         
  -7   5   7       1078.73       1114.86        24.91 o                         
  -6   5   7         10.90          0.00        12.12 o                         
  -5   5   7       2592.57       2681.62        35.93 o                         
  -4   5   7          3.97         20.25        10.64 o                         
  -3   5   7       4250.00       4495.77        46.45 o                         
  -2   5   7        920.99        968.26        25.24 o                         
  -1   5   7       4525.63       4539.58        56.48 o                         
   0   5   7         81.51         49.43        16.07 o                         
   1   5   7        710.61        711.20        30.12 o                         
   2   5   7        419.87        437.09        23.31 o                         
   3   5   7        785.51        875.24        38.94 o                         
   4   5   7        272.29        300.13        19.60 o                         
   5   5   7        931.95       1078.68        33.20 o                         
   6   5   7         44.98         55.66        16.64 o                         
   7   5   7        684.77        697.95        35.03 o                         
   8   5   7         25.71         31.39        19.63 o                         
   9   5   7        190.75        140.29        24.75 o                         
  10   5   7         13.92         62.68        38.54 o                         
 -12   6   7          2.33         46.37        25.43 o                         
 -11   6   7         18.19         17.56        18.10 o                         
 -10   6   7         14.83         29.16        16.72 o                         
  -9   6   7          1.25          0.00        15.43 o                         
  -8   6   7        101.66        102.38        14.74 o                         
  -7   6   7        566.40        577.23        18.79 o                         
  -6   6   7         13.62         13.50        12.16 o                         
  -5   6   7        917.15        925.66        25.34 o                         
  -4   6   7         10.51          5.64        12.10 o                         
  -3   6   7        393.97        392.27        15.32 o                         
  -2   6   7         62.98         75.03        11.87 o                         
  -1   6   7        658.68        667.14        25.85 o                         
   0   6   7        681.82        700.76        28.41 o                         
   1   6   7       1727.90       1760.49        45.52 o                         
   2   6   7        838.42        854.38        38.69 o                         
   3   6   7       1396.10       1453.79        49.66 o                         
   4   6   7        824.04        880.93        42.22 o                         
   5   6   7        266.28        255.32        26.54 o                         
   6   6   7        789.32        829.18        42.43 o                         
   7   6   7         16.95          3.15        19.96 o                         
   8   6   7        665.74        655.36        57.85 o                         
   9   6   7          0.71          0.00        39.15 o                         
  10   6   7        518.92        558.96        87.41 o                         
 -12   7   7        269.62        322.11        60.90 o                         
 -11   7   7         22.48         28.07        22.23 o                         
 -10   7   7         86.31         73.00        18.40 o                         
  -9   7   7       1307.49       1410.64        38.35 o                         
  -8   7   7         46.92         57.82        15.46 o                         
  -7   7   7       3501.37       3824.50        48.54 o                         
  -6   7   7       1052.42       1086.18        28.24 o                         
  -5   7   7        946.84       1087.48        25.15 o                         
  -4   7   7        646.04        671.63        22.86 o                         
  -3   7   7        441.69        449.63        17.95 o                         
  -2   7   7        583.28        510.11        20.90 o                         
  -1   7   7        543.25        590.52        22.54 o                         
   0   7   7        469.34        476.58        22.36 o                         
   1   7   7       2827.13       2963.49        47.80 o                         
   2   7   7          1.39         19.90        19.91 o                         
   3   7   7        774.43        798.59        30.35 o                         
   4   7   7         53.19         38.97        19.33 o                         
   5   7   7        163.69        132.79        21.64 o                         
   6   7   7         30.00         30.46        26.41 o                         
   7   7   7          7.08          5.06        36.48 o                         
   8   7   7        112.59         71.37        38.90 o                         
   9   7   7        144.29         95.07        55.61 o                         
 -11   8   7         14.01         47.74        25.58 o                         
 -10   8   7         68.48         85.90        19.97 o                         
  -9   8   7         97.09         65.68        17.58 o                         
  -8   8   7        626.81        732.97        25.15 o                         
  -7   8   7          4.19         28.47        16.02 o                         
  -6   8   7        951.51       1118.52        31.90 o                         
  -5   8   7        251.12        260.86        14.93 o                         
  -4   8   7          3.91         12.74        13.39 o                         
  -3   8   7          0.63          0.00        15.91 o                         
  -2   8   7         16.02          9.48        16.11 o                         
  -1   8   7        304.49        284.00        18.77 o                         
   0   8   7        399.63        456.17        21.89 o                         
   1   8   7        301.19        314.32        24.37 o                         
   2   8   7        615.44        685.97        30.30 o                         
   3   8   7          1.52          0.00        17.54 o                         
   4   8   7         11.54          0.00        20.78 o                         
   5   8   7          7.39          0.00        25.73 o                         
   6   8   7          7.83          0.00        26.49 o                         
   7   8   7          9.60          2.71        33.57 o                         
   8   8   7         18.93          5.85        32.17 o                         
   9   8   7         20.97         24.26        65.04 o                         
 -10   9   7          6.03          0.00        21.92 o                         
  -9   9   7        222.65        166.17        20.78 o                         
  -8   9   7         39.41          0.00        18.76 o                         
  -7   9   7        492.99        393.08        19.75 o                         
  -6   9   7        317.61        200.03        16.48 o                         
  -5   9   7        130.60         68.84        17.83 o                         
  -4   9   7         91.52         36.79        14.18 o                         
  -3   9   7         15.16          0.72        16.05 o                         
  -2   9   7        222.82        180.80        19.01 o                         
  -1   9   7        102.63         25.01        18.47 o                         
   0   9   7         70.28         20.72        20.41 o                         
   1   9   7         82.45         27.64        20.41 o                         
   2   9   7          7.03          0.00        19.94 o                         
   3   9   7          1.86          0.00        22.03 o                         
   4   9   7         22.68          0.00        23.42 o                         
   5   9   7         66.68         51.98        41.65 o                         
   6   9   7          1.75          0.00        31.55 o                         
   7   9   7         11.90          0.00        37.99 o                         
   8   9   7          3.74         32.12        41.98 o                         
  -9  10   7         56.85         70.78        22.87 o                         
  -8  10   7         39.17          0.00        20.23 o                         
  -7  10   7        217.27        141.08        21.18 o                         
  -6  10   7          4.78          0.00        18.20 o                         
  -5  10   7       1960.58       1793.72        40.00 o                         
  -4  10   7        614.53        566.73        22.88 o                         
  -3  10   7        726.33        648.48        25.70 o                         
  -2  10   7        489.12        510.76        22.87 o                         
  -1  10   7         88.38         47.12        19.95 o                         
   0  10   7         97.09         53.04        20.25 o                         
   1  10   7        494.40        401.33        27.33 o                         
   2  10   7        936.96        905.95        49.36 o                         
   3  10   7       1639.19       1724.29        59.37 o                         
   4  10   7         15.61         28.56        28.81 o                         
   5  10   7        537.64        485.54        35.56 o                         
   6  10   7         17.20         16.46        41.93 o                         
   7  10   7         43.84          0.00        48.59 o                         
  -8  11   7        313.65        184.27        26.74 o                         
  -7  11   7        524.81        467.02        26.83 o                         
  -6  11   7        580.20        403.68        26.00 o                         
  -5  11   7        414.88        414.38        24.05 o                         
  -4  11   7        537.70        427.38        25.05 o                         
  -3  11   7        192.01        100.61        24.43 o                         
  -2  11   7        139.01         84.56        21.94 o                         
  -1  11   7        660.55        553.79        28.61 o                         
   0  11   7          0.97          0.00        25.12 o                         
   1  11   7        574.78        563.20        29.42 o                         
   2  11   7          0.47          0.00        28.15 o                         
   3  11   7        386.73        430.72        32.81 o                         
   4  11   7          2.65         20.79        30.33 o                         
   5  11   7        247.80        214.37        36.72 o                         
   6  11   7          2.17          0.00        36.25 o                         
  -6  12   7         88.32         83.00        28.02 o                         
  -5  12   7         14.80          0.00        27.14 o                         
  -4  12   7        888.97        796.94        37.97 o                         
  -3  12   7        173.02         76.67        27.09 o                         
  -2  12   7        636.23        566.81        32.09 o                         
  -1  12   7        458.33        345.36        25.84 o                         
   0  12   7        133.41        134.03        27.94 o                         
   1  12   7         44.95         12.56        24.60 o                         
   2  12   7        106.58         47.99        28.60 o                         
   3  12   7         20.95          0.00        35.26 o                         
   4  12   7        322.91        268.79        35.38 o                         
  -4  13   7         76.33          0.00        37.48 o                         
  -3  13   7        682.36        616.51        37.76 o                         
  -2  13   7        822.48        661.93        39.31 o                         
  -1  13   7        165.20        238.08        38.04 o                         
   0  13   7        911.79        766.13        45.66 o                         
   1  13   7         64.48         96.93        39.41 o                         
   2  13   7        296.03        222.25        52.75 o                         
 -12   0   8       1253.88       1494.21        96.32 o                         
 -11   0   8        755.36        703.63        69.82 o                         
 -10   0   8        754.04        913.29        42.39 o                         
  -9   0   8       1441.49       1297.76        43.89 o                         
  -8   0   8        227.09        250.45        21.77 o                         
  -7   0   8          3.34          0.00        16.92 o                         
  -6   0   8       2174.81       2247.26        43.55 o                         
  -5   0   8        243.88        343.14        21.01 o                         
  -4   0   8       4694.75       4740.43        80.58 o                         
  -3   0   8          2.75         57.54        17.48 o                         
  -2   0   8       8072.97       8084.62       102.51 o                         
  -1   0   8        308.22        323.86        26.36 o                         
   0   0   8       1706.41       1614.81        90.84 o                         
   1   0   8        495.46        594.39        38.09 o                         
   2   0   8        991.20       1077.19        64.63 o                         
   3   0   8       1112.34       1100.40        71.19 o                         
   4   0   8       1508.47       1812.87        81.33 o                         
   5   0   8       1033.50        964.21        71.51 o                         
   6   0   8        878.14        714.23        71.33 o                         
   7   0   8        281.67        116.90        55.01 o                         
   8   0   8        112.94         56.28        60.36 o                         
   9   0   8        195.99        189.35        77.37 o                         
 -12   1   8          2.44         23.50        42.71 o                         
 -11   1   8        750.31        797.52        41.86 o                         
 -10   1   8          1.87          0.00        18.41 o                         
  -9   1   8        317.99        332.76        18.98 o                         
  -8   1   8         98.10        119.99        14.38 o                         
  -7   1   8        102.56        107.68        13.00 o                         
  -6   1   8        597.44        636.52        18.60 o                         
  -5   1   8        970.28        978.36        23.80 o                         
  -4   1   8        131.72        148.95        12.54 o                         
  -3   1   8        956.41       1004.05        24.89 o                         
  -2   1   8          2.38         23.76        10.62 o                         
  -1   1   8        250.50        244.04        13.93 o                         
   0   1   8         21.59         22.77        13.35 o                         
   1   1   8        307.42        292.28        15.77 o                         
   2   1   8        204.43        193.03        16.92 o                         
   3   1   8        248.29        275.75        20.54 o                         
   4   1   8        127.33        192.62        28.82 o                         
   5   1   8        746.81        767.35        33.76 o                         
   6   1   8         10.05          0.00        26.55 o                         
   7   1   8        355.44        342.02        33.04 o                         
   8   1   8         53.64         35.63        40.36 o                         
   9   1   8         99.12         73.34        52.06 o                         
 -12   2   8          7.44         54.93        54.14 o                         
 -11   2   8         32.32         16.88        24.15 o                         
 -10   2   8        355.31        366.09        21.00 o                         
  -9   2   8        114.13        140.32        16.51 o                         
  -8   2   8       1436.20       1532.46        30.99 o                         
  -7   2   8         21.09         45.46        12.52 o                         
  -6   2   8       1162.06       1189.79        25.52 o                         
  -5   2   8         28.09         29.86        11.39 o                         
  -4   2   8        408.30        444.27        16.39 o                         
  -3   2   8        253.09        288.82        13.28 o                         
  -2   2   8        402.31        443.53        16.34 o                         
  -1   2   8        836.40        827.85        30.54 o                         
   0   2   8        863.11        981.45        30.07 o                         
   1   2   8        236.94        245.84        18.14 o                         
   2   2   8       1325.57       1368.69        36.84 o                         
   3   2   8        114.25         90.36        19.32 o                         
   4   2   8        335.85        313.54        25.06 o                         
   5   2   8        272.04        270.12        26.01 o                         
   6   2   8         43.62         45.70        21.06 o                         
   7   2   8        265.52        255.92        32.73 o                         
   8   2   8        153.05        188.35        38.12 o                         
   9   2   8        122.64         64.98        49.29 o                         
 -12   3   8         21.47         61.99        32.97 o                         
 -11   3   8          2.26          0.00        23.09 o                         
 -10   3   8         93.41         96.10        19.45 o                         
  -9   3   8        921.14       1050.70        31.14 o                         
  -8   3   8         60.02         68.07        14.60 o                         
  -7   3   8       2355.63       2557.64        37.40 o                         
  -6   3   8        757.17        746.76        25.02 o                         
  -5   3   8        381.21        450.46        17.61 o                         
  -4   3   8         12.38          0.00        10.75 o                         
  -3   3   8        216.53        248.41        12.12 o                         
  -2   3   8       1379.58       1445.14        26.03 o                         
  -1   3   8       1499.56       1695.30        30.82 o                         
   0   3   8        509.02        620.29        28.98 o                         
   1   3   8       2120.91       2332.30        41.87 o                         
   2   3   8        139.51        153.24        25.79 o                         
   3   3   8        356.96        327.12        22.99 o                         
   4   3   8         79.04         95.55        19.61 o                         
   5   3   8          4.74          5.74        20.80 o                         
   6   3   8        604.06        709.02        60.76 o                         
   7   3   8          2.08          9.93        25.60 o                         
   8   3   8        219.88        262.95        32.26 o                         
   9   3   8         20.21          8.06        57.76 o                         
 -11   4   8        303.36        261.83        24.35 o                         
 -10   4   8          5.43          9.94        19.33 o                         
  -9   4   8        712.45        662.55        24.46 o                         
  -8   4   8         27.09         62.47        15.50 o                         
  -7   4   8        139.12        126.42        12.77 o                         
  -6   4   8        206.72        190.67        13.60 o                         
  -5   4   8         58.19         72.68        11.94 o                         
  -4   4   8        599.90        530.03        17.64 o                         
  -3   4   8          2.27          0.00        11.09 o                         
  -2   4   8        410.29        381.61        15.90 o                         
  -1   4   8        116.01        154.83        17.33 o                         
   0   4   8         48.21         50.48        14.41 o                         
   1   4   8          2.23         23.68        18.69 o                         
   2   4   8        225.52        204.43        21.84 o                         
   3   4   8        178.30        171.34        20.56 o                         
   4   4   8         48.12         47.47        19.05 o                         
   5   4   8        244.29        238.37        24.10 o                         
   6   4   8          0.79          0.00        25.05 o                         
   7   4   8         38.13         22.42        26.45 o                         
   8   4   8          0.80          2.73        36.93 o                         
   9   4   8          1.45          0.00        44.01 o                         
 -11   5   8          1.88          0.00        24.68 o                         
 -10   5   8        325.92        350.23        22.50 o                         
  -9   5   8        216.35        166.13        18.71 o                         
  -8   5   8          4.77          0.00        14.97 o                         
  -7   5   8        244.26        160.47        15.01 o                         
  -6   5   8        124.03        110.62        14.56 o                         
  -5   5   8        159.88        201.93        14.06 o                         
  -4   5   8         71.21         64.59        11.79 o                         
  -3   5   8        110.12        120.33        13.10 o                         
  -2   5   8        517.68        462.50        18.07 o                         
  -1   5   8          3.40         12.88        13.82 o                         
   0   5   8          2.73          0.00        17.36 o                         
   1   5   8        272.64        235.50        22.14 o                         
   2   5   8         69.26        108.45        23.07 o                         
   3   5   8         23.24         59.23        21.88 o                         
   4   5   8        208.48        230.55        26.58 o                         
   5   5   8         10.67         24.12        25.38 o                         
   6   5   8          0.20          0.00        18.05 o                         
   7   5   8          3.48         10.89        29.29 o                         
   8   5   8          2.63         28.20        32.52 o                         
 -10   6   8        186.91        165.89        20.95 o                         
  -9   6   8        113.06        151.23        19.16 o                         
  -8   6   8       1248.64       1089.16        40.11 o                         
  -7   6   8        429.48        338.05        19.40 o                         
  -6   6   8        445.84        407.41        17.34 o                         
  -5   6   8        462.94        423.31        17.32 o                         
  -4   6   8         68.04         88.02        13.09 o                         
  -3   6   8         34.06         29.46        12.94 o                         
  -2   6   8        275.29        227.94        15.51 o                         
  -1   6   8        233.05        243.31        16.03 o                         
   0   6   8        940.24        885.01        29.03 o                         
   1   6   8         18.74         52.54        20.24 o                         
   2   6   8        391.26        361.55        26.54 o                         
   3   6   8        134.96        202.68        29.65 o                         
   4   6   8         90.84         92.50        33.72 o                         
   5   6   8          1.72          0.00        28.40 o                         
   6   6   8         42.99         26.05        31.82 o                         
   7   6   8         47.23         22.98        42.59 o                         
   8   6   8         81.38         37.86        45.39 o                         
 -10   7   8        242.79        226.08        22.92 o                         
  -9   7   8        366.44        385.75        21.64 o                         
  -8   7   8        172.71        137.53        19.48 o                         
  -7   7   8        998.55       1000.50        32.47 o                         
  -6   7   8        109.81         67.15        16.96 o                         
  -5   7   8       2051.74       1911.97        34.56 o                         
  -4   7   8         60.85         32.87        13.90 o                         
  -3   7   8       1040.96        943.05        26.80 o                         
  -2   7   8          4.99          0.00        16.20 o                         
  -1   7   8        926.50        880.16        27.72 o                         
   0   7   8         66.74         82.74        18.56 o                         
   1   7   8       1500.62       1536.39        42.11 o                         
   2   7   8        214.22        199.77        22.88 o                         
   3   7   8        949.22        852.97        57.25 o                         
   4   7   8        196.19        111.90        31.11 o                         
   5   7   8        269.72        178.69        39.16 o                         
   6   7   8        307.77        316.83        69.70 o                         
   7   7   8         96.65         78.63        64.99 o                         
  -9   8   8          2.03          0.77        21.69 o                         
  -8   8   8          2.32         14.86        19.76 o                         
  -7   8   8        440.01        435.71        24.58 o                         
  -6   8   8        114.94         88.32        19.93 o                         
  -5   8   8        515.71        492.62        21.62 o                         
  -4   8   8        647.62        552.49        19.51 o                         
  -3   8   8         16.96          8.34        14.99 o                         
  -2   8   8        425.36        347.13        17.82 o                         
  -1   8   8         53.45         11.38        20.74 o                         
   0   8   8         10.20          0.00        23.14 o                         
   1   8   8         18.02         19.32        26.94 o                         
   2   8   8        138.06        140.00        30.88 o                         
   3   8   8         94.65         59.02        31.19 o                         
   4   8   8        516.24        468.59        37.57 o                         
   5   8   8          8.37          0.00        32.62 o                         
   6   8   8        355.03        284.87        59.95 o                         
  -8   9   8         43.57          0.00        22.19 o                         
  -7   9   8        124.21        122.39        22.66 o                         
  -6   9   8         87.71        133.07        20.34 o                         
  -5   9   8       1395.53       1382.39        36.84 o                         
  -4   9   8        122.87        157.73        18.28 o                         
  -3   9   8       2402.42       2477.87        46.35 o                         
  -2   9   8          6.72         19.84        21.82 o                         
  -1   9   8       1445.47       1440.50        44.69 o                         
   0   9   8         22.70         20.29        23.69 o                         
   1   9   8        452.59        403.57        33.04 o                         
   2   9   8        366.55        384.74        34.35 o                         
   3   9   8        288.21        274.17        33.71 o                         
   4   9   8        749.10        711.09        60.90 o                         
   5   9   8        585.53        495.40        51.02 o                         
  -7  10   8          0.47          0.44        30.42 o                         
  -6  10   8        534.41        530.85        28.25 o                         
  -5  10   8         45.49         79.25        22.62 o                         
  -4  10   8        555.53        567.61        27.05 o                         
  -3  10   8        105.60        127.03        22.95 o                         
  -2  10   8        668.63        683.81        36.50 o                         
  -1  10   8        170.40        148.83        25.76 o                         
   0  10   8        471.33        456.06        36.09 o                         
   1  10   8        207.46        184.18        32.32 o                         
   2  10   8        173.34        124.57        31.93 o                         
   3  10   8        175.04        206.83        34.12 o                         
   4  10   8         88.28         51.63        41.38 o                         
  -5  11   8          2.13          0.00        28.82 o                         
  -4  11   8         34.41         46.90        28.50 o                         
  -3  11   8        102.05         31.90        25.57 o                         
  -2  11   8        265.83        307.59        30.26 o                         
  -1  11   8         19.18          5.17        28.51 o                         
   0  11   8        162.07        119.93        32.05 o                         
   1  11   8        126.08        122.28        34.42 o                         
   2  11   8          3.32          0.00        42.44 o                         
 -10   1   9        663.65        721.39        36.43 o                         
  -9   1   9        353.30        279.65        21.50 o                         
  -8   1   9         83.26        100.22        17.37 o                         
  -7   1   9        306.13        240.48        18.21 o                         
  -6   1   9         33.88         18.41        15.81 o                         
  -5   1   9         76.03         90.12        13.82 o                         
  -4   1   9        225.30        226.13        14.78 o                         
  -3   1   9          9.18         19.09        11.84 o                         
  -2   1   9        441.07        440.60        18.28 o                         
  -1   1   9         22.15         57.95        15.79 o                         
   0   1   9        417.96        352.52        21.28 o                         
   1   1   9         61.85         72.45        21.06 o                         
   2   1   9          0.75         15.95        25.02 o                         
   3   1   9         53.90         50.31        32.66 o                         
   4   1   9          1.49         77.09        36.96 o                         
   5   1   9         15.36         35.44        49.82 o                         
   6   1   9         67.23         74.34        59.60 o                         
   7   1   9          5.78         35.93        35.30 o                         
 -10   2   9        118.25         64.03        28.65 o                         
  -9   2   9         12.43         27.54        20.19 o                         
  -8   2   9        350.34        384.51        19.57 o                         
  -7   2   9        169.24        145.80        18.04 o                         
  -6   2   9        318.38        319.44        16.98 o                         
  -5   2   9        357.80        325.22        16.20 o                         
  -4   2   9          3.24         10.58        13.22 o                         
  -3   2   9        267.48        268.17        13.25 o                         
  -2   2   9        322.77        326.96        18.67 o                         
  -1   2   9        413.06        409.12        22.48 o                         
   0   2   9       1146.17       1247.86        42.90 o                         
   1   2   9        178.94        188.81        21.52 o                         
   2   2   9        533.97        467.43        30.36 o                         
   3   2   9         51.20         35.46        31.19 o                         
   4   2   9        131.55         81.81        37.29 o                         
   5   2   9        268.37        315.57        42.08 o                         
   6   2   9         28.04         34.57        34.56 o                         
   7   2   9        395.38        373.41        61.28 o                         
  -9   3   9        357.86        344.90        25.91 o                         
  -8   3   9        567.56        634.17        27.68 o                         
  -7   3   9        248.53        222.33        18.65 o                         
  -6   3   9        685.16        775.16        27.79 o                         
  -5   3   9        114.71        108.29        17.01 o                         
  -4   3   9       1141.44       1135.59        27.41 o                         
  -3   3   9         46.76         56.47        12.83 o                         
  -2   3   9        592.58        578.17        20.00 o                         
  -1   3   9          9.56         28.24        16.98 o                         
   0   3   9        630.54        637.41        32.05 o                         
   1   3   9          4.32         25.00        19.89 o                         
   2   3   9        398.15        392.95        31.03 o                         
   3   3   9          0.20          0.00        22.69 o                         
   4   3   9        637.46        589.33        44.26 o                         
   5   3   9         82.27         12.77        37.52 o                         
   6   3   9         65.21         18.01        37.03 o                         
   7   3   9          3.20          0.00        38.55 o                         
  -9   4   9         44.58         37.83        22.58 o                         
  -8   4   9          1.68          0.00        18.58 o                         
  -7   4   9       1224.62       1279.87        38.89 o                         
  -6   4   9        274.32        276.04        24.22 o                         
  -5   4   9       1239.20       1435.99        41.42 o                         
  -4   4   9       1040.35       1036.16        34.65 o                         
  -3   4   9        257.32        271.46        17.22 o                         
  -2   4   9        108.85         51.31        16.17 o                         
  -1   4   9        130.22        185.57        20.25 o                         
   0   4   9         11.99         27.41        20.92 o                         
   1   4   9        745.16        799.27        48.47 o                         
   2   4   9         13.24         65.79        29.71 o                         
   3   4   9        828.69        756.48        46.87 o                         
   4   4   9         29.87         74.36        27.85 o                         
   5   4   9        219.24        248.79        32.12 o                         
   6   4   9         24.08         18.53        53.99 o                         
  -9   5   9          2.58         10.68        35.80 o                         
  -8   5   9         79.34        102.10        21.03 o                         
  -7   5   9         26.22         32.82        19.91 o                         
  -6   5   9        457.77        486.93        23.44 o                         
  -5   5   9        660.80        645.32        29.10 o                         
  -4   5   9        175.84        236.03        17.84 o                         
  -3   5   9       1093.79       1126.73        32.17 o                         
  -2   5   9         76.07         95.83        16.97 o                         
  -1   5   9        342.56        297.26        22.06 o                         
   0   5   9        553.83        539.97        31.96 o                         
   1   5   9          9.84          0.00        24.78 o                         
   2   5   9        718.16        826.86        54.40 o                         
   3   5   9        288.84        325.72        32.21 o                         
   4   5   9        398.94        420.05        36.57 o                         
   5   5   9        159.03        183.88        52.13 o                         
   6   5   9        330.93        311.25        56.80 o                         
  -8   6   9        348.10        285.01        23.69 o                         
  -7   6   9        404.47        435.36        23.87 o                         
  -6   6   9         48.15         38.12        18.61 o                         
  -5   6   9        714.72        806.48        47.35 o                         
  -4   6   9         42.72         65.05        15.89 o                         
  -3   6   9       1161.63       1230.20        31.73 o                         
  -2   6   9          5.44         19.50        19.29 o                         
  -1   6   9        659.12        630.43        26.81 o                         
   0   6   9         39.02         16.74        27.74 o                         
   1   6   9        346.51        360.86        28.95 o                         
   2   6   9         37.94         39.26        32.67 o                         
   3   6   9        243.68        265.71        37.39 o                         
   4   6   9         72.11         45.90        38.60 o                         
   5   6   9        229.84        286.66        70.10 o                         
  -7   7   9        133.15        170.00        24.99 o                         
  -6   7   9         76.87         56.13        19.66 o                         
  -5   7   9         58.99         73.68        21.10 o                         
  -4   7   9          7.12         11.68        19.21 o                         
  -3   7   9         21.61          5.32        17.77 o                         
  -2   7   9        550.11        590.71        25.69 o                         
  -1   7   9         31.57         39.93        21.04 o                         
   0   7   9         63.74         74.49        18.27 o                         
   1   7   9        398.06        319.76        29.50 o                         
   2   7   9         16.17          0.00        25.26 o                         
   3   7   9          0.66          0.00        39.84 o                         
   4   7   9         91.32         51.59        44.86 o                         
  -6   8   9          0.09         32.70        25.90 o                         
  -5   8   9          1.85          0.00        23.01 o                         
  -4   8   9         34.08         21.08        21.57 o                         
  -3   8   9         74.00         81.78        22.51 o                         
  -2   8   9          2.03          1.98        23.22 o                         
  -1   8   9        249.99        252.79        24.63 o                         
   0   8   9         22.43         14.61        21.88 o                         
   1   8   9         75.72         48.48        30.07 o                         
   2   8   9          0.56          0.00        32.40 o                         
   3   8   9          4.22          0.23        41.08 o                         
  -4   9   9         77.78        151.40        32.36 o                         
  -3   9   9        145.35        132.34        26.18 o                         
  -2   9   9          2.34         54.52        24.70 o                         
  -1   9   9        202.54        175.23        26.87 o                         
   0   9   9         11.90         33.82        26.58 o                         
   1   9   9        284.98        178.93        45.12 o                         
  -7   0  10        532.52        420.67        44.63 o                         
  -6   0  10          2.28         48.08        30.46 o                         
  -5   0  10        205.26        212.34        27.39 o                         
  -4   0  10         11.04          0.00        32.30 o                         
  -3   0  10          7.22         30.25        33.83 o                         
  -2   0  10         28.57         58.97        30.55 o                         
  -1   0  10        119.93        243.04        67.87 o                         
   0   0  10        252.21        263.36        55.79 o                         
   1   0  10        272.00        249.77        38.93 o                         
   2   0  10         80.82        149.80        69.88 o                         
   3   0  10        333.29        166.45        82.10 o                         
   4   0  10          2.85         33.38       161.50 o                         
  -7   1  10          6.70          0.00        27.05 o                         
  -6   1  10        646.69        639.50        31.53 o                         
  -5   1  10          5.16         26.87        20.39 o                         
  -4   1  10        804.19        802.04        36.27 o                         
  -3   1  10          4.23         26.92        18.61 o                         
  -2   1  10        370.41        334.44        21.50 o                         
  -1   1  10        142.16        181.21        26.71 o                         
   0   1  10        515.12        452.56        31.13 o                         
   1   1  10        187.53        197.17        30.05 o                         
   2   1  10        386.22        437.61        55.79 o                         
   3   1  10        155.53        184.94        67.02 o                         
   4   1  10        192.83        271.13       217.36 o                         
  -6   2  10        105.57        166.59        23.27 o                         
  -5   2  10        208.08        205.11        24.16 o                         
  -4   2  10         75.41         94.15        24.78 o                         
  -3   2  10        350.72        354.62        22.53 o                         
  -2   2  10         59.87         49.79        18.14 o                         
  -1   2  10        166.71        147.41        20.78 o                         
   0   2  10          6.99          0.00        26.29 o                         
   1   2  10         27.89         64.36        33.00 o                         
   2   2  10          9.47         81.80        37.41 o                         
   3   2  10         56.93        102.04        40.75 o                         
  -6   3  10         45.96         36.72        22.72 o                         
  -5   3  10        324.71        337.57        29.69 o                         
  -4   3  10          2.32         15.38        20.58 o                         
  -3   3  10        183.64        163.31        24.35 o                         
  -2   3  10        145.67        180.03        19.82 o                         
  -1   3  10         10.65         61.09        36.45 o                         
   0   3  10          0.50          0.00        23.64 o                         
   1   3  10          2.40         95.87        35.77 o                         
   2   3  10          4.58         64.02        43.85 o                         
   3   3  10         21.01         13.03        38.21 o                         
  -5   4  10         46.57         60.86        21.96 o                         
  -4   4  10         46.77         77.01        22.25 o                         
  -3   4  10        237.76        286.40        22.96 o                         
  -2   4  10         46.82         68.18        21.07 o                         
  -1   4  10        258.32        264.39        28.72 o                         
   0   4  10         32.96         36.59        26.77 o                         
   1   4  10         48.74         50.87        24.58 o                         
   2   4  10         74.11         28.41        30.74 o                         
  -4   5  10        113.67         94.51        26.42 o                         
  -3   5  10          4.32         69.97        22.67 o                         
  -2   5  10        434.36        401.94        26.35 o                         
  -1   5  10          9.09         28.04        22.99 o                         
   0   5  10         35.93         34.98        29.50 o                         
   1   5  10         12.71         22.36        31.29 o                         
                                                                                
